# Supplementary material for: Cyaphide generation at an aluminium(i) center: a useful precursor for phosphorus-containing heterocycles
Source: Chem Sci. 2026 May 5;17(24):12101–10. doi: 10.1039/d6sc03023h (PMC13170228; doi:10.1039/d6sc03023h)
Supplement: SC-017-D6SC03023H-s002 [file SC-017-D6SC03023H-s002.cif]

# Supplementary Information (SI) for Chemical Science.
# This journal is © The Royal Society of Chemistry 2026

####################################################################### 
# 
# This file contains crystal structure data downloaded from the 
# Cambridge Structural Database (CSD) hosted by the Cambridge 
# Crystallographic Data Centre (CCDC).
# 
# Full information about CCDC data access policies and citation 
# guidelines are available at http://www.ccdc.cam.ac.uk/access/V1 
# 
# Audit and citation data items may have been added by the CCDC. 
# Please retain this information to preserve the provenance of 
# this file and to allow appropriate attribution of the data. 
# 
#######################################################################

data_25245
_database_code_depnum_ccdc_archive 'CCDC 2531468'
loop_
_audit_author_name
_audit_author_address
'Jose Goicoechea'
;Indiana University
United States of America
;
_audit_update_record             
;
2026-04-11 deposited with the CCDC.	2026-05-05 downloaded from the CCDC.
;

_audit_creation_method           SHELXL-2019/3
_shelx_SHELXL_version_number     2019/3
_chemical_name_systematic        
;
 {(PPh3)Au[CPN3Bn]}2
;
_contact_author_fax              '+1 (812) 855-8300'
_chemical_name_common            .
_chemical_melting_point          .
_chemical_formula_moiety         'C11 H16 Au N3 P2'
_chemical_formula_sum            'C11 H16 Au N3 P2'
_chemical_formula_weight         449.17

loop_
_atom_type_symbol
_atom_type_description
_atom_type_scat_dispersion_real
_atom_type_scat_dispersion_imag
_atom_type_scat_source
C C 0.0033 0.0016 'International Tables Vol C Tables 4.2.6.8 and 6.1.1.4'
H H 0.0000 0.0000 'International Tables Vol C Tables 4.2.6.8 and 6.1.1.4'
Au Au -2.0133 8.8022 'International Tables Vol C Tables 4.2.6.8 and 6.1.1.4'
N N 0.0061 0.0033 'International Tables Vol C Tables 4.2.6.8 and 6.1.1.4'
P P 0.1023 0.0942 'International Tables Vol C Tables 4.2.6.8 and 6.1.1.4'

_space_group_crystal_system      monoclinic
_space_group_IT_number           14
_space_group_name_H-M_alt        'P 21/n'
_space_group_name_Hall           '-P 2yn'

_shelx_space_group_comment       
;
The symmetry employed for this shelxl refinement is uniquely defined
by the following loop, which should always be used as a source of
symmetry information in preference to the above space-group names.
They are only intended as comments.
;

loop_
_space_group_symop_operation_xyz
'x, y, z'
'-x+1/2, y+1/2, -z+1/2'
'-x, -y, -z'
'x-1/2, -y-1/2, z-1/2'

_cell_length_a                   17.7846(16)
_cell_length_b                   9.0274(8)
_cell_length_c                   18.6839(16)
_cell_angle_alpha                90
_cell_angle_beta                 104.408(3)
_cell_angle_gamma                90
_cell_volume                     2905.3(4)
_cell_formula_units_Z            8
_cell_measurement_temperature    153(2)
_cell_measurement_reflns_used    9643
_cell_measurement_theta_min      2.36
_cell_measurement_theta_max      27.47

_exptl_crystal_description       plate
_exptl_crystal_colour            colourless
_exptl_crystal_density_meas      .
_exptl_crystal_density_method    .
_exptl_crystal_density_diffrn    2.054
_exptl_crystal_F_000             1696
_exptl_transmission_factor_min   .
_exptl_transmission_factor_max   .
_exptl_crystal_size_max          0.316
_exptl_crystal_size_mid          0.206
_exptl_crystal_size_min          0.092
_exptl_absorpt_coefficient_mu    10.330
_shelx_estimated_absorpt_T_min   0.139
_shelx_estimated_absorpt_T_max   0.450
_exptl_absorpt_correction_type   multi-scan
_exptl_absorpt_correction_T_min  0.4486
_exptl_absorpt_correction_T_max  0.7456
_exptl_absorpt_process_details   
;
L. Krause, R. Herbst-Irmer, G.M. Sheldrick, D. Stalke:
Comparison of silver and molybdenum microfocus X-ray sources for 
single-crystal structure determination.
J. Appl. Cryst. (2015), 48, 3-10. doi:10.1107/S1600576714022985
;
_exptl_absorpt_special_details   .

_diffrn_ambient_temperature      153(2)
_diffrn_radiation_wavelength     0.71073
_diffrn_radiation_type           MoK\a
_diffrn_source_type              'Incoatec I\mS Diamond'
_diffrn_measurement_device       'four-circle diffractometer'
_diffrn_measurement_device_type  'Bruker D8 VENTURE'
_diffrn_measurement_method       '\w and \f scans'
_diffrn_detector                 'Photon III'
_diffrn_detector_area_resol_mean 7.3910
_diffrn_reflns_number            61066
_diffrn_reflns_av_unetI/netI     0.0321
_diffrn_reflns_av_R_equivalents  0.0610
_diffrn_reflns_limit_h_min       -23
_diffrn_reflns_limit_h_max       23
_diffrn_reflns_limit_k_min       -11
_diffrn_reflns_limit_k_max       11
_diffrn_reflns_limit_l_min       -24
_diffrn_reflns_limit_l_max       24
_diffrn_reflns_theta_min         2.251
_diffrn_reflns_theta_max         27.511
_diffrn_reflns_theta_full        25.242
_diffrn_measured_fraction_theta_max 0.994
_diffrn_measured_fraction_theta_full 0.994
_diffrn_reflns_Laue_measured_fraction_max 0.994
_diffrn_reflns_Laue_measured_fraction_full 0.994
_diffrn_reflns_point_group_measured_fraction_max 0.994
_diffrn_reflns_point_group_measured_fraction_full 0.994
_reflns_number_total             6629
_reflns_number_gt                5847
_reflns_threshold_expression     'I > 2\s(I)'
_reflns_Friedel_coverage         0.000
_reflns_Friedel_fraction_max     .
_reflns_Friedel_fraction_full    .

_reflns_special_details          
;
 Reflections were merged by SHELXL according to the crystal
 class for the calculation of statistics and refinement.
 
 _reflns_Friedel_fraction is defined as the number of unique
 Friedel pairs measured divided by the number that would be
 possible theoretically, ignoring centric projections and
 systematic absences.
;

_computing_data_collection       'Bruker APEX2'
_computing_cell_refinement       'Bruker SAINT'
_computing_data_reduction        'Bruker SAINT'
_computing_structure_solution    'SHELXS-97 (Sheldrick 2008)'
_computing_structure_refinement  'SHELXL-2019/2 (Sheldrick, 2019)'
_computing_molecular_graphics    
;
C. B. H\"ubschle, G. M. Sheldrick, B. Dittrich:
ShelXle: a Qt graphical user interface for SHELXL.
J. Appl. Cryst., 44, (2011) 1281-1284.
;
_computing_publication_material  'APEX6 v2024.9-0 (Bruker AXS, 2024)'
_refine_special_details          .

_refine_ls_structure_factor_coef Fsqd
_refine_ls_matrix_type           full
_refine_ls_weighting_scheme      calc
_refine_ls_weighting_details     
'w=1/[\s^2^(Fo^2^)+(0.0395P)^2^+18.3577P] where P=(Fo^2^+2Fc^2^)/3'
_atom_sites_solution_primary     .
_atom_sites_solution_secondary   .
_atom_sites_solution_hydrogens   geom
_refine_ls_hydrogen_treatment    constr
_refine_ls_extinction_method     none
_refine_ls_extinction_coef       .
_refine_ls_number_reflns         6629
_refine_ls_number_parameters     307
_refine_ls_number_restraints     0
_refine_ls_R_factor_all          0.0420
_refine_ls_R_factor_gt           0.0358
_refine_ls_wR_factor_ref         0.0936
_refine_ls_wR_factor_gt          0.0911
_refine_ls_goodness_of_fit_ref   1.166
_refine_ls_restrained_S_all      1.166
_refine_ls_shift/su_max          0.001
_refine_ls_shift/su_mean         0.000

loop_
_atom_site_label
_atom_site_type_symbol
_atom_site_fract_x
_atom_site_fract_y
_atom_site_fract_z
_atom_site_U_iso_or_equiv
_atom_site_adp_type
_atom_site_occupancy
_atom_site_site_symmetry_order
_atom_site_calc_flag
_atom_site_refinement_flags_posn
_atom_site_refinement_flags_adp
_atom_site_refinement_flags_occupancy
_atom_site_disorder_assembly
_atom_site_disorder_group
Au1 Au 0.11442(2) 0.43497(3) 0.43409(2) 0.02020(8) Uani 1 1 d . . . . .
N1 N 0.2388(4) 0.6100(7) 0.3847(3) 0.0289(13) Uani 1 1 d . . . . .
N2 N 0.2969(3) 0.7045(7) 0.4013(3) 0.0280(13) Uani 1 1 d . . . . .
N3 N 0.3127(3) 0.7417(6) 0.4732(3) 0.0206(11) Uani 1 1 d . . . . .
C1 C 0.2073(4) 0.5736(7) 0.4415(4) 0.0228(14) Uani 1 1 d . . . . .
P1 P 0.25444(11) 0.6642(2) 0.52168(11) 0.0319(4) Uani 1 1 d . . . . .
P2 P 0.00478(9) 0.29547(19) 0.42374(10) 0.0208(3) Uani 1 1 d . . . . .
C2 C 0.3774(4) 0.8464(7) 0.5009(4) 0.0243(14) Uani 1 1 d . . . . .
H2A H 0.371910 0.891184 0.547646 0.029 Uiso 1 1 calc R U . . .
H2B H 0.374697 0.927201 0.464443 0.029 Uiso 1 1 calc R U . . .
C3 C 0.4561(4) 0.7706(8) 0.5141(4) 0.0252(14) Uani 1 1 d . . . . .
C4 C 0.4786(5) 0.6673(9) 0.5693(4) 0.0355(17) Uani 1 1 d . . . . .
H4 H 0.445302 0.643500 0.600333 0.043 Uiso 1 1 calc R U . . .
C5 C 0.5502(5) 0.5977(9) 0.5796(5) 0.043(2) Uani 1 1 d . . . . .
H5 H 0.565019 0.524297 0.616933 0.051 Uiso 1 1 calc R U . . .
C6 C 0.5992(5) 0.6330(10) 0.5372(6) 0.045(2) Uani 1 1 d . . . . .
H6 H 0.648434 0.585885 0.545645 0.054 Uiso 1 1 calc R U . . .
C7 C 0.5777(4) 0.7383(10) 0.4812(5) 0.041(2) Uani 1 1 d . . . . .
H7 H 0.611829 0.763123 0.451137 0.050 Uiso 1 1 calc R U . . .
C8 C 0.5058(4) 0.8061(9) 0.4700(5) 0.0327(16) Uani 1 1 d . . . . .
H8 H 0.490376 0.877558 0.431810 0.039 Uiso 1 1 calc R U . . .
C9 C -0.0091(4) 0.2136(8) 0.5076(4) 0.0290(15) Uani 1 1 d . . . . .
H9A H -0.006719 0.291044 0.544879 0.043 Uiso 1 1 calc R U . . .
H9B H -0.059872 0.164815 0.497427 0.043 Uiso 1 1 calc R U . . .
H9C H 0.031831 0.140385 0.526179 0.043 Uiso 1 1 calc R U . . .
C10 C -0.0011(5) 0.1404(9) 0.3614(5) 0.040(2) Uani 1 1 d . . . . .
H10A H 0.005937 0.175469 0.313880 0.060 Uiso 1 1 calc R U . . .
H10B H 0.039688 0.068523 0.382686 0.060 Uiso 1 1 calc R U . . .
H10C H -0.052016 0.092952 0.353934 0.060 Uiso 1 1 calc R U . . .
C11 C -0.0845(4) 0.3963(9) 0.3877(4) 0.0293(16) Uani 1 1 d . . . . .
H11A H -0.082383 0.445258 0.341427 0.044 Uiso 1 1 calc R U . . .
H11B H -0.128378 0.327271 0.378372 0.044 Uiso 1 1 calc R U . . .
H11C H -0.091011 0.470880 0.423763 0.044 Uiso 1 1 calc R U . . .
Au2 Au 0.21124(2) 0.12279(3) 0.45684(2) 0.02293(8) Uani 1 1 d . . . . .
N101 N 0.1759(3) 0.0145(7) 0.5969(3) 0.0267(12) Uani 1 1 d . . . . .
N102 N 0.1753(3) 0.0387(7) 0.6668(3) 0.0262(12) Uani 1 1 d . . . . .
N103 N 0.2043(3) 0.1723(6) 0.6895(3) 0.0228(11) Uani 1 1 d . . . . .
C101 C 0.2052(4) 0.1291(8) 0.5645(4) 0.0254(14) Uani 1 1 d . . . . .
P101 P 0.23212(11) 0.2759(2) 0.62490(11) 0.0278(4) Uani 1 1 d . . . . .
P102 P 0.21751(10) 0.10963(19) 0.33624(10) 0.0214(3) Uani 1 1 d . . . . .
C102 C 0.2002(4) 0.2153(9) 0.7643(4) 0.0272(15) Uani 1 1 d . . . . .
H10D H 0.246016 0.276642 0.787177 0.033 Uiso 1 1 calc R U . . .
H10E H 0.202061 0.125006 0.794818 0.033 Uiso 1 1 calc R U . . .
C103 C 0.1273(4) 0.3011(8) 0.7644(4) 0.0242(14) Uani 1 1 d . . . . .
C104 C 0.1315(4) 0.4282(9) 0.8061(4) 0.0299(16) Uani 1 1 d . . . . .
H104 H 0.180626 0.460701 0.834687 0.036 Uiso 1 1 calc R U . . .
C105 C 0.0664(5) 0.5089(10) 0.8072(5) 0.0390(19) Uani 1 1 d . . . . .
H105 H 0.070563 0.596463 0.836048 0.047 Uiso 1 1 calc R U . . .
C106 C -0.0065(5) 0.4610(9) 0.7652(5) 0.0378(19) Uani 1 1 d . . . . .
H106 H -0.051996 0.515534 0.766116 0.045 Uiso 1 1 calc R U . . .
C107 C -0.0118(4) 0.3353(10) 0.7231(5) 0.0369(19) Uani 1 1 d . . . . .
H107 H -0.060882 0.303166 0.694255 0.044 Uiso 1 1 calc R U . . .
C108 C 0.0546(4) 0.2550(9) 0.7224(5) 0.0342(17) Uani 1 1 d . . . . .
H108 H 0.050612 0.167881 0.693192 0.041 Uiso 1 1 calc R U . . .
C109 C 0.1760(5) 0.2676(8) 0.2814(4) 0.0323(16) Uani 1 1 d . . . . .
H10F H 0.123084 0.284148 0.286449 0.048 Uiso 1 1 calc R U . . .
H10G H 0.207705 0.355458 0.298552 0.048 Uiso 1 1 calc R U . . .
H10H H 0.174588 0.248955 0.229419 0.048 Uiso 1 1 calc R U . . .
C110 C 0.1653(4) -0.0444(8) 0.2844(4) 0.0312(16) Uani 1 1 d . . . . .
H11D H 0.183744 -0.137355 0.309864 0.047 Uiso 1 1 calc R U . . .
H11E H 0.109665 -0.033140 0.280627 0.047 Uiso 1 1 calc R U . . .
H11F H 0.174370 -0.045844 0.234796 0.047 Uiso 1 1 calc R U . . .
C111 C 0.3134(4) 0.0952(8) 0.3208(4) 0.0286(15) Uani 1 1 d . . . . .
H11G H 0.340771 0.011047 0.348821 0.043 Uiso 1 1 calc R U . . .
H11H H 0.309273 0.080021 0.267995 0.043 Uiso 1 1 calc R U . . .
H11I H 0.342390 0.186524 0.337127 0.043 Uiso 1 1 calc R U . . .

loop_
_atom_site_aniso_label
_atom_site_aniso_U_11
_atom_site_aniso_U_22
_atom_site_aniso_U_33
_atom_site_aniso_U_23
_atom_site_aniso_U_13
_atom_site_aniso_U_12
Au1 0.01667(12) 0.02017(13) 0.02405(14) -0.00237(10) 0.00563(9) -0.00235(9)
N1 0.031(3) 0.032(3) 0.023(3) 0.003(3) 0.006(3) -0.006(3)
N2 0.029(3) 0.035(3) 0.020(3) 0.001(2) 0.005(2) -0.007(3)
N3 0.018(2) 0.025(3) 0.019(3) -0.002(2) 0.004(2) 0.000(2)
C1 0.018(3) 0.019(3) 0.030(4) -0.007(3) 0.005(3) -0.007(2)
P1 0.0295(9) 0.0436(12) 0.0264(10) -0.0100(8) 0.0138(8) -0.0141(8)
P2 0.0175(7) 0.0194(8) 0.0262(9) -0.0029(7) 0.0068(6) -0.0029(6)
C2 0.028(3) 0.014(3) 0.032(4) -0.005(3) 0.009(3) -0.004(3)
C3 0.021(3) 0.025(3) 0.029(4) -0.008(3) 0.003(3) -0.006(3)
C4 0.039(4) 0.035(4) 0.027(4) -0.002(3) -0.001(3) -0.011(3)
C5 0.040(5) 0.035(4) 0.040(5) -0.004(4) -0.016(4) -0.003(4)
C6 0.024(4) 0.043(5) 0.058(6) -0.017(4) -0.006(4) 0.001(3)
C7 0.022(4) 0.045(5) 0.059(6) -0.010(4) 0.015(4) -0.005(3)
C8 0.030(4) 0.029(4) 0.039(4) 0.003(3) 0.009(3) -0.002(3)
C9 0.029(4) 0.025(4) 0.034(4) 0.003(3) 0.011(3) -0.002(3)
C10 0.034(4) 0.034(4) 0.061(6) -0.022(4) 0.029(4) -0.009(3)
C11 0.016(3) 0.045(4) 0.024(4) 0.000(3) 0.000(3) 0.000(3)
Au2 0.02335(13) 0.02786(14) 0.01924(14) 0.00122(10) 0.00843(10) 0.00355(10)
N101 0.029(3) 0.024(3) 0.027(3) -0.004(2) 0.006(2) 0.002(2)
N102 0.025(3) 0.028(3) 0.027(3) 0.000(2) 0.010(2) -0.003(2)
N103 0.022(3) 0.025(3) 0.022(3) 0.003(2) 0.008(2) 0.003(2)
C101 0.027(3) 0.031(4) 0.020(3) 0.001(3) 0.011(3) 0.008(3)
P101 0.0346(10) 0.0237(9) 0.0276(10) 0.0020(7) 0.0125(8) -0.0002(7)
P102 0.0260(8) 0.0195(8) 0.0208(9) -0.0008(6) 0.0099(7) 0.0003(6)
C102 0.026(3) 0.038(4) 0.017(3) 0.000(3) 0.005(3) 0.004(3)
C103 0.021(3) 0.036(4) 0.016(3) 0.005(3) 0.007(3) 0.000(3)
C104 0.030(4) 0.034(4) 0.026(4) -0.003(3) 0.010(3) -0.002(3)
C105 0.048(5) 0.035(4) 0.042(5) -0.001(4) 0.026(4) 0.013(4)
C106 0.029(4) 0.042(5) 0.049(5) 0.016(4) 0.022(4) 0.012(3)
C107 0.017(3) 0.043(5) 0.049(5) 0.017(4) 0.005(3) 0.004(3)
C108 0.030(4) 0.031(4) 0.039(5) 0.004(3) 0.005(3) 0.002(3)
C109 0.045(4) 0.030(4) 0.027(4) 0.003(3) 0.019(3) 0.007(3)
C110 0.027(4) 0.030(4) 0.034(4) -0.008(3) 0.003(3) -0.002(3)
C111 0.026(3) 0.034(4) 0.029(4) -0.008(3) 0.013(3) -0.001(3)

_geom_special_details            
;
 All esds (except the esd in the dihedral angle between two l.s. planes)
 are estimated using the full covariance matrix.  The cell esds are taken
 into account individually in the estimation of esds in distances, angles
 and torsion angles; correlations between esds in cell parameters are only
 used when they are defined by crystal symmetry.  An approximate (isotropic)
 treatment of cell esds is used for estimating esds involving l.s. planes.
;

loop_
_geom_bond_atom_site_label_1
_geom_bond_atom_site_label_2
_geom_bond_distance
_geom_bond_site_symmetry_2
_geom_bond_publ_flag
Au1 C1 2.050(6) . ?
Au1 P2 2.2887(16) . ?
Au1 Au2 3.2746(4) . ?
N1 N2 1.315(8) . ?
N1 C1 1.358(9) . ?
N2 N3 1.343(8) . ?
N3 C2 1.481(8) . ?
N3 P1 1.688(6) . ?
C1 P1 1.730(7) . ?
P2 C9 1.805(7) . ?
P2 C10 1.807(8) . ?
P2 C11 1.808(7) . ?
C2 C3 1.521(9) . ?
C2 H2A 0.9900 . ?
C2 H2B 0.9900 . ?
C3 C4 1.375(11) . ?
C3 C8 1.387(10) . ?
C4 C5 1.391(12) . ?
C4 H4 0.9500 . ?
C5 C6 1.353(14) . ?
C5 H5 0.9500 . ?
C6 C7 1.396(14) . ?
C6 H6 0.9500 . ?
C7 C8 1.387(11) . ?
C7 H7 0.9500 . ?
C8 H8 0.9500 . ?
C9 H9A 0.9800 . ?
C9 H9B 0.9800 . ?
C9 H9C 0.9800 . ?
C10 H10A 0.9800 . ?
C10 H10B 0.9800 . ?
C10 H10C 0.9800 . ?
C11 H11A 0.9800 . ?
C11 H11B 0.9800 . ?
C11 H11C 0.9800 . ?
Au2 C101 2.042(7) . ?
Au2 P102 2.2867(17) . ?
N101 N102 1.326(8) . ?
N101 C101 1.366(9) . ?
N102 N103 1.339(8) . ?
N103 C102 1.470(9) . ?
N103 P101 1.695(6) . ?
C101 P101 1.729(8) . ?
P102 C109 1.803(8) . ?
P102 C111 1.805(7) . ?
P102 C110 1.812(7) . ?
C102 C103 1.510(9) . ?
C102 H10D 0.9900 . ?
C102 H10E 0.9900 . ?
C103 C104 1.378(10) . ?
C103 C108 1.399(10) . ?
C104 C105 1.373(11) . ?
C104 H104 0.9500 . ?
C105 C106 1.406(13) . ?
C105 H105 0.9500 . ?
C106 C107 1.372(13) . ?
C106 H106 0.9500 . ?
C107 C108 1.388(10) . ?
C107 H107 0.9500 . ?
C108 H108 0.9500 . ?
C109 H10F 0.9800 . ?
C109 H10G 0.9800 . ?
C109 H10H 0.9800 . ?
C110 H11D 0.9800 . ?
C110 H11E 0.9800 . ?
C110 H11F 0.9800 . ?
C111 H11G 0.9800 . ?
C111 H11H 0.9800 . ?
C111 H11I 0.9800 . ?

loop_
_geom_angle_atom_site_label_1
_geom_angle_atom_site_label_2
_geom_angle_atom_site_label_3
_geom_angle
_geom_angle_site_symmetry_1
_geom_angle_site_symmetry_3
_geom_angle_publ_flag
C1 Au1 P2 175.7(2) . . ?
C1 Au1 Au2 97.35(19) . . ?
P2 Au1 Au2 86.95(4) . . ?
N2 N1 C1 115.1(6) . . ?
N1 N2 N3 110.8(5) . . ?
N2 N3 C2 117.3(5) . . ?
N2 N3 P1 115.4(4) . . ?
C2 N3 P1 127.2(5) . . ?
N1 C1 P1 110.9(5) . . ?
N1 C1 Au1 125.3(5) . . ?
P1 C1 Au1 123.8(4) . . ?
N3 P1 C1 87.7(3) . . ?
C9 P2 C10 104.1(4) . . ?
C9 P2 C11 103.5(3) . . ?
C10 P2 C11 104.2(4) . . ?
C9 P2 Au1 116.7(3) . . ?
C10 P2 Au1 113.1(2) . . ?
C11 P2 Au1 113.9(3) . . ?
N3 C2 C3 111.9(5) . . ?
N3 C2 H2A 109.2 . . ?
C3 C2 H2A 109.2 . . ?
N3 C2 H2B 109.2 . . ?
C3 C2 H2B 109.2 . . ?
H2A C2 H2B 107.9 . . ?
C4 C3 C8 119.6(7) . . ?
C4 C3 C2 120.8(7) . . ?
C8 C3 C2 119.7(7) . . ?
C3 C4 C5 119.7(8) . . ?
C3 C4 H4 120.1 . . ?
C5 C4 H4 120.1 . . ?
C6 C5 C4 120.9(9) . . ?
C6 C5 H5 119.5 . . ?
C4 C5 H5 119.5 . . ?
C5 C6 C7 120.2(8) . . ?
C5 C6 H6 119.9 . . ?
C7 C6 H6 119.9 . . ?
C8 C7 C6 119.0(8) . . ?
C8 C7 H7 120.5 . . ?
C6 C7 H7 120.5 . . ?
C7 C8 C3 120.6(8) . . ?
C7 C8 H8 119.7 . . ?
C3 C8 H8 119.7 . . ?
P2 C9 H9A 109.5 . . ?
P2 C9 H9B 109.5 . . ?
H9A C9 H9B 109.5 . . ?
P2 C9 H9C 109.5 . . ?
H9A C9 H9C 109.5 . . ?
H9B C9 H9C 109.5 . . ?
P2 C10 H10A 109.5 . . ?
P2 C10 H10B 109.5 . . ?
H10A C10 H10B 109.5 . . ?
P2 C10 H10C 109.5 . . ?
H10A C10 H10C 109.5 . . ?
H10B C10 H10C 109.5 . . ?
P2 C11 H11A 109.5 . . ?
P2 C11 H11B 109.5 . . ?
H11A C11 H11B 109.5 . . ?
P2 C11 H11C 109.5 . . ?
H11A C11 H11C 109.5 . . ?
H11B C11 H11C 109.5 . . ?
C101 Au2 P102 178.6(2) . . ?
C101 Au2 Au1 87.10(19) . . ?
P102 Au2 Au1 94.00(4) . . ?
N102 N101 C101 114.2(6) . . ?
N101 N102 N103 111.3(5) . . ?
N102 N103 C102 115.7(6) . . ?
N102 N103 P101 115.4(5) . . ?
C102 N103 P101 128.6(5) . . ?
N101 C101 P101 111.4(5) . . ?
N101 C101 Au2 122.4(5) . . ?
P101 C101 Au2 126.2(4) . . ?
N103 P101 C101 87.7(3) . . ?
C109 P102 C111 103.7(4) . . ?
C109 P102 C110 102.7(4) . . ?
C111 P102 C110 103.8(3) . . ?
C109 P102 Au2 113.9(2) . . ?
C111 P102 Au2 116.2(3) . . ?
C110 P102 Au2 115.0(3) . . ?
N103 C102 C103 112.5(6) . . ?
N103 C102 H10D 109.1 . . ?
C103 C102 H10D 109.1 . . ?
N103 C102 H10E 109.1 . . ?
C103 C102 H10E 109.1 . . ?
H10D C102 H10E 107.8 . . ?
C104 C103 C108 118.5(7) . . ?
C104 C103 C102 120.1(6) . . ?
C108 C103 C102 121.4(7) . . ?
C105 C104 C103 121.5(7) . . ?
C105 C104 H104 119.2 . . ?
C103 C104 H104 119.2 . . ?
C104 C105 C106 119.6(8) . . ?
C104 C105 H105 120.2 . . ?
C106 C105 H105 120.2 . . ?
C107 C106 C105 119.7(7) . . ?
C107 C106 H106 120.1 . . ?
C105 C106 H106 120.1 . . ?
C106 C107 C108 120.1(8) . . ?
C106 C107 H107 120.0 . . ?
C108 C107 H107 120.0 . . ?
C107 C108 C103 120.6(8) . . ?
C107 C108 H108 119.7 . . ?
C103 C108 H108 119.7 . . ?
P102 C109 H10F 109.5 . . ?
P102 C109 H10G 109.5 . . ?
H10F C109 H10G 109.5 . . ?
P102 C109 H10H 109.5 . . ?
H10F C109 H10H 109.5 . . ?
H10G C109 H10H 109.5 . . ?
P102 C110 H11D 109.5 . . ?
P102 C110 H11E 109.5 . . ?
H11D C110 H11E 109.5 . . ?
P102 C110 H11F 109.5 . . ?
H11D C110 H11F 109.5 . . ?
H11E C110 H11F 109.5 . . ?
P102 C111 H11G 109.5 . . ?
P102 C111 H11H 109.5 . . ?
H11G C111 H11H 109.5 . . ?
P102 C111 H11I 109.5 . . ?
H11G C111 H11I 109.5 . . ?
H11H C111 H11I 109.5 . . ?

loop_
_geom_torsion_atom_site_label_1
_geom_torsion_atom_site_label_2
_geom_torsion_atom_site_label_3
_geom_torsion_atom_site_label_4
_geom_torsion
_geom_torsion_site_symmetry_1
_geom_torsion_site_symmetry_2
_geom_torsion_site_symmetry_3
_geom_torsion_site_symmetry_4
_geom_torsion_publ_flag
C1 N1 N2 N3 1.2(9) . . . . ?
N1 N2 N3 C2 179.3(6) . . . . ?
N1 N2 N3 P1 -1.6(7) . . . . ?
N2 N1 C1 P1 -0.3(8) . . . . ?
N2 N1 C1 Au1 178.1(5) . . . . ?
N2 N3 P1 C1 1.2(5) . . . . ?
C2 N3 P1 C1 -179.8(6) . . . . ?
N1 C1 P1 N3 -0.5(5) . . . . ?
Au1 C1 P1 N3 -178.9(4) . . . . ?
N2 N3 C2 C3 -78.4(8) . . . . ?
P1 N3 C2 C3 102.7(6) . . . . ?
N3 C2 C3 C4 -67.4(9) . . . . ?
N3 C2 C3 C8 112.7(7) . . . . ?
C8 C3 C4 C5 -1.1(11) . . . . ?
C2 C3 C4 C5 179.0(7) . . . . ?
C3 C4 C5 C6 1.7(12) . . . . ?
C4 C5 C6 C7 -1.3(13) . . . . ?
C5 C6 C7 C8 0.3(13) . . . . ?
C6 C7 C8 C3 0.4(12) . . . . ?
C4 C3 C8 C7 0.0(12) . . . . ?
C2 C3 C8 C7 180.0(7) . . . . ?
C101 N101 N102 N103 -0.1(8) . . . . ?
N101 N102 N103 C102 175.1(5) . . . . ?
N101 N102 N103 P101 1.2(7) . . . . ?
N102 N101 C101 P101 -0.9(8) . . . . ?
N102 N101 C101 Au2 -178.9(5) . . . . ?
N102 N103 P101 C101 -1.4(5) . . . . ?
C102 N103 P101 C101 -174.3(6) . . . . ?
N101 C101 P101 N103 1.2(5) . . . . ?
Au2 C101 P101 N103 179.2(4) . . . . ?
N102 N103 C102 C103 -92.3(7) . . . . ?
P101 N103 C102 C103 80.6(7) . . . . ?
N103 C102 C103 C104 -134.1(7) . . . . ?
N103 C102 C103 C108 45.4(9) . . . . ?
C108 C103 C104 C105 0.2(11) . . . . ?
C102 C103 C104 C105 179.8(7) . . . . ?
C103 C104 C105 C106 0.3(12) . . . . ?
C104 C105 C106 C107 -0.7(12) . . . . ?
C105 C106 C107 C108 0.7(12) . . . . ?
C106 C107 C108 C103 -0.1(12) . . . . ?
C104 C103 C108 C107 -0.3(11) . . . . ?
C102 C103 C108 C107 -179.9(7) . . . . ?

loop_
_geom_hbond_atom_site_label_D
_geom_hbond_atom_site_label_H
_geom_hbond_atom_site_label_A
_geom_hbond_distance_DH
_geom_hbond_distance_HA
_geom_hbond_distance_DA
_geom_hbond_angle_DHA
_geom_hbond_site_symmetry_A
_geom_hbond_publ_flag
C10 H10C N102 0.98 2.44 3.417(9) 176.5 3_556 yes
C109 H10H N2 0.98 2.65 3.611(9) 167.9 2_545 yes
C110 H11D N2 0.98 2.70 3.583(10) 150.0 1_545 yes
C10 H10C N102 0.98 2.44 3.417(9) 176.5 3_556 yes
C109 H10H N2 0.98 2.65 3.611(9) 167.9 2_545 yes

_refine_diff_density_max         1.339
_refine_diff_density_min         -1.261
_refine_diff_density_rms         0.216

_shelx_res_file                  
;
TITL mo_25245_0m_a.res in P2(1)/n
    shelx.res
    created by SHELXL-2019/3 at 16:07:01 on 11-Apr-2026
CELL  0.71073  17.7846   9.0274  18.6839   90.000  104.408   90.000
ZERR     8.00   0.0016   0.0008   0.0016    0.000    0.003    0.000
LATT   1
SYMM  1/2 - X, 1/2 + Y, 1/2 - Z
SFAC  C    H    AU   N    P
UNIT  88 128 8 24 16
MERG   2
MORE -1
EQIV $1 -x, -y, -z+1
HTAB C10 N102_$1
EQIV $2 -x+1/2, y-1/2, -z+1/2
HTAB C109 N2_$2
EQIV $3 x, y-1, z
HTAB C110 N2_$3
HTAB C10 N102_$1
HTAB C109 N2_$2
FMAP   2
PLAN   20
SIZE     0.092   0.206   0.316
ACTA
BOND   $H
CONF
L.S.  24
TEMP  -120.15
WGHT    0.039500   18.357697
FVAR       0.17173
AU1   3    0.114424    0.434969    0.434085    11.00000    0.01667    0.02017 =
         0.02405   -0.00237    0.00563   -0.00235
N1    4    0.238844    0.610041    0.384684    11.00000    0.03128    0.03166 =
         0.02334    0.00342    0.00576   -0.00592
N2    4    0.296886    0.704520    0.401344    11.00000    0.02899    0.03470 =
         0.01971    0.00115    0.00490   -0.00682
N3    4    0.312660    0.741657    0.473172    11.00000    0.01769    0.02492 =
         0.01873   -0.00241    0.00375   -0.00048
C1    1    0.207310    0.573637    0.441477    11.00000    0.01820    0.01921 =
         0.03016   -0.00691    0.00469   -0.00653
P1    5    0.254440    0.664192    0.521684    11.00000    0.02952    0.04355 =
         0.02637   -0.00997    0.01381   -0.01406
P2    5    0.004781    0.295472    0.423738    11.00000    0.01751    0.01936 =
         0.02619   -0.00293    0.00676   -0.00286
C2    1    0.377444    0.846440    0.500851    11.00000    0.02770    0.01422 =
         0.03213   -0.00451    0.00937   -0.00389
AFIX  23
H2A   2    0.371910    0.891184    0.547646    11.00000   -1.20000
H2B   2    0.374697    0.927201    0.464443    11.00000   -1.20000
AFIX   0
C3    1    0.456088    0.770622    0.514097    11.00000    0.02051    0.02484 =
         0.02865   -0.00793    0.00314   -0.00587
C4    1    0.478576    0.667274    0.569325    11.00000    0.03913    0.03515 =
         0.02724   -0.00245   -0.00097   -0.01100
AFIX  43
H4    2    0.445302    0.643500    0.600333    11.00000   -1.20000
AFIX   0
C5    1    0.550248    0.597656    0.579619    11.00000    0.04015    0.03482 =
         0.04001   -0.00412   -0.01558   -0.00299
AFIX  43
H5    2    0.565019    0.524297    0.616933    11.00000   -1.20000
AFIX   0
C6    1    0.599232    0.632960    0.537224    11.00000    0.02435    0.04302 =
         0.05763   -0.01731   -0.00631    0.00124
AFIX  43
H6    2    0.648434    0.585885    0.545645    11.00000   -1.20000
AFIX   0
C7    1    0.577717    0.738295    0.481168    11.00000    0.02185    0.04524 =
         0.05913   -0.01040    0.01467   -0.00472
AFIX  43
H7    2    0.611829    0.763123    0.451137    11.00000   -1.20000
AFIX   0
C8    1    0.505777    0.806136    0.469996    11.00000    0.03045    0.02932 =
         0.03868    0.00331    0.00938   -0.00221
AFIX  43
H8    2    0.490376    0.877558    0.431810    11.00000   -1.20000
AFIX   0
C9    1   -0.009078    0.213572    0.507642    11.00000    0.02884    0.02543 =
         0.03418    0.00327    0.01063   -0.00174
AFIX  33
H9A   2   -0.006719    0.291044    0.544879    11.00000   -1.50000
H9B   2   -0.059872    0.164815    0.497427    11.00000   -1.50000
H9C   2    0.031831    0.140385    0.526179    11.00000   -1.50000
AFIX   0
C10   1   -0.001072    0.140350    0.361428    11.00000    0.03359    0.03416 =
         0.06055   -0.02230    0.02910   -0.00880
AFIX  33
H10A  2    0.005937    0.175469    0.313880    11.00000   -1.50000
H10B  2    0.039688    0.068523    0.382686    11.00000   -1.50000
H10C  2   -0.052016    0.092952    0.353934    11.00000   -1.50000
AFIX   0
C11   1   -0.084465    0.396259    0.387699    11.00000    0.01631    0.04475 =
         0.02433    0.00029    0.00030    0.00020
AFIX  33
H11A  2   -0.082383    0.445258    0.341427    11.00000   -1.50000
H11B  2   -0.128378    0.327271    0.378372    11.00000   -1.50000
H11C  2   -0.091011    0.470880    0.423763    11.00000   -1.50000
AFIX   0
AU2   3    0.211236    0.122791    0.456844    11.00000    0.02335    0.02786 =
         0.01924    0.00122    0.00843    0.00355
N101  4    0.175944    0.014489    0.596933    11.00000    0.02888    0.02361 =
         0.02713   -0.00419    0.00595    0.00219
N102  4    0.175306    0.038692    0.666789    11.00000    0.02528    0.02764 =
         0.02724    0.00010    0.00957   -0.00335
N103  4    0.204300    0.172286    0.689509    11.00000    0.02207    0.02513 =
         0.02235    0.00286    0.00784    0.00285
C101  1    0.205249    0.129052    0.564511    11.00000    0.02726    0.03136 =
         0.02036    0.00073    0.01107    0.00788
P101  5    0.232123    0.275917    0.624895    11.00000    0.03464    0.02367 =
         0.02756    0.00204    0.01247   -0.00019
P102  5    0.217506    0.109633    0.336244    11.00000    0.02600    0.01951 =
         0.02083   -0.00081    0.00988    0.00032
C102  1    0.200192    0.215276    0.764337    11.00000    0.02643    0.03795 =
         0.01698    0.00042    0.00506    0.00426
AFIX  23
H10D  2    0.246016    0.276642    0.787177    11.00000   -1.20000
H10E  2    0.202061    0.125006    0.794818    11.00000   -1.20000
AFIX   0
C103  1    0.127310    0.301051    0.764441    11.00000    0.02116    0.03614 =
         0.01642    0.00477    0.00689   -0.00001
C104  1    0.131520    0.428154    0.806072    11.00000    0.03047    0.03436 =
         0.02642   -0.00337    0.01024   -0.00221
AFIX  43
H104  2    0.180626    0.460701    0.834687    11.00000   -1.20000
AFIX   0
C105  1    0.066384    0.508852    0.807155    11.00000    0.04788    0.03539 =
         0.04172   -0.00074    0.02602    0.01324
AFIX  43
H105  2    0.070563    0.596463    0.836048    11.00000   -1.20000
AFIX   0
C106  1   -0.006545    0.461017    0.765234    11.00000    0.02884    0.04242 =
         0.04860    0.01556    0.02196    0.01249
AFIX  43
H106  2   -0.051996    0.515534    0.766116    11.00000   -1.20000
AFIX   0
C107  1   -0.011781    0.335300    0.723061    11.00000    0.01709    0.04288 =
         0.04900    0.01731    0.00495    0.00381
AFIX  43
H107  2   -0.060882    0.303166    0.694255    11.00000   -1.20000
AFIX   0
C108  1    0.054603    0.254980    0.722435    11.00000    0.02967    0.03132 =
         0.03945    0.00404    0.00462    0.00230
AFIX  43
H108  2    0.050612    0.167881    0.693192    11.00000   -1.20000
AFIX   0
C109  1    0.175981    0.267574    0.281408    11.00000    0.04532    0.02956 =
         0.02724    0.00326    0.01887    0.00673
AFIX  33
H10F  2    0.123084    0.284148    0.286449    11.00000   -1.50000
H10G  2    0.207705    0.355458    0.298552    11.00000   -1.50000
H10H  2    0.174588    0.248955    0.229419    11.00000   -1.50000
AFIX   0
C110  1    0.165332   -0.044352    0.284436    11.00000    0.02701    0.03027 =
         0.03375   -0.00767    0.00252   -0.00210
AFIX  33
H11D  2    0.183744   -0.137355    0.309864    11.00000   -1.50000
H11E  2    0.109665   -0.033140    0.280627    11.00000   -1.50000
H11F  2    0.174370   -0.045844    0.234796    11.00000   -1.50000
AFIX   0
C111  1    0.313446    0.095152    0.320780    11.00000    0.02564    0.03414 =
         0.02936   -0.00799    0.01338   -0.00091
AFIX  33
H11G  2    0.340771    0.011047    0.348821    11.00000   -1.50000
H11H  2    0.309273    0.080021    0.267995    11.00000   -1.50000
H11I  2    0.342390    0.186524    0.337127    11.00000   -1.50000
AFIX   0
HKLF    4


REM  mo_25245_0m_a.res in P2(1)/n
REM wR2 = 0.0936, GooF = S = 1.166, Restrained GooF = 1.166 for all data
REM R1 = 0.0358 for 5847 Fo > 4sig(Fo) and 0.0420 for all 6629 data
REM 307 parameters refined using 0 restraints

END

WGHT      0.0395     18.3576

REM Highest difference peak  1.339,  deepest hole -1.261,  1-sigma level  0.216
Q1    1   0.0824  0.4417  0.4584  11.00000  0.05    1.34
Q2    1   0.0657  0.4401  0.4142  11.00000  0.05    1.05
Q3    1   0.0567  0.1166  0.4117  11.00000  0.05    0.97
Q4    1   0.1417  0.4419  0.4012  11.00000  0.05    0.96
Q5    1   0.2415  0.1380  0.6067  11.00000  0.05    0.95
Q6    1   0.2424  0.1412  0.4278  11.00000  0.05    0.93
Q7    1  -0.0180  0.3716  0.5803  11.00000  0.05    0.91
Q8    1   0.2173  0.4434  0.4403  11.00000  0.05    0.90
Q9    1   0.2009  0.1238  0.4978  11.00000  0.05    0.89
Q10   1   0.0041  0.4226  0.5105  11.00000  0.05    0.88
Q11   1   0.2231  0.1537  0.4171  11.00000  0.05    0.86
Q12   1   0.3445  0.1220  0.3672  11.00000  0.05    0.85
Q13   1   0.4607  1.0027  0.3703  11.00000  0.05    0.84
Q14   1   0.1605  0.1677  0.1980  11.00000  0.05    0.84
Q15   1  -0.0416  0.4234  0.3806  11.00000  0.05    0.83
Q16   1  -0.0036  0.3957  0.4272  11.00000  0.05    0.82
Q17   1  -0.0351  0.2612  0.5469  11.00000  0.05    0.82
Q18   1   0.6044  0.8787  0.4846  11.00000  0.05    0.82
Q19   1   0.0872  0.1187  0.5522  11.00000  0.05    0.78
Q20   1   0.5604  0.6921  0.3918  11.00000  0.05    0.78
;
_shelx_res_checksum              34011
####################################################################### 
# 
# This file contains crystal structure data downloaded from the 
# Cambridge Structural Database (CSD) hosted by the Cambridge 
# Crystallographic Data Centre (CCDC).
# 
# Full information about CCDC data access policies and citation 
# guidelines are available at http://www.ccdc.cam.ac.uk/access/V1 
# 
# Audit and citation data items may have been added by the CCDC. 
# Please retain this information to preserve the provenance of 
# this file and to allow appropriate attribution of the data. 
# 
#######################################################################

data_25302
_database_code_depnum_ccdc_archive 'CCDC 2531467'
loop_
_audit_author_name
_audit_author_address
'Jose Goicoechea'
;Indiana University
United States of America
;
_audit_update_record             
;
2026-02-16 deposited with the CCDC.	2026-05-05 downloaded from the CCDC.
;

_audit_creation_method           SHELXL-2019/3
_shelx_SHELXL_version_number     2019/3
_chemical_name_systematic        
;
 ICPN3Bn
;
_contact_author_fax              '+1 (812) 855-8300'
_chemical_name_common            .
_chemical_melting_point          .
_chemical_formula_moiety         'C8 H7 I N3 P'
_chemical_formula_sum            'C8 H7 I N3 P'
_chemical_formula_weight         303.04

loop_
_atom_type_symbol
_atom_type_description
_atom_type_scat_dispersion_real
_atom_type_scat_dispersion_imag
_atom_type_scat_source
C C 0.0033 0.0016 'International Tables Vol C Tables 4.2.6.8 and 6.1.1.4'
H H 0.0000 0.0000 'International Tables Vol C Tables 4.2.6.8 and 6.1.1.4'
I I -0.4742 1.8119 'International Tables Vol C Tables 4.2.6.8 and 6.1.1.4'
N N 0.0061 0.0033 'International Tables Vol C Tables 4.2.6.8 and 6.1.1.4'
P P 0.1023 0.0942 'International Tables Vol C Tables 4.2.6.8 and 6.1.1.4'

_space_group_crystal_system      triclinic
_space_group_IT_number           2
_space_group_name_H-M_alt        'P -1'
_space_group_name_Hall           '-P 1'

_shelx_space_group_comment       
;
The symmetry employed for this shelxl refinement is uniquely defined
by the following loop, which should always be used as a source of
symmetry information in preference to the above space-group names.
They are only intended as comments.
;

loop_
_space_group_symop_operation_xyz
'x, y, z'
'-x, -y, -z'

_cell_length_a                   6.2162(5)
_cell_length_b                   8.1483(7)
_cell_length_c                   9.9156(9)
_cell_angle_alpha                88.024(3)
_cell_angle_beta                 85.736(3)
_cell_angle_gamma                89.791(3)
_cell_volume                     500.55(7)
_cell_formula_units_Z            2
_cell_measurement_temperature    173(2)
_cell_measurement_reflns_used    9998
_cell_measurement_theta_min      2.50
_cell_measurement_theta_max      27.46

_exptl_crystal_description       plate
_exptl_crystal_colour            colourless
_exptl_crystal_density_meas      .
_exptl_crystal_density_method    .
_exptl_crystal_density_diffrn    2.011
_exptl_crystal_F_000             288
_exptl_transmission_factor_min   .
_exptl_transmission_factor_max   .
_exptl_crystal_size_max          0.196
_exptl_crystal_size_mid          0.134
_exptl_crystal_size_min          0.057
_exptl_absorpt_coefficient_mu    3.314
_shelx_estimated_absorpt_T_min   0.563
_shelx_estimated_absorpt_T_max   0.834
_exptl_absorpt_correction_type   multi-scan
_exptl_absorpt_correction_T_min  0.551359
_exptl_absorpt_correction_T_max  0.745553
_exptl_absorpt_process_details   
;
L. Krause, R. Herbst-Irmer, G.M. Sheldrick, D. Stalke:
Comparison of silver and molybdenum microfocus X-ray sources for 
single-crystal structure determination.
J. Appl. Cryst. (2015), 48, 3-10. doi:10.1107/S1600576714022985
;
_exptl_absorpt_special_details   .

_diffrn_ambient_temperature      173(2)
_diffrn_radiation_wavelength     0.71073
_diffrn_radiation_type           MoK\a
_diffrn_radiation_monochromator  'multilayer mirror'
_diffrn_source_type              'Incoatec I\mS Diamond'
_diffrn_measurement_device       'four-circle diffractometer'
_diffrn_measurement_device_type  'Bruker D8 VENTURE'
_diffrn_measurement_method       '\w and \f scans'
_diffrn_detector                 'Photon III'
_diffrn_detector_area_resol_mean 7.3910
_diffrn_detector_type            CMOS
_diffrn_reflns_number            18998
_diffrn_reflns_av_unetI/netI     0.0255
_diffrn_reflns_av_R_equivalents  0.0483
_diffrn_reflns_limit_h_min       -8
_diffrn_reflns_limit_h_max       8
_diffrn_reflns_limit_k_min       -10
_diffrn_reflns_limit_k_max       10
_diffrn_reflns_limit_l_min       -12
_diffrn_reflns_limit_l_max       12
_diffrn_reflns_theta_min         2.501
_diffrn_reflns_theta_max         27.586
_diffrn_reflns_theta_full        25.242
_diffrn_measured_fraction_theta_max 0.994
_diffrn_measured_fraction_theta_full 0.992
_diffrn_reflns_Laue_measured_fraction_max 0.994
_diffrn_reflns_Laue_measured_fraction_full 0.992
_diffrn_reflns_point_group_measured_fraction_max 0.994
_diffrn_reflns_point_group_measured_fraction_full 0.992
_reflns_number_total             2304
_reflns_number_gt                2135
_reflns_threshold_expression     'I > 2\s(I)'
_reflns_Friedel_coverage         0.000
_reflns_Friedel_fraction_max     .
_reflns_Friedel_fraction_full    .

_reflns_special_details          
;
 Reflections were merged by SHELXL according to the crystal
 class for the calculation of statistics and refinement.
 
 _reflns_Friedel_fraction is defined as the number of unique
 Friedel pairs measured divided by the number that would be
 possible theoretically, ignoring centric projections and
 systematic absences.
;

_computing_data_collection       'Bruker APEX2'
_computing_cell_refinement       'Bruker SAINT'
_computing_data_reduction        'Bruker SAINT'
_computing_structure_solution    'SHELXS-97 (Sheldrick 2008)'
_computing_structure_refinement  'SHELXL-2019/2 (Sheldrick, 2019)'
_computing_molecular_graphics    
;
C. B. H\"ubschle, G. M. Sheldrick, B. Dittrich:
ShelXle: a Qt graphical user interface for SHELXL.
J. Appl. Cryst., 44, (2011) 1281-1284.
;
_computing_publication_material  'APEX6 v2024.9-0 (Bruker AXS, 2024)'
_refine_special_details          .

_refine_ls_structure_factor_coef Fsqd
_refine_ls_matrix_type           full
_refine_ls_weighting_scheme      calc
_refine_ls_weighting_details     
'w=1/[\s^2^(Fo^2^)+(0.0422P)^2^+8.3784P] where P=(Fo^2^+2Fc^2^)/3'
_atom_sites_solution_primary     .
_atom_sites_solution_secondary   .
_atom_sites_solution_hydrogens   geom
_refine_ls_hydrogen_treatment    constr
_refine_ls_extinction_method     none
_refine_ls_extinction_coef       .
_refine_ls_number_reflns         2304
_refine_ls_number_parameters     118
_refine_ls_number_restraints     0
_refine_ls_R_factor_all          0.0561
_refine_ls_R_factor_gt           0.0528
_refine_ls_wR_factor_ref         0.1536
_refine_ls_wR_factor_gt          0.1517
_refine_ls_goodness_of_fit_ref   1.162
_refine_ls_restrained_S_all      1.162
_refine_ls_shift/su_max          0.000
_refine_ls_shift/su_mean         0.000

loop_
_atom_site_label
_atom_site_type_symbol
_atom_site_fract_x
_atom_site_fract_y
_atom_site_fract_z
_atom_site_U_iso_or_equiv
_atom_site_adp_type
_atom_site_occupancy
_atom_site_site_symmetry_order
_atom_site_calc_flag
_atom_site_refinement_flags_posn
_atom_site_refinement_flags_adp
_atom_site_refinement_flags_occupancy
_atom_site_disorder_assembly
_atom_site_disorder_group
I1 I 0.75167(10) 0.82700(7) 0.51762(6) 0.0370(2) Uani 1 1 d . . . . .
C1 C 0.5418(13) 0.7646(9) 0.3748(8) 0.0267(15) Uani 1 1 d . . . . .
P1 P 0.3123(4) 0.6500(3) 0.4047(2) 0.0315(5) Uani 1 1 d . . . . .
N1 N 0.5823(12) 0.8197(10) 0.2453(7) 0.0348(16) Uani 1 1 d . . . . .
N2 N 0.4330(12) 0.7752(10) 0.1669(7) 0.0338(15) Uani 1 1 d . . . . .
N3 N 0.2825(11) 0.6843(8) 0.2380(7) 0.0254(13) Uani 1 1 d . . . . .
C2 C 0.0990(14) 0.6335(10) 0.1612(9) 0.0294(16) Uani 1 1 d . . . . .
H2B H 0.125273 0.672257 0.065637 0.035 Uiso 1 1 calc R U . . .
H2A H -0.034492 0.686888 0.198842 0.035 Uiso 1 1 calc R U . . .
C3 C 0.0665(13) 0.4495(9) 0.1661(8) 0.0256(15) Uani 1 1 d . . . . .
C4 C -0.1274(14) 0.3824(10) 0.2182(8) 0.0313(17) Uani 1 1 d . . . . .
H4 H -0.238630 0.451431 0.255137 0.038 Uiso 1 1 calc R U . . .
C5 C -0.1595(16) 0.2137(11) 0.2165(9) 0.038(2) Uani 1 1 d . . . . .
H5 H -0.293149 0.167667 0.251691 0.046 Uiso 1 1 calc R U . . .
C6 C 0.0029(16) 0.1125(10) 0.1637(9) 0.0353(19) Uani 1 1 d . . . . .
H6 H -0.019248 -0.002773 0.163500 0.042 Uiso 1 1 calc R U . . .
C9 C 0.1972(15) 0.1786(10) 0.1112(8) 0.0330(18) Uani 1 1 d . . . . .
H9 H 0.308095 0.109115 0.074406 0.040 Uiso 1 1 calc R U . . .
C10 C 0.2295(13) 0.3468(10) 0.1126(8) 0.0290(16) Uani 1 1 d . . . . .
H10 H 0.363066 0.392431 0.076937 0.035 Uiso 1 1 calc R U . . .

loop_
_atom_site_aniso_label
_atom_site_aniso_U_11
_atom_site_aniso_U_22
_atom_site_aniso_U_33
_atom_site_aniso_U_23
_atom_site_aniso_U_13
_atom_site_aniso_U_12
I1 0.0349(3) 0.0375(3) 0.0409(3) -0.0042(2) -0.0174(2) -0.0032(2)
C1 0.028(4) 0.025(4) 0.027(4) -0.003(3) -0.005(3) 0.000(3)
P1 0.0307(11) 0.0405(12) 0.0237(10) 0.0031(8) -0.0064(8) -0.0094(9)
N1 0.032(4) 0.044(4) 0.029(4) 0.003(3) -0.008(3) -0.010(3)
N2 0.031(4) 0.044(4) 0.027(3) 0.004(3) -0.008(3) -0.006(3)
N3 0.028(3) 0.023(3) 0.025(3) -0.002(2) -0.006(3) -0.001(2)
C2 0.032(4) 0.027(4) 0.032(4) -0.001(3) -0.015(3) -0.002(3)
C3 0.027(4) 0.026(4) 0.025(4) -0.001(3) -0.010(3) -0.002(3)
C4 0.034(4) 0.035(4) 0.025(4) -0.001(3) 0.002(3) -0.004(3)
C5 0.044(5) 0.039(5) 0.031(4) 0.004(4) -0.004(4) -0.016(4)
C6 0.052(5) 0.026(4) 0.029(4) 0.001(3) -0.015(4) -0.007(4)
C9 0.042(5) 0.031(4) 0.027(4) -0.003(3) -0.008(3) 0.005(3)
C10 0.028(4) 0.032(4) 0.027(4) 0.002(3) -0.004(3) -0.002(3)

_geom_special_details            
;
 All esds (except the esd in the dihedral angle between two l.s. planes)
 are estimated using the full covariance matrix.  The cell esds are taken
 into account individually in the estimation of esds in distances, angles
 and torsion angles; correlations between esds in cell parameters are only
 used when they are defined by crystal symmetry.  An approximate (isotropic)
 treatment of cell esds is used for estimating esds involving l.s. planes.
;

loop_
_geom_bond_atom_site_label_1
_geom_bond_atom_site_label_2
_geom_bond_distance
_geom_bond_site_symmetry_2
_geom_bond_publ_flag
I1 C1 2.072(8) . ?
C1 N1 1.352(11) . ?
C1 P1 1.710(8) . ?
P1 N3 1.690(7) . ?
N1 N2 1.314(10) . ?
N2 N3 1.339(10) . ?
N3 C2 1.486(10) . ?
C2 C3 1.513(11) . ?
C2 H2B 0.9900 . ?
C2 H2A 0.9900 . ?
C3 C4 1.383(11) . ?
C3 C10 1.397(11) . ?
C4 C5 1.391(12) . ?
C4 H4 0.9500 . ?
C5 C6 1.385(14) . ?
C5 H5 0.9500 . ?
C6 C9 1.383(13) . ?
C6 H6 0.9500 . ?
C9 C10 1.386(12) . ?
C9 H9 0.9500 . ?
C10 H10 0.9500 . ?

loop_
_geom_angle_atom_site_label_1
_geom_angle_atom_site_label_2
_geom_angle_atom_site_label_3
_geom_angle
_geom_angle_site_symmetry_1
_geom_angle_site_symmetry_3
_geom_angle_publ_flag
N1 C1 P1 114.9(6) . . ?
N1 C1 I1 119.0(6) . . ?
P1 C1 I1 126.1(4) . . ?
N3 P1 C1 84.8(4) . . ?
N2 N1 C1 112.4(7) . . ?
N1 N2 N3 110.3(7) . . ?
N2 N3 C2 115.1(6) . . ?
N2 N3 P1 117.5(5) . . ?
C2 N3 P1 127.3(6) . . ?
N3 C2 C3 112.7(6) . . ?
N3 C2 H2B 109.1 . . ?
C3 C2 H2B 109.1 . . ?
N3 C2 H2A 109.1 . . ?
C3 C2 H2A 109.1 . . ?
H2B C2 H2A 107.8 . . ?
C4 C3 C10 119.6(7) . . ?
C4 C3 C2 120.3(7) . . ?
C10 C3 C2 120.0(7) . . ?
C3 C4 C5 119.9(8) . . ?
C3 C4 H4 120.0 . . ?
C5 C4 H4 120.0 . . ?
C6 C5 C4 120.2(8) . . ?
C6 C5 H5 119.9 . . ?
C4 C5 H5 119.9 . . ?
C9 C6 C5 120.3(8) . . ?
C9 C6 H6 119.9 . . ?
C5 C6 H6 119.9 . . ?
C6 C9 C10 119.7(8) . . ?
C6 C9 H9 120.2 . . ?
C10 C9 H9 120.2 . . ?
C9 C10 C3 120.4(8) . . ?
C9 C10 H10 119.8 . . ?
C3 C10 H10 119.8 . . ?

loop_
_geom_torsion_atom_site_label_1
_geom_torsion_atom_site_label_2
_geom_torsion_atom_site_label_3
_geom_torsion_atom_site_label_4
_geom_torsion
_geom_torsion_site_symmetry_1
_geom_torsion_site_symmetry_2
_geom_torsion_site_symmetry_3
_geom_torsion_site_symmetry_4
_geom_torsion_publ_flag
N1 C1 P1 N3 -0.3(6) . . . . ?
I1 C1 P1 N3 178.4(5) . . . . ?
P1 C1 N1 N2 0.8(10) . . . . ?
I1 C1 N1 N2 -178.0(6) . . . . ?
C1 N1 N2 N3 -1.0(10) . . . . ?
N1 N2 N3 C2 177.1(7) . . . . ?
N1 N2 N3 P1 0.8(9) . . . . ?
C1 P1 N3 N2 -0.3(6) . . . . ?
C1 P1 N3 C2 -176.1(7) . . . . ?
N2 N3 C2 C3 124.5(8) . . . . ?
P1 N3 C2 C3 -59.6(9) . . . . ?
N3 C2 C3 C4 121.0(8) . . . . ?
N3 C2 C3 C10 -61.7(10) . . . . ?
C10 C3 C4 C5 -0.3(12) . . . . ?
C2 C3 C4 C5 177.0(8) . . . . ?
C3 C4 C5 C6 0.5(13) . . . . ?
C4 C5 C6 C9 -0.6(13) . . . . ?
C5 C6 C9 C10 0.5(13) . . . . ?
C6 C9 C10 C3 -0.3(12) . . . . ?
C4 C3 C10 C9 0.2(12) . . . . ?
C2 C3 C10 C9 -177.1(7) . . . . ?

loop_
_geom_hbond_atom_site_label_D
_geom_hbond_atom_site_label_H
_geom_hbond_atom_site_label_A
_geom_hbond_distance_DH
_geom_hbond_distance_HA
_geom_hbond_distance_DA
_geom_hbond_angle_DHA
_geom_hbond_site_symmetry_A
_geom_hbond_publ_flag
C2 H2A N1 0.99 2.63 3.601(12) 167.3 1_455 yes

_refine_diff_density_max         2.825
_refine_diff_density_min         -1.593
_refine_diff_density_rms         0.215

_shelx_res_file                  
;
TITL mo_25302_0m_a.res in P-1
    shelx.res
    created by SHELXL-2019/3 at 11:33:23 on 12-Sep-2025
CELL  0.71073   6.2162   8.1483   9.9156   88.024   85.736   89.791
ZERR     2.00   0.0005   0.0007   0.0009    0.003    0.003    0.003
LATT   1
SFAC  C    H    I    N    P
UNIT  16 14 2 6 2
MERG   2
MORE -1
EQIV $1 x-1, y, z
HTAB C2 N1_$1
FMAP   2
PLAN   20
SIZE 0.057 0.134 0.196
OMIT     0  -1   6
ACTA
HTAB    2.00000
BOND   $H
CONF
L.S.   24
TEMP  -100.15
WGHT    0.042200    8.378400
FVAR       0.80044
I1    3    0.751670    0.827000    0.517621    11.00000    0.03489    0.03752 =
         0.04086   -0.00415   -0.01740   -0.00322
C1    1    0.541845    0.764556    0.374823    11.00000    0.02833    0.02504 =
         0.02724   -0.00275   -0.00496    0.00015
P1    5    0.312330    0.649992    0.404718    11.00000    0.03074    0.04049 =
         0.02368    0.00313   -0.00637   -0.00942
N1    4    0.582315    0.819738    0.245251    11.00000    0.03206    0.04411 =
         0.02873    0.00284   -0.00777   -0.00963
N2    4    0.433019    0.775248    0.166893    11.00000    0.03123    0.04359 =
         0.02711    0.00435   -0.00785   -0.00646
N3    4    0.282533    0.684315    0.238031    11.00000    0.02805    0.02341 =
         0.02539   -0.00225   -0.00628   -0.00090
C2    1    0.099049    0.633540    0.161163    11.00000    0.03189    0.02657 =
         0.03165   -0.00054   -0.01453   -0.00180
AFIX  23
H2B   2    0.125273    0.672257    0.065637    11.00000   -1.20000
H2A   2   -0.034492    0.686888    0.198842    11.00000   -1.20000
AFIX   0
C3    1    0.066528    0.449460    0.166070    11.00000    0.02683    0.02628 =
         0.02478   -0.00139   -0.00971   -0.00224
C4    1   -0.127424    0.382353    0.218207    11.00000    0.03370    0.03476 =
         0.02500   -0.00149    0.00167   -0.00446
AFIX  43
H4    2   -0.238630    0.451431    0.255137    11.00000   -1.20000
AFIX   0
C5    1   -0.159494    0.213655    0.216518    11.00000    0.04432    0.03874 =
         0.03148    0.00403   -0.00352   -0.01612
AFIX  43
H5    2   -0.293149    0.167667    0.251691    11.00000   -1.20000
AFIX   0
C6    1    0.002942    0.112508    0.163683    11.00000    0.05198    0.02649 =
         0.02911    0.00150   -0.01492   -0.00714
AFIX  43
H6    2   -0.019248   -0.002773    0.163500    11.00000   -1.20000
AFIX   0
C9    1    0.197243    0.178593    0.111208    11.00000    0.04170    0.03137 =
         0.02683   -0.00299   -0.00800    0.00548
AFIX  43
H9    2    0.308095    0.109115    0.074406    11.00000   -1.20000
AFIX   0
C10   1    0.229471    0.346766    0.112571    11.00000    0.02822    0.03214 =
         0.02670    0.00173   -0.00390   -0.00245
AFIX  43
H10   2    0.363066    0.392431    0.076937    11.00000   -1.20000
AFIX   0
HKLF    4


REM  mo_25302_0m_a.res in P-1
REM wR2 = 0.1536, GooF = S = 1.162, Restrained GooF = 1.162 for all data
REM R1 = 0.0528 for 2135 Fo > 4sig(Fo) and 0.0561 for all 2304 data
REM 118 parameters refined using 0 restraints

END

WGHT      0.0422      8.3782

REM Instructions for potential hydrogen bonds
HTAB C2 N1_$1

REM Highest difference peak  2.825,  deepest hole -1.593,  1-sigma level  0.215
Q1    1   0.7472  0.7113  0.5123  11.00000  0.05    2.83
Q2    1   0.7403  0.9426  0.5123  11.00000  0.05    2.31
Q3    1   0.7410  0.5994  0.5210  11.00000  0.05    1.93
Q4    1   0.2490  0.4802  0.4780  11.00000  0.05    1.63
Q5    1   0.7411  0.8476  0.4398  11.00000  0.05    1.18
Q6    1   0.2765  0.7830  0.4109  11.00000  0.05    1.12
Q7    1   0.2594  0.8540  0.4119  11.00000  0.05    1.05
Q8    1  -0.1953  0.3546  0.3667  11.00000  0.05    0.92
Q9    1   0.6949  1.0454  0.5237  11.00000  0.05    0.82
Q10   1  -0.1951  0.4602  0.3662  11.00000  0.05    0.80
Q11   1   0.6929  0.6613  0.6637  11.00000  0.05    0.71
Q12   1   0.6546  0.8057  0.5576  11.00000  0.05    0.58
Q13   1   0.1058  0.1649  0.2799  11.00000  0.05    0.52
Q14   1   0.5232  0.6360  0.3801  11.00000  0.05    0.51
Q15   1  -0.4190  0.4973  0.1827  11.00000  0.05    0.49
Q16   1  -0.4029  0.5196  0.1526  11.00000  0.05    0.49
Q17   1   0.1733  0.6795  0.4706  11.00000  0.05    0.48
Q18   1   0.3149  0.7864  0.2436  11.00000  0.05    0.48
Q19   1  -0.2167  0.0731  0.2969  11.00000  0.05    0.47
Q20   1  -0.4620  0.3228  0.3158  11.00000  0.05    0.46
;
_shelx_res_checksum              51519
####################################################################### 
# 
# This file contains crystal structure data downloaded from the 
# Cambridge Structural Database (CSD) hosted by the Cambridge 
# Crystallographic Data Centre (CCDC).
# 
# Full information about CCDC data access policies and citation 
# guidelines are available at http://www.ccdc.cam.ac.uk/access/V1 
# 
# Audit and citation data items may have been added by the CCDC. 
# Please retain this information to preserve the provenance of 
# this file and to allow appropriate attribution of the data. 
# 
#######################################################################

data_25042
_database_code_depnum_ccdc_archive 'CCDC 2531460'
loop_
_audit_author_name
_audit_author_address
'Jose Goicoechea'
;Indiana University
United States of America
;
_audit_update_record             
;
2026-02-16 deposited with the CCDC.	2026-05-05 downloaded from the CCDC.
;

_audit_creation_method           SHELXL-2019/3
_shelx_SHELXL_version_number     2019/3
_chemical_name_systematic        
;
 [{N(Dipp)}2(CMe)2CH]Al(CP)(OSiiPr3)
;
_contact_author_fax              '+1 (812) 855-8300'
_chemical_name_common            .
_chemical_melting_point          .
_chemical_formula_moiety         'C39 H62 Al N2 O P Si'
_chemical_formula_sum            'C39 H62 Al N2 O P Si'
_chemical_formula_weight         660.94

loop_
_atom_type_symbol
_atom_type_description
_atom_type_scat_dispersion_real
_atom_type_scat_dispersion_imag
_atom_type_scat_source
C C 0.0033 0.0016 'International Tables Vol C Tables 4.2.6.8 and 6.1.1.4'
H H 0.0000 0.0000 'International Tables Vol C Tables 4.2.6.8 and 6.1.1.4'
N N 0.0061 0.0033 'International Tables Vol C Tables 4.2.6.8 and 6.1.1.4'
Al Al 0.0645 0.0514 'International Tables Vol C Tables 4.2.6.8 and 6.1.1.4'
P P 0.1023 0.0942 'International Tables Vol C Tables 4.2.6.8 and 6.1.1.4'
O O 0.0106 0.0060 'International Tables Vol C Tables 4.2.6.8 and 6.1.1.4'
Si Si 0.0817 0.0704 'International Tables Vol C Tables 4.2.6.8 and 6.1.1.4'

_space_group_crystal_system      monoclinic
_space_group_IT_number           14
_space_group_name_H-M_alt        'P 21/n'
_space_group_name_Hall           '-P 2yn'

_shelx_space_group_comment       
;
The symmetry employed for this shelxl refinement is uniquely defined
by the following loop, which should always be used as a source of
symmetry information in preference to the above space-group names.
They are only intended as comments.
;

loop_
_space_group_symop_operation_xyz
'x, y, z'
'-x+1/2, y+1/2, -z+1/2'
'-x, -y, -z'
'x-1/2, -y-1/2, z-1/2'

_cell_length_a                   10.3918(7)
_cell_length_b                   19.2180(14)
_cell_length_c                   20.1992(13)
_cell_angle_alpha                90
_cell_angle_beta                 94.649(2)
_cell_angle_gamma                90
_cell_volume                     4020.7(5)
_cell_formula_units_Z            4
_cell_measurement_temperature    173(2)
_cell_measurement_reflns_used    9719
_cell_measurement_theta_min      2.28
_cell_measurement_theta_max      28.18

_exptl_crystal_description       needle
_exptl_crystal_colour            red
_exptl_crystal_density_meas      .
_exptl_crystal_density_method    .
_exptl_crystal_density_diffrn    1.092
_exptl_crystal_F_000             1440
_exptl_transmission_factor_min   .
_exptl_transmission_factor_max   .
_exptl_crystal_size_max          0.142
_exptl_crystal_size_mid          0.042
_exptl_crystal_size_min          0.034
_exptl_absorpt_coefficient_mu    0.150
_shelx_estimated_absorpt_T_min   0.979
_shelx_estimated_absorpt_T_max   0.995
_exptl_absorpt_correction_type   multi-scan
_exptl_absorpt_correction_T_min  0.7128
_exptl_absorpt_correction_T_max  0.7457
_exptl_absorpt_process_details   
;
L. Krause, R. Herbst-Irmer, G.M. Sheldrick, D. Stalke:
Comparison of silver and molybdenum microfocus X-ray sources for 
single-crystal structure determination.
J. Appl. Cryst. (2015), 48, 3-10. doi:10.1107/S1600576714022985
;
_exptl_absorpt_special_details   .

_diffrn_ambient_temperature      173(2)
_diffrn_radiation_wavelength     0.71073
_diffrn_radiation_type           MoK\a
_diffrn_radiation_monochromator  'multilayer mirror'
_diffrn_source_type              'Incoatec I\mS Diamond'
_diffrn_measurement_device       'four-circle diffractometer'
_diffrn_measurement_device_type  'Bruker D8 VENTURE'
_diffrn_measurement_method       '\w and \f scans'
_diffrn_detector                 'Photon III'
_diffrn_detector_area_resol_mean 7.3910
_diffrn_detector_type            CMOS
_diffrn_reflns_number            148222
_diffrn_reflns_av_unetI/netI     0.0237
_diffrn_reflns_av_R_equivalents  0.0607
_diffrn_reflns_limit_h_min       -13
_diffrn_reflns_limit_h_max       13
_diffrn_reflns_limit_k_min       -25
_diffrn_reflns_limit_k_max       25
_diffrn_reflns_limit_l_min       -26
_diffrn_reflns_limit_l_max       26
_diffrn_reflns_theta_min         2.023
_diffrn_reflns_theta_max         28.322
_diffrn_reflns_theta_full        25.242
_diffrn_measured_fraction_theta_max 0.999
_diffrn_measured_fraction_theta_full 0.999
_diffrn_reflns_Laue_measured_fraction_max 0.999
_diffrn_reflns_Laue_measured_fraction_full 0.999
_diffrn_reflns_point_group_measured_fraction_max 0.999
_diffrn_reflns_point_group_measured_fraction_full 0.999
_reflns_number_total             9994
_reflns_number_gt                7586
_reflns_threshold_expression     'I > 2\s(I)'
_reflns_Friedel_coverage         0.000
_reflns_Friedel_fraction_max     .
_reflns_Friedel_fraction_full    .

_reflns_special_details          
;
 Reflections were merged by SHELXL according to the crystal
 class for the calculation of statistics and refinement.
 
 _reflns_Friedel_fraction is defined as the number of unique
 Friedel pairs measured divided by the number that would be
 possible theoretically, ignoring centric projections and
 systematic absences.
;

_computing_data_collection       'Bruker APEX2'
_computing_cell_refinement       'Bruker SAINT'
_computing_data_reduction        'Bruker SAINT'
_computing_structure_solution    'SHELXS-97 (Sheldrick 2008)'
_computing_structure_refinement  'SHELXL-2019/2 (Sheldrick, 2019)'
_computing_molecular_graphics    
;
C. B. H\"ubschle, G. M. Sheldrick, B. Dittrich:
ShelXle: a Qt graphical user interface for SHELXL.
J. Appl. Cryst., 44, (2011) 1281-1284.
;
_computing_publication_material  'APEX6 v2024.9-0 (Bruker AXS, 2024)'
_refine_special_details          .

_refine_ls_structure_factor_coef Fsqd
_refine_ls_matrix_type           full
_refine_ls_weighting_scheme      calc
_refine_ls_weighting_details     
'w=1/[\s^2^(Fo^2^)+(0.1107P)^2^+3.1576P] where P=(Fo^2^+2Fc^2^)/3'
_atom_sites_solution_primary     .
_atom_sites_solution_secondary   .
_atom_sites_solution_hydrogens   geom
_refine_ls_hydrogen_treatment    constr
_refine_ls_extinction_method     none
_refine_ls_extinction_coef       .
_refine_ls_number_reflns         9994
_refine_ls_number_parameters     416
_refine_ls_number_restraints     0
_refine_ls_R_factor_all          0.0872
_refine_ls_R_factor_gt           0.0675
_refine_ls_wR_factor_ref         0.2151
_refine_ls_wR_factor_gt          0.1920
_refine_ls_goodness_of_fit_ref   1.036
_refine_ls_restrained_S_all      1.036
_refine_ls_shift/su_max          0.001
_refine_ls_shift/su_mean         0.000

loop_
_atom_site_label
_atom_site_type_symbol
_atom_site_fract_x
_atom_site_fract_y
_atom_site_fract_z
_atom_site_U_iso_or_equiv
_atom_site_adp_type
_atom_site_occupancy
_atom_site_site_symmetry_order
_atom_site_calc_flag
_atom_site_refinement_flags_posn
_atom_site_refinement_flags_adp
_atom_site_refinement_flags_occupancy
_atom_site_disorder_assembly
_atom_site_disorder_group
Al1 Al 0.35137(6) 0.74772(3) 0.13119(3) 0.02794(15) Uani 1 1 d . . . . .
P1 P 0.58272(11) 0.77683(5) 0.26471(5) 0.0824(3) Uani 1 1 d . . . . .
N1 N 0.40017(17) 0.66716(8) 0.08513(8) 0.0317(3) Uani 1 1 d . . . . .
N2 N 0.39321(17) 0.81478(8) 0.06765(8) 0.0309(3) Uani 1 1 d . . . . .
C1 C 0.4781(3) 0.76253(12) 0.20731(12) 0.0450(5) Uani 1 1 d . . . . .
C2 C 0.5042(2) 0.67253(11) 0.05059(11) 0.0360(4) Uani 1 1 d . . . . .
C3 C 0.5552(2) 0.73652(11) 0.03244(12) 0.0385(5) Uani 1 1 d . . . . .
H3 H 0.638633 0.735239 0.016399 0.046 Uiso 1 1 calc R U . . .
C4 C 0.4975(2) 0.80229(11) 0.03520(10) 0.0347(4) Uani 1 1 d . . . . .
C5 C 0.5714(3) 0.60824(13) 0.02763(14) 0.0522(6) Uani 1 1 d . . . . .
H5A H 0.645126 0.622007 0.003248 0.078 Uiso 1 1 calc R U . . .
H5B H 0.601923 0.580178 0.066272 0.078 Uiso 1 1 calc R U . . .
H5C H 0.510835 0.580835 -0.001518 0.078 Uiso 1 1 calc R U . . .
C6 C 0.5596(3) 0.85959(13) -0.00221(14) 0.0478(6) Uani 1 1 d . . . . .
H6A H 0.634490 0.840986 -0.022838 0.072 Uiso 1 1 calc R U . . .
H6B H 0.496979 0.877976 -0.036728 0.072 Uiso 1 1 calc R U . . .
H6C H 0.587501 0.896997 0.028649 0.072 Uiso 1 1 calc R U . . .
C7 C 0.3400(2) 0.59939(10) 0.08961(10) 0.0348(4) Uani 1 1 d . . . . .
C8 C 0.3649(3) 0.55903(12) 0.14710(11) 0.0448(5) Uani 1 1 d . . . . .
C9 C 0.3048(3) 0.49428(13) 0.14946(13) 0.0534(6) Uani 1 1 d . . . . .
H9 H 0.320414 0.466181 0.187972 0.064 Uiso 1 1 calc R U . . .
C10 C 0.2236(3) 0.47018(13) 0.09758(14) 0.0526(6) Uani 1 1 d . . . . .
H10 H 0.183492 0.425979 0.100407 0.063 Uiso 1 1 calc R U . . .
C11 C 0.2005(3) 0.51029(12) 0.04138(13) 0.0470(5) Uani 1 1 d . . . . .
H11 H 0.144358 0.493226 0.005556 0.056 Uiso 1 1 calc R U . . .
C12 C 0.2580(2) 0.57580(11) 0.03596(11) 0.0383(5) Uani 1 1 d . . . . .
C13 C 0.4562(3) 0.58249(13) 0.20520(12) 0.0579(7) Uani 1 1 d . . . . .
H13 H 0.479796 0.632165 0.197717 0.069 Uiso 1 1 calc R U . . .
C14 C 0.3934(4) 0.5781(2) 0.27047(15) 0.0832(11) Uani 1 1 d . . . . .
H14A H 0.454819 0.593553 0.306851 0.125 Uiso 1 1 calc R U . . .
H14B H 0.316718 0.607948 0.268309 0.125 Uiso 1 1 calc R U . . .
H14C H 0.368007 0.529835 0.278325 0.125 Uiso 1 1 calc R U . . .
C15 C 0.5814(3) 0.5392(2) 0.21130(19) 0.0825(11) Uani 1 1 d . . . . .
H15A H 0.637722 0.555856 0.249270 0.124 Uiso 1 1 calc R U . . .
H15B H 0.560229 0.490142 0.217949 0.124 Uiso 1 1 calc R U . . .
H15C H 0.625820 0.544097 0.170578 0.124 Uiso 1 1 calc R U . . .
C16 C 0.2271(3) 0.61798(12) -0.02700(12) 0.0450(5) Uani 1 1 d . . . . .
H16 H 0.279207 0.661758 -0.022993 0.054 Uiso 1 1 calc R U . . .
C17 C 0.0860(3) 0.63829(19) -0.03473(18) 0.0718(9) Uani 1 1 d . . . . .
H17A H 0.068782 0.665365 -0.075600 0.108 Uiso 1 1 calc R U . . .
H17B H 0.032533 0.596226 -0.037055 0.108 Uiso 1 1 calc R U . . .
H17C H 0.065363 0.666429 0.003459 0.108 Uiso 1 1 calc R U . . .
C18 C 0.2645(4) 0.57904(18) -0.08900(14) 0.0726(9) Uani 1 1 d . . . . .
H18A H 0.356052 0.566247 -0.083277 0.109 Uiso 1 1 calc R U . . .
H18B H 0.211952 0.536870 -0.095289 0.109 Uiso 1 1 calc R U . . .
H18C H 0.249477 0.609166 -0.128008 0.109 Uiso 1 1 calc R U . . .
C19 C 0.3298(2) 0.88194(10) 0.05913(10) 0.0344(4) Uani 1 1 d . . . . .
C20 C 0.3737(2) 0.93908(11) 0.09839(12) 0.0407(5) Uani 1 1 d . . . . .
C21 C 0.3089(3) 1.00258(12) 0.08778(14) 0.0504(6) Uani 1 1 d . . . . .
H21 H 0.335328 1.041642 0.114318 0.060 Uiso 1 1 calc R U . . .
C22 C 0.2085(3) 1.00965(13) 0.04015(16) 0.0548(7) Uani 1 1 d . . . . .
H22 H 0.167611 1.053566 0.033188 0.066 Uiso 1 1 calc R U . . .
C23 C 0.1664(2) 0.95325(13) 0.00222(14) 0.0495(6) Uani 1 1 d . . . . .
H23 H 0.096620 0.958820 -0.030763 0.059 Uiso 1 1 calc R U . . .
C24 C 0.2246(2) 0.88782(12) 0.01142(11) 0.0390(5) Uani 1 1 d . . . . .
C25 C 0.4859(3) 0.93538(12) 0.15100(13) 0.0496(6) Uani 1 1 d . . . . .
H25 H 0.523963 0.887643 0.149817 0.059 Uiso 1 1 calc R U . . .
C26 C 0.4386(4) 0.94672(17) 0.21985(15) 0.0705(9) Uani 1 1 d . . . . .
H26A H 0.511980 0.944215 0.253446 0.106 Uiso 1 1 calc R U . . .
H26B H 0.397854 0.992604 0.221618 0.106 Uiso 1 1 calc R U . . .
H26C H 0.375593 0.910627 0.228660 0.106 Uiso 1 1 calc R U . . .
C27 C 0.5920(3) 0.98814(16) 0.1372(2) 0.0711(9) Uani 1 1 d . . . . .
H27A H 0.663162 0.984556 0.171924 0.107 Uiso 1 1 calc R U . . .
H27B H 0.624160 0.978112 0.093881 0.107 Uiso 1 1 calc R U . . .
H27C H 0.556203 1.035324 0.136871 0.107 Uiso 1 1 calc R U . . .
C28 C 0.1763(2) 0.82600(14) -0.02995(12) 0.0477(6) Uani 1 1 d . . . . .
H28 H 0.187611 0.783905 -0.000964 0.057 Uiso 1 1 calc R U . . .
C29 C 0.0328(3) 0.83093(18) -0.05292(16) 0.0631(8) Uani 1 1 d . . . . .
H29A H -0.017039 0.838441 -0.014379 0.095 Uiso 1 1 calc R U . . .
H29B H 0.018668 0.869936 -0.083910 0.095 Uiso 1 1 calc R U . . .
H29C H 0.004746 0.787579 -0.075200 0.095 Uiso 1 1 calc R U . . .
C30 C 0.2552(4) 0.8144(2) -0.08849(16) 0.0779(10) Uani 1 1 d . . . . .
H30A H 0.221272 0.774134 -0.114024 0.117 Uiso 1 1 calc R U . . .
H30B H 0.250280 0.855812 -0.116925 0.117 Uiso 1 1 calc R U . . .
H30C H 0.345404 0.805796 -0.072544 0.117 Uiso 1 1 calc R U . . .
O1 O 0.19611(15) 0.74693(8) 0.15224(8) 0.0403(4) Uani 1 1 d . . . . .
Si1 Si 0.07443(7) 0.75196(3) 0.19770(4) 0.04390(18) Uani 1 1 d . . . . .
C31 C 0.0125(3) 0.65978(16) 0.20983(17) 0.0632(8) Uani 1 1 d . . . . .
H31 H 0.083300 0.634917 0.236704 0.076 Uiso 1 1 calc R U . . .
C32 C -0.0109(5) 0.6191(2) 0.1474(2) 0.118(2) Uani 1 1 d . . . . .
H32A H 0.065195 0.622065 0.121824 0.177 Uiso 1 1 calc R U . . .
H32B H -0.027266 0.570382 0.158108 0.177 Uiso 1 1 calc R U . . .
H32C H -0.086006 0.638218 0.120958 0.177 Uiso 1 1 calc R U . . .
C33 C -0.1042(4) 0.6558(2) 0.2499(2) 0.0951(14) Uani 1 1 d . . . . .
H33A H -0.087744 0.682747 0.290901 0.143 Uiso 1 1 calc R U . . .
H33B H -0.179545 0.674997 0.223774 0.143 Uiso 1 1 calc R U . . .
H33C H -0.120805 0.607160 0.260924 0.143 Uiso 1 1 calc R U . . .
C34 C 0.1304(3) 0.79083(18) 0.28175(15) 0.0632(8) Uani 1 1 d . . . . .
H34 H 0.184890 0.831927 0.272175 0.076 Uiso 1 1 calc R U . . .
C35 C 0.2162(4) 0.7433(3) 0.32573(18) 0.0903(13) Uani 1 1 d . . . . .
H35A H 0.285626 0.725183 0.300559 0.135 Uiso 1 1 calc R U . . .
H35B H 0.253498 0.769438 0.364279 0.135 Uiso 1 1 calc R U . . .
H35C H 0.164873 0.704457 0.340847 0.135 Uiso 1 1 calc R U . . .
C36 C 0.0216(4) 0.8191(2) 0.32157(19) 0.0823(11) Uani 1 1 d . . . . .
H36A H -0.034246 0.849877 0.293262 0.123 Uiso 1 1 calc R U . . .
H36B H -0.029507 0.780139 0.336688 0.123 Uiso 1 1 calc R U . . .
H36C H 0.059119 0.845120 0.360119 0.123 Uiso 1 1 calc R U . . .
C37 C -0.0475(3) 0.8116(2) 0.1552(2) 0.0812(11) Uani 1 1 d . . . . .
H37 H -0.046287 0.795488 0.108194 0.097 Uiso 1 1 calc R U . A 1
C38 C 0.0059(4) 0.88515(19) 0.1498(2) 0.0789(10) Uani 1 1 d . . . . .
H38A H 0.099162 0.882926 0.145714 0.118 Uiso 1 1 calc R U . . .
H38B H -0.036438 0.908161 0.110634 0.118 Uiso 1 1 calc R U . . .
H38C H -0.010609 0.911616 0.189754 0.118 Uiso 1 1 calc R U . . .
C39 C -0.1804(7) 0.8159(6) 0.1611(6) 0.114(4) Uani 0.516(9) 1 d . . P B 1
H39A H -0.216101 0.768971 0.164569 0.171 Uiso 0.516(9) 1 calc R U P B 1
H39B H -0.196275 0.842625 0.200934 0.171 Uiso 0.516(9) 1 calc R U P B 1
H39C H -0.222104 0.839171 0.121813 0.171 Uiso 0.516(9) 1 calc R U P B 1
C39A C -0.1214(7) 0.7784(4) 0.0982(4) 0.083(3) Uani 0.484(9) 1 d . . P B 2
H39D H -0.147712 0.731526 0.110818 0.125 Uiso 0.484(9) 1 calc R U P B 2
H39E H -0.198299 0.806246 0.085252 0.125 Uiso 0.484(9) 1 calc R U P B 2
H39F H -0.067335 0.775220 0.060783 0.125 Uiso 0.484(9) 1 calc R U P B 2

loop_
_atom_site_aniso_label
_atom_site_aniso_U_11
_atom_site_aniso_U_22
_atom_site_aniso_U_33
_atom_site_aniso_U_23
_atom_site_aniso_U_13
_atom_site_aniso_U_12
Al1 0.0310(3) 0.0241(3) 0.0287(3) 0.0010(2) 0.0020(2) 0.0007(2)
P1 0.1071(8) 0.0606(5) 0.0699(5) -0.0038(4) -0.0515(5) 0.0018(5)
N1 0.0386(9) 0.0249(8) 0.0314(8) 0.0005(6) 0.0023(7) 0.0008(6)
N2 0.0374(9) 0.0253(8) 0.0296(8) 0.0018(6) 0.0013(6) 0.0004(6)
C1 0.0588(15) 0.0353(11) 0.0394(11) 0.0012(9) -0.0055(10) 0.0025(10)
C2 0.0398(11) 0.0306(10) 0.0377(10) -0.0009(8) 0.0041(8) 0.0043(8)
C3 0.0354(10) 0.0357(11) 0.0453(12) 0.0019(9) 0.0096(9) 0.0024(8)
C4 0.0377(10) 0.0315(10) 0.0351(10) 0.0029(8) 0.0037(8) -0.0014(8)
C5 0.0591(15) 0.0351(12) 0.0651(16) -0.0009(11) 0.0216(13) 0.0090(11)
C6 0.0509(13) 0.0368(11) 0.0578(14) 0.0114(10) 0.0171(11) 0.0000(10)
C7 0.0467(11) 0.0240(9) 0.0340(10) -0.0008(7) 0.0054(8) -0.0001(8)
C8 0.0683(16) 0.0291(10) 0.0364(11) 0.0022(8) 0.0001(10) -0.0021(10)
C9 0.0827(19) 0.0319(11) 0.0456(13) 0.0087(10) 0.0043(13) -0.0075(12)
C10 0.0687(17) 0.0306(11) 0.0587(15) 0.0029(10) 0.0069(13) -0.0110(11)
C11 0.0569(14) 0.0335(11) 0.0501(13) -0.0024(9) 0.0006(11) -0.0075(10)
C12 0.0479(12) 0.0296(10) 0.0373(10) -0.0015(8) 0.0032(9) -0.0018(9)
C13 0.097(2) 0.0350(12) 0.0393(12) 0.0058(10) -0.0119(13) -0.0084(13)
C14 0.099(3) 0.104(3) 0.0439(15) -0.0126(17) -0.0085(16) 0.033(2)
C15 0.067(2) 0.112(3) 0.068(2) -0.007(2) -0.0048(17) -0.011(2)
C16 0.0580(14) 0.0355(11) 0.0399(11) 0.0004(9) -0.0051(10) -0.0073(10)
C17 0.0626(18) 0.075(2) 0.075(2) 0.0262(17) -0.0093(15) -0.0002(16)
C18 0.112(3) 0.0643(19) 0.0417(14) -0.0012(13) 0.0099(16) -0.0001(18)
C19 0.0414(11) 0.0274(9) 0.0352(10) 0.0055(7) 0.0088(8) 0.0033(8)
C20 0.0491(12) 0.0270(10) 0.0473(12) 0.0022(9) 0.0117(10) -0.0016(9)
C21 0.0588(15) 0.0260(10) 0.0686(16) 0.0020(10) 0.0199(13) 0.0000(10)
C22 0.0546(15) 0.0326(11) 0.0794(19) 0.0165(12) 0.0187(13) 0.0094(10)
C23 0.0452(13) 0.0472(13) 0.0569(14) 0.0200(11) 0.0088(11) 0.0107(10)
C24 0.0426(11) 0.0368(11) 0.0385(11) 0.0097(9) 0.0081(9) 0.0055(9)
C25 0.0631(16) 0.0301(11) 0.0543(14) -0.0057(10) -0.0024(12) -0.0036(10)
C26 0.104(3) 0.0520(17) 0.0541(16) -0.0120(13) -0.0003(16) 0.0092(16)
C27 0.0699(19) 0.0470(16) 0.093(2) -0.0067(15) -0.0127(17) -0.0153(14)
C28 0.0491(13) 0.0528(14) 0.0398(12) 0.0029(10) -0.0048(10) 0.0074(11)
C29 0.0578(16) 0.0660(18) 0.0624(17) 0.0067(14) -0.0150(14) 0.0057(14)
C30 0.073(2) 0.109(3) 0.0518(17) -0.0236(18) 0.0059(15) 0.000(2)
O1 0.0381(8) 0.0358(8) 0.0482(9) 0.0036(6) 0.0108(7) 0.0015(6)
Si1 0.0414(4) 0.0411(4) 0.0511(4) -0.0046(3) 0.0157(3) -0.0018(3)
C31 0.0592(17) 0.0544(16) 0.079(2) -0.0038(14) 0.0244(15) -0.0053(13)
C32 0.139(4) 0.105(3) 0.120(4) -0.054(3) 0.074(3) -0.077(3)
C33 0.104(3) 0.062(2) 0.129(3) 0.009(2) 0.070(3) -0.0146(19)
C34 0.0703(18) 0.0690(19) 0.0536(15) -0.0084(14) 0.0259(14) -0.0092(15)
C35 0.090(3) 0.134(4) 0.0485(18) -0.007(2) 0.0108(18) 0.009(2)
C36 0.105(3) 0.074(2) 0.074(2) -0.0207(18) 0.048(2) -0.002(2)
C37 0.0568(18) 0.073(2) 0.112(3) -0.015(2) -0.0069(19) 0.0197(16)
C38 0.081(2) 0.069(2) 0.090(2) 0.0170(18) 0.0289(19) 0.0324(18)
C39 0.058(4) 0.146(9) 0.138(9) -0.008(7) 0.007(5) 0.027(5)
C39A 0.063(4) 0.080(5) 0.101(6) 0.029(4) -0.030(4) -0.002(4)

_geom_special_details            
;
 All esds (except the esd in the dihedral angle between two l.s. planes)
 are estimated using the full covariance matrix.  The cell esds are taken
 into account individually in the estimation of esds in distances, angles
 and torsion angles; correlations between esds in cell parameters are only
 used when they are defined by crystal symmetry.  An approximate (isotropic)
 treatment of cell esds is used for estimating esds involving l.s. planes.
;

loop_
_geom_bond_atom_site_label_1
_geom_bond_atom_site_label_2
_geom_bond_distance
_geom_bond_site_symmetry_2
_geom_bond_publ_flag
Al1 O1 1.7016(16) . ?
Al1 N2 1.8942(17) . ?
Al1 N1 1.8963(17) . ?
Al1 C1 1.962(3) . ?
P1 C1 1.549(3) . ?
N1 C2 1.337(3) . ?
N1 C7 1.451(3) . ?
N2 C4 1.333(3) . ?
N2 C19 1.453(3) . ?
C2 C3 1.400(3) . ?
C2 C5 1.511(3) . ?
C3 C4 1.402(3) . ?
C3 H3 0.9500 . ?
C4 C6 1.509(3) . ?
C5 H5A 0.9800 . ?
C5 H5B 0.9800 . ?
C5 H5C 0.9800 . ?
C6 H6A 0.9800 . ?
C6 H6B 0.9800 . ?
C6 H6C 0.9800 . ?
C7 C12 1.399(3) . ?
C7 C8 1.403(3) . ?
C8 C9 1.395(3) . ?
C8 C13 1.517(3) . ?
C9 C10 1.371(4) . ?
C9 H9 0.9500 . ?
C10 C11 1.377(4) . ?
C10 H10 0.9500 . ?
C11 C12 1.402(3) . ?
C11 H11 0.9500 . ?
C12 C16 1.520(3) . ?
C13 C14 1.521(5) . ?
C13 C15 1.540(5) . ?
C13 H13 1.0000 . ?
C14 H14A 0.9800 . ?
C14 H14B 0.9800 . ?
C14 H14C 0.9800 . ?
C15 H15A 0.9800 . ?
C15 H15B 0.9800 . ?
C15 H15C 0.9800 . ?
C16 C17 1.513(4) . ?
C16 C18 1.536(4) . ?
C16 H16 1.0000 . ?
C17 H17A 0.9800 . ?
C17 H17B 0.9800 . ?
C17 H17C 0.9800 . ?
C18 H18A 0.9800 . ?
C18 H18B 0.9800 . ?
C18 H18C 0.9800 . ?
C19 C24 1.402(3) . ?
C19 C20 1.409(3) . ?
C20 C21 1.402(3) . ?
C20 C25 1.514(4) . ?
C21 C22 1.368(4) . ?
C21 H21 0.9500 . ?
C22 C23 1.378(4) . ?
C22 H22 0.9500 . ?
C23 C24 1.401(3) . ?
C23 H23 0.9500 . ?
C24 C28 1.515(3) . ?
C25 C26 1.528(4) . ?
C25 C27 1.540(4) . ?
C25 H25 1.0000 . ?
C26 H26A 0.9800 . ?
C26 H26B 0.9800 . ?
C26 H26C 0.9800 . ?
C27 H27A 0.9800 . ?
C27 H27B 0.9800 . ?
C27 H27C 0.9800 . ?
C28 C30 1.510(4) . ?
C28 C29 1.528(4) . ?
C28 H28 1.0000 . ?
C29 H29A 0.9800 . ?
C29 H29B 0.9800 . ?
C29 H29C 0.9800 . ?
C30 H30A 0.9800 . ?
C30 H30B 0.9800 . ?
C30 H30C 0.9800 . ?
O1 Si1 1.6246(16) . ?
Si1 C37 1.865(4) . ?
Si1 C34 1.902(3) . ?
Si1 C31 1.908(3) . ?
C31 C32 1.487(5) . ?
C31 C33 1.513(4) . ?
C31 H31 1.0000 . ?
C32 H32A 0.9800 . ?
C32 H32B 0.9800 . ?
C32 H32C 0.9800 . ?
C33 H33A 0.9800 . ?
C33 H33B 0.9800 . ?
C33 H33C 0.9800 . ?
C34 C35 1.513(5) . ?
C34 C36 1.539(4) . ?
C34 H34 1.0000 . ?
C35 H35A 0.9800 . ?
C35 H35B 0.9800 . ?
C35 H35C 0.9800 . ?
C36 H36A 0.9800 . ?
C36 H36B 0.9800 . ?
C36 H36C 0.9800 . ?
C37 C39 1.399(8) . ?
C37 C39A 1.477(9) . ?
C37 C38 1.526(5) . ?
C37 H37 1.0000 . ?
C38 H38A 0.9800 . ?
C38 H38B 0.9800 . ?
C38 H38C 0.9800 . ?
C39 H39A 0.9800 . ?
C39 H39B 0.9800 . ?
C39 H39C 0.9800 . ?
C39A H39D 0.9800 . ?
C39A H39E 0.9800 . ?
C39A H39F 0.9800 . ?

loop_
_geom_angle_atom_site_label_1
_geom_angle_atom_site_label_2
_geom_angle_atom_site_label_3
_geom_angle
_geom_angle_site_symmetry_1
_geom_angle_site_symmetry_3
_geom_angle_publ_flag
O1 Al1 N2 116.73(8) . . ?
O1 Al1 N1 114.33(8) . . ?
N2 Al1 N1 97.92(8) . . ?
O1 Al1 C1 113.27(10) . . ?
N2 Al1 C1 104.83(9) . . ?
N1 Al1 C1 108.28(9) . . ?
C2 N1 C7 118.19(17) . . ?
C2 N1 Al1 116.92(14) . . ?
C7 N1 Al1 124.65(13) . . ?
C4 N2 C19 118.73(16) . . ?
C4 N2 Al1 116.81(14) . . ?
C19 N2 Al1 123.90(13) . . ?
P1 C1 Al1 176.66(18) . . ?
N1 C2 C3 122.94(19) . . ?
N1 C2 C5 120.71(19) . . ?
C3 C2 C5 116.3(2) . . ?
C2 C3 C4 127.5(2) . . ?
C2 C3 H3 116.2 . . ?
C4 C3 H3 116.2 . . ?
N2 C4 C3 123.33(19) . . ?
N2 C4 C6 120.82(19) . . ?
C3 C4 C6 115.85(19) . . ?
C2 C5 H5A 109.5 . . ?
C2 C5 H5B 109.5 . . ?
H5A C5 H5B 109.5 . . ?
C2 C5 H5C 109.5 . . ?
H5A C5 H5C 109.5 . . ?
H5B C5 H5C 109.5 . . ?
C4 C6 H6A 109.5 . . ?
C4 C6 H6B 109.5 . . ?
H6A C6 H6B 109.5 . . ?
C4 C6 H6C 109.5 . . ?
H6A C6 H6C 109.5 . . ?
H6B C6 H6C 109.5 . . ?
C12 C7 C8 121.5(2) . . ?
C12 C7 N1 118.77(18) . . ?
C8 C7 N1 119.76(19) . . ?
C9 C8 C7 117.9(2) . . ?
C9 C8 C13 119.5(2) . . ?
C7 C8 C13 122.6(2) . . ?
C10 C9 C8 121.6(2) . . ?
C10 C9 H9 119.2 . . ?
C8 C9 H9 119.2 . . ?
C9 C10 C11 119.8(2) . . ?
C9 C10 H10 120.1 . . ?
C11 C10 H10 120.1 . . ?
C10 C11 C12 121.3(2) . . ?
C10 C11 H11 119.3 . . ?
C12 C11 H11 119.3 . . ?
C7 C12 C11 117.9(2) . . ?
C7 C12 C16 123.32(19) . . ?
C11 C12 C16 118.8(2) . . ?
C8 C13 C14 111.6(3) . . ?
C8 C13 C15 111.9(2) . . ?
C14 C13 C15 108.7(3) . . ?
C8 C13 H13 108.2 . . ?
C14 C13 H13 108.2 . . ?
C15 C13 H13 108.2 . . ?
C13 C14 H14A 109.5 . . ?
C13 C14 H14B 109.5 . . ?
H14A C14 H14B 109.5 . . ?
C13 C14 H14C 109.5 . . ?
H14A C14 H14C 109.5 . . ?
H14B C14 H14C 109.5 . . ?
C13 C15 H15A 109.5 . . ?
C13 C15 H15B 109.5 . . ?
H15A C15 H15B 109.5 . . ?
C13 C15 H15C 109.5 . . ?
H15A C15 H15C 109.5 . . ?
H15B C15 H15C 109.5 . . ?
C17 C16 C12 111.2(2) . . ?
C17 C16 C18 110.4(3) . . ?
C12 C16 C18 111.8(2) . . ?
C17 C16 H16 107.7 . . ?
C12 C16 H16 107.7 . . ?
C18 C16 H16 107.7 . . ?
C16 C17 H17A 109.5 . . ?
C16 C17 H17B 109.5 . . ?
H17A C17 H17B 109.5 . . ?
C16 C17 H17C 109.5 . . ?
H17A C17 H17C 109.5 . . ?
H17B C17 H17C 109.5 . . ?
C16 C18 H18A 109.5 . . ?
C16 C18 H18B 109.5 . . ?
H18A C18 H18B 109.5 . . ?
C16 C18 H18C 109.5 . . ?
H18A C18 H18C 109.5 . . ?
H18B C18 H18C 109.5 . . ?
C24 C19 C20 121.5(2) . . ?
C24 C19 N2 118.29(19) . . ?
C20 C19 N2 120.17(19) . . ?
C21 C20 C19 117.5(2) . . ?
C21 C20 C25 118.8(2) . . ?
C19 C20 C25 123.7(2) . . ?
C22 C21 C20 121.6(2) . . ?
C22 C21 H21 119.2 . . ?
C20 C21 H21 119.2 . . ?
C21 C22 C23 120.2(2) . . ?
C21 C22 H22 119.9 . . ?
C23 C22 H22 119.9 . . ?
C22 C23 C24 121.2(2) . . ?
C22 C23 H23 119.4 . . ?
C24 C23 H23 119.4 . . ?
C23 C24 C19 117.9(2) . . ?
C23 C24 C28 120.7(2) . . ?
C19 C24 C28 121.41(19) . . ?
C20 C25 C26 110.2(2) . . ?
C20 C25 C27 111.3(2) . . ?
C26 C25 C27 111.1(3) . . ?
C20 C25 H25 108.0 . . ?
C26 C25 H25 108.0 . . ?
C27 C25 H25 108.0 . . ?
C25 C26 H26A 109.5 . . ?
C25 C26 H26B 109.5 . . ?
H26A C26 H26B 109.5 . . ?
C25 C26 H26C 109.5 . . ?
H26A C26 H26C 109.5 . . ?
H26B C26 H26C 109.5 . . ?
C25 C27 H27A 109.5 . . ?
C25 C27 H27B 109.5 . . ?
H27A C27 H27B 109.5 . . ?
C25 C27 H27C 109.5 . . ?
H27A C27 H27C 109.5 . . ?
H27B C27 H27C 109.5 . . ?
C30 C28 C24 111.8(2) . . ?
C30 C28 C29 110.5(2) . . ?
C24 C28 C29 113.0(2) . . ?
C30 C28 H28 107.1 . . ?
C24 C28 H28 107.1 . . ?
C29 C28 H28 107.1 . . ?
C28 C29 H29A 109.5 . . ?
C28 C29 H29B 109.5 . . ?
H29A C29 H29B 109.5 . . ?
C28 C29 H29C 109.5 . . ?
H29A C29 H29C 109.5 . . ?
H29B C29 H29C 109.5 . . ?
C28 C30 H30A 109.5 . . ?
C28 C30 H30B 109.5 . . ?
H30A C30 H30B 109.5 . . ?
C28 C30 H30C 109.5 . . ?
H30A C30 H30C 109.5 . . ?
H30B C30 H30C 109.5 . . ?
Si1 O1 Al1 159.70(12) . . ?
O1 Si1 C37 107.90(15) . . ?
O1 Si1 C34 109.40(12) . . ?
C37 Si1 C34 108.45(17) . . ?
O1 Si1 C31 107.67(11) . . ?
C37 Si1 C31 113.96(17) . . ?
C34 Si1 C31 109.38(15) . . ?
C32 C31 C33 110.2(3) . . ?
C32 C31 Si1 114.3(3) . . ?
C33 C31 Si1 114.1(2) . . ?
C32 C31 H31 105.8 . . ?
C33 C31 H31 105.8 . . ?
Si1 C31 H31 105.8 . . ?
C31 C32 H32A 109.5 . . ?
C31 C32 H32B 109.5 . . ?
H32A C32 H32B 109.5 . . ?
C31 C32 H32C 109.5 . . ?
H32A C32 H32C 109.5 . . ?
H32B C32 H32C 109.5 . . ?
C31 C33 H33A 109.5 . . ?
C31 C33 H33B 109.5 . . ?
H33A C33 H33B 109.5 . . ?
C31 C33 H33C 109.5 . . ?
H33A C33 H33C 109.5 . . ?
H33B C33 H33C 109.5 . . ?
C35 C34 C36 109.2(3) . . ?
C35 C34 Si1 114.2(2) . . ?
C36 C34 Si1 114.9(3) . . ?
C35 C34 H34 105.9 . . ?
C36 C34 H34 105.9 . . ?
Si1 C34 H34 105.9 . . ?
C34 C35 H35A 109.5 . . ?
C34 C35 H35B 109.5 . . ?
H35A C35 H35B 109.5 . . ?
C34 C35 H35C 109.5 . . ?
H35A C35 H35C 109.5 . . ?
H35B C35 H35C 109.5 . . ?
C34 C36 H36A 109.5 . . ?
C34 C36 H36B 109.5 . . ?
H36A C36 H36B 109.5 . . ?
C34 C36 H36C 109.5 . . ?
H36A C36 H36C 109.5 . . ?
H36B C36 H36C 109.5 . . ?
C39 C37 C38 108.6(6) . . ?
C39A C37 C38 121.0(5) . . ?
C39 C37 Si1 129.5(6) . . ?
C39A C37 Si1 112.6(4) . . ?
C38 C37 Si1 111.4(3) . . ?
C39 C37 H37 100.8 . . ?
C38 C37 H37 100.8 . . ?
Si1 C37 H37 100.8 . . ?
C37 C38 H38A 109.5 . . ?
C37 C38 H38B 109.5 . . ?
H38A C38 H38B 109.5 . . ?
C37 C38 H38C 109.5 . . ?
H38A C38 H38C 109.5 . . ?
H38B C38 H38C 109.5 . . ?
C37 C39 H39A 109.5 . . ?
C37 C39 H39B 109.5 . . ?
H39A C39 H39B 109.5 . . ?
C37 C39 H39C 109.5 . . ?
H39A C39 H39C 109.5 . . ?
H39B C39 H39C 109.5 . . ?
C37 C39A H39D 109.5 . . ?
C37 C39A H39E 109.5 . . ?
H39D C39A H39E 109.5 . . ?
C37 C39A H39F 109.5 . . ?
H39D C39A H39F 109.5 . . ?
H39E C39A H39F 109.5 . . ?

_refine_diff_density_max         1.223
_refine_diff_density_min         -0.824
_refine_diff_density_rms         0.063

_shelx_res_file                  
;
TITL p21n in P2(1)/n
    shelx.res
    created by SHELXL-2019/3 at 13:37:51 on 06-May-2025
CELL  0.71073  10.3918  19.2180  20.1992   90.000   94.649   90.000
ZERR     4.00   0.0007   0.0014   0.0013    0.000    0.002    0.000
LATT   1
SYMM  1/2 - X, 1/2 + Y, 1/2 - Z
SFAC  C    H    N    AL   P    O    SI
UNIT  156 248 8 4 4 4 4
MERG   2
FMAP   2
PLAN   20
ACTA
BOND   $H
L.S.  24
TEMP  -100.15
SIZE 0.034 0.042 0.142
WGHT    0.110700    3.157600
FVAR       0.30637   0.51570
AL1   4    0.351371    0.747721    0.131190    11.00000    0.03095    0.02413 =
         0.02868    0.00095    0.00202    0.00069
P1    5    0.582716    0.776831    0.264711    11.00000    0.10706    0.06060 =
         0.06989   -0.00379   -0.05146    0.00181
N1    3    0.400172    0.667165    0.085132    11.00000    0.03865    0.02488 =
         0.03140    0.00047    0.00229    0.00077
N2    3    0.393212    0.814784    0.067646    11.00000    0.03744    0.02528 =
         0.02964    0.00177    0.00129    0.00044
C1    1    0.478081    0.762529    0.207306    11.00000    0.05883    0.03527 =
         0.03937    0.00120   -0.00554    0.00246
C2    1    0.504176    0.672526    0.050593    11.00000    0.03979    0.03064 =
         0.03772   -0.00094    0.00407    0.00431
C3    1    0.555220    0.736520    0.032442    11.00000    0.03545    0.03575 =
         0.04528    0.00192    0.00956    0.00236
AFIX  43
H3    2    0.638633    0.735239    0.016399    11.00000   -1.20000
AFIX   0
C4    1    0.497476    0.802295    0.035200    11.00000    0.03773    0.03153 =
         0.03508    0.00289    0.00367   -0.00136
C5    1    0.571421    0.608241    0.027632    11.00000    0.05914    0.03505 =
         0.06514   -0.00087    0.02163    0.00899
AFIX  33
H5A   2    0.645126    0.622007    0.003248    11.00000   -1.50000
H5B   2    0.601923    0.580178    0.066272    11.00000   -1.50000
H5C   2    0.510835    0.580835   -0.001518    11.00000   -1.50000
AFIX   0
C6    1    0.559555    0.859588   -0.002210    11.00000    0.05094    0.03677 =
         0.05780    0.01138    0.01708   -0.00001
AFIX  33
H6A   2    0.634490    0.840986   -0.022838    11.00000   -1.50000
H6B   2    0.496979    0.877976   -0.036728    11.00000   -1.50000
H6C   2    0.587501    0.896997    0.028649    11.00000   -1.50000
AFIX   0
C7    1    0.340000    0.599389    0.089613    11.00000    0.04671    0.02403 =
         0.03399   -0.00081    0.00536   -0.00010
C8    1    0.364936    0.559030    0.147097    11.00000    0.06833    0.02914 =
         0.03638    0.00220    0.00010   -0.00209
C9    1    0.304769    0.494278    0.149464    11.00000    0.08272    0.03188 =
         0.04559    0.00869    0.00427   -0.00752
AFIX  43
H9    2    0.320414    0.466181    0.187972    11.00000   -1.20000
AFIX   0
C10   1    0.223605    0.470182    0.097584    11.00000    0.06867    0.03056 =
         0.05872    0.00295    0.00686   -0.01101
AFIX  43
H10   2    0.183492    0.425979    0.100407    11.00000   -1.20000
AFIX   0
C11   1    0.200454    0.510293    0.041375    11.00000    0.05694    0.03346 =
         0.05009   -0.00239    0.00058   -0.00748
AFIX  43
H11   2    0.144358    0.493226    0.005556    11.00000   -1.20000
AFIX   0
C12   1    0.258009    0.575799    0.035962    11.00000    0.04793    0.02958 =
         0.03728   -0.00153    0.00324   -0.00177
C13   1    0.456243    0.582494    0.205203    11.00000    0.09655    0.03499 =
         0.03928    0.00581   -0.01187   -0.00837
AFIX  13
H13   2    0.479796    0.632165    0.197717    11.00000   -1.20000
AFIX   0
C14   1    0.393358    0.578064    0.270473    11.00000    0.09904    0.10423 =
         0.04386   -0.01265   -0.00848    0.03279
AFIX  33
H14A  2    0.454819    0.593553    0.306851    11.00000   -1.50000
H14B  2    0.316718    0.607948    0.268309    11.00000   -1.50000
H14C  2    0.368007    0.529835    0.278325    11.00000   -1.50000
AFIX   0
C15   1    0.581382    0.539211    0.211305    11.00000    0.06657    0.11169 =
         0.06761   -0.00666   -0.00485   -0.01108
AFIX  33
H15A  2    0.637722    0.555856    0.249270    11.00000   -1.50000
H15B  2    0.560229    0.490142    0.217949    11.00000   -1.50000
H15C  2    0.625820    0.544097    0.170578    11.00000   -1.50000
AFIX   0
C16   1    0.227138    0.617982   -0.026997    11.00000    0.05803    0.03551 =
         0.03987    0.00040   -0.00513   -0.00726
AFIX  13
H16   2    0.279207    0.661758   -0.022993    11.00000   -1.20000
AFIX   0
C17   1    0.086021    0.638290   -0.034729    11.00000    0.06261    0.07514 =
         0.07535    0.02616   -0.00934   -0.00022
AFIX  33
H17A  2    0.068782    0.665365   -0.075600    11.00000   -1.50000
H17B  2    0.032533    0.596226   -0.037055    11.00000   -1.50000
H17C  2    0.065363    0.666429    0.003459    11.00000   -1.50000
AFIX   0
C18   1    0.264538    0.579043   -0.089003    11.00000    0.11233    0.06430 =
         0.04168   -0.00116    0.00992   -0.00013
AFIX  33
H18A  2    0.356052    0.566247   -0.083277    11.00000   -1.50000
H18B  2    0.211952    0.536870   -0.095289    11.00000   -1.50000
H18C  2    0.249477    0.609166   -0.128008    11.00000   -1.50000
AFIX   0
C19   1    0.329806    0.881941    0.059130    11.00000    0.04144    0.02737 =
         0.03522    0.00551    0.00880    0.00328
C20   1    0.373746    0.939083    0.098393    11.00000    0.04915    0.02703 =
         0.04732    0.00223    0.01167   -0.00157
C21   1    0.308878    1.002583    0.087778    11.00000    0.05884    0.02602 =
         0.06862    0.00204    0.01994    0.00000
AFIX  43
H21   2    0.335328    1.041642    0.114318    11.00000   -1.20000
AFIX   0
C22   1    0.208460    1.009652    0.040147    11.00000    0.05455    0.03258 =
         0.07937    0.01653    0.01865    0.00942
AFIX  43
H22   2    0.167611    1.053566    0.033188    11.00000   -1.20000
AFIX   0
C23   1    0.166374    0.953246    0.002221    11.00000    0.04523    0.04724 =
         0.05692    0.02003    0.00877    0.01069
AFIX  43
H23   2    0.096620    0.958820   -0.030763    11.00000   -1.20000
AFIX   0
C24   1    0.224591    0.887824    0.011422    11.00000    0.04258    0.03676 =
         0.03846    0.00969    0.00814    0.00554
C25   1    0.485932    0.935382    0.151000    11.00000    0.06311    0.03010 =
         0.05435   -0.00568   -0.00242   -0.00360
AFIX  13
H25   2    0.523963    0.887643    0.149817    11.00000   -1.20000
AFIX   0
C26   1    0.438596    0.946724    0.219854    11.00000    0.10436    0.05200 =
         0.05410   -0.01201   -0.00035    0.00924
AFIX  33
H26A  2    0.511980    0.944215    0.253446    11.00000   -1.50000
H26B  2    0.397854    0.992604    0.221618    11.00000   -1.50000
H26C  2    0.375593    0.910627    0.228660    11.00000   -1.50000
AFIX   0
C27   1    0.592005    0.988138    0.137161    11.00000    0.06994    0.04701 =
         0.09313   -0.00674   -0.01269   -0.01529
AFIX  33
H27A  2    0.663162    0.984556    0.171924    11.00000   -1.50000
H27B  2    0.624160    0.978112    0.093881    11.00000   -1.50000
H27C  2    0.556203    1.035324    0.136871    11.00000   -1.50000
AFIX   0
C28   1    0.176277    0.826004   -0.029946    11.00000    0.04912    0.05276 =
         0.03979    0.00289   -0.00482    0.00736
AFIX  13
H28   2    0.187611    0.783905   -0.000964    11.00000   -1.20000
AFIX   0
C29   1    0.032796    0.830932   -0.052919    11.00000    0.05776    0.06600 =
         0.06242    0.00675   -0.01504    0.00570
AFIX  33
H29A  2   -0.017039    0.838441   -0.014379    11.00000   -1.50000
H29B  2    0.018668    0.869936   -0.083910    11.00000   -1.50000
H29C  2    0.004746    0.787579   -0.075200    11.00000   -1.50000
AFIX   0
C30   1    0.255232    0.814421   -0.088494    11.00000    0.07293    0.10903 =
         0.05179   -0.02361    0.00587    0.00007
AFIX  33
H30A  2    0.221272    0.774134   -0.114024    11.00000   -1.50000
H30B  2    0.250280    0.855812   -0.116925    11.00000   -1.50000
H30C  2    0.345404    0.805796   -0.072544    11.00000   -1.50000
AFIX   0
O1    6    0.196112    0.746929    0.152244    11.00000    0.03810    0.03576 =
         0.04823    0.00363    0.01078    0.00147
SI1   7    0.074431    0.751965    0.197695    11.00000    0.04142    0.04111 =
         0.05113   -0.00457    0.01568   -0.00180
C31   1    0.012464    0.659777    0.209830    11.00000    0.05922    0.05440 =
         0.07912   -0.00377    0.02435   -0.00527
AFIX  13
H31   2    0.083300    0.634917    0.236704    11.00000   -1.20000
AFIX   0
C32   1   -0.010894    0.619147    0.147354    11.00000    0.13869    0.10502 =
         0.11986   -0.05377    0.07391   -0.07695
AFIX  33
H32A  2    0.065195    0.622065    0.121824    11.00000   -1.50000
H32B  2   -0.027266    0.570382    0.158108    11.00000   -1.50000
H32C  2   -0.086006    0.638218    0.120958    11.00000   -1.50000
AFIX   0
C33   1   -0.104178    0.655822    0.249884    11.00000    0.10448    0.06177 =
         0.12883    0.00913    0.06969   -0.01460
AFIX  33
H33A  2   -0.087744    0.682747    0.290901    11.00000   -1.50000
H33B  2   -0.179545    0.674997    0.223774    11.00000   -1.50000
H33C  2   -0.120805    0.607160    0.260924    11.00000   -1.50000
AFIX   0
C34   1    0.130378    0.790825    0.281749    11.00000    0.07031    0.06900 =
         0.05359   -0.00838    0.02587   -0.00922
AFIX  13
H34   2    0.184890    0.831927    0.272175    11.00000   -1.20000
AFIX   0
C35   1    0.216150    0.743287    0.325734    11.00000    0.08958    0.13379 =
         0.04847   -0.00672    0.01084    0.00915
AFIX  33
H35A  2    0.285626    0.725183    0.300559    11.00000   -1.50000
H35B  2    0.253498    0.769438    0.364279    11.00000   -1.50000
H35C  2    0.164873    0.704457    0.340847    11.00000   -1.50000
AFIX   0
C36   1    0.021559    0.819053    0.321569    11.00000    0.10531    0.07437 =
         0.07373   -0.02067    0.04762   -0.00188
AFIX  33
H36A  2   -0.034246    0.849877    0.293262    11.00000   -1.50000
H36B  2   -0.029507    0.780139    0.336688    11.00000   -1.50000
H36C  2    0.059119    0.845120    0.360119    11.00000   -1.50000
AFIX   0
C37   1   -0.047454    0.811592    0.155218    11.00000    0.05676    0.07269 =
         0.11195   -0.01504   -0.00691    0.01967
AFIX  13
H37   2   -0.046287    0.795488    0.108194    11.00000   -1.20000
AFIX   0
C38   1    0.005940    0.885151    0.149850    11.00000    0.08115    0.06914 =
         0.08988    0.01703    0.02893    0.03244
AFIX  33
H38A  2    0.099162    0.882926    0.145714    11.00000   -1.50000
H38B  2   -0.036438    0.908161    0.110634    11.00000   -1.50000
H38C  2   -0.010609    0.911616    0.189754    11.00000   -1.50000
PART  1
AFIX   0
C39   1   -0.180441    0.815913    0.161072    21.00000    0.05827    0.14640 =
         0.13777   -0.00760    0.00732    0.02678
AFIX  33
H39A  2   -0.216101    0.768971    0.164569    21.00000   -1.50000
H39B  2   -0.196275    0.842625    0.200934    21.00000   -1.50000
H39C  2   -0.222104    0.839171    0.121813    21.00000   -1.50000
PART  2
AFIX   0
C39A  1   -0.121420    0.778351    0.098225   -21.00000    0.06315    0.07974 =
         0.10141    0.02927   -0.03039   -0.00212
AFIX  33
H39D  2   -0.147712    0.731526    0.110818   -21.00000   -1.50000
H39E  2   -0.198299    0.806246    0.085252   -21.00000   -1.50000
H39F  2   -0.067335    0.775220    0.060783   -21.00000   -1.50000
AFIX   0
HKLF    4


REM  p21n in P2(1)/n
REM wR2 = 0.2151, GooF = S = 1.036, Restrained GooF = 1.036 for all data
REM R1 = 0.0675 for 7586 Fo > 4sig(Fo) and 0.0872 for all 9994 data
REM 416 parameters refined using 0 restraints

END

WGHT      0.1107      3.1577

REM Highest difference peak  1.223,  deepest hole -0.824,  1-sigma level  0.063
Q1    1   0.3242  0.7610  0.2268  11.00000  0.05    1.22
Q2    1  -0.0034  0.7565  0.2006  11.00000  0.05    0.95
Q3    1  -0.0550  0.6811  0.1671  11.00000  0.05    0.78
Q4    1   0.5578  0.5850  0.2035  11.00000  0.05    0.57
Q5    1   0.1854  0.7496  0.1059  11.00000  0.05    0.55
Q6    1   0.5147  0.9007 -0.0105  11.00000  0.05    0.38
Q7    1  -0.0823  0.6660  0.1133  11.00000  0.05    0.35
Q8    1   0.4393  0.9355  0.1180  11.00000  0.05    0.32
Q9    1   0.0348  0.7600  0.1607  11.00000  0.05    0.31
Q10   1   0.2937  0.8950  0.0171  11.00000  0.05    0.30
Q11   1   0.5342  0.5629  0.0451  11.00000  0.05    0.30
Q12   1   0.0859  0.7539  0.2609  11.00000  0.05    0.29
Q13   1   0.3556  0.9157  0.0790  11.00000  0.05    0.29
Q14   1  -0.0121  0.8419  0.1345  11.00000  0.05    0.28
Q15   1   0.0685  0.6903  0.3280  11.00000  0.05    0.27
Q16   1  -0.1134  0.8210  0.2057  11.00000  0.05    0.26
Q17   1   0.2139  0.8637 -0.0178  11.00000  0.05    0.26
Q18   1  -0.2005  0.6642  0.1818  11.00000  0.05    0.26
Q19   1   0.3781  0.6354  0.0848  11.00000  0.05    0.26
Q20   1   0.2387  0.5954  0.0088  11.00000  0.05    0.26
;
_shelx_res_checksum              11419
####################################################################### 
# 
# This file contains crystal structure data downloaded from the 
# Cambridge Structural Database (CSD) hosted by the Cambridge 
# Crystallographic Data Centre (CCDC).
# 
# Full information about CCDC data access policies and citation 
# guidelines are available at http://www.ccdc.cam.ac.uk/access/V1 
# 
# Audit and citation data items may have been added by the CCDC. 
# Please retain this information to preserve the provenance of 
# this file and to allow appropriate attribution of the data. 
# 
#######################################################################

data_25132
_database_code_depnum_ccdc_archive 'CCDC 2531464'
loop_
_audit_author_name
_audit_author_address
'Jose Goicoechea'
;Indiana University
United States of America
;
_audit_update_record             
;
2026-02-16 deposited with the CCDC.	2026-05-05 downloaded from the CCDC.
;

_audit_creation_method           SHELXL-2019/3
_shelx_SHELXL_version_number     2019/3
_chemical_name_systematic        
;
 [{N(Dipp)}2(CMe)2CH]Al(DMAP)[CPN3Bn]
;
_contact_author_fax              '+1 (812) 855-8300'
_chemical_name_common            .
_chemical_melting_point          .
_chemical_formula_moiety         'C46 H69 Al N5 O P Si'
_chemical_formula_sum            'C46 H69 Al N5 O P Si'
_chemical_formula_weight         794.10

loop_
_atom_type_symbol
_atom_type_description
_atom_type_scat_dispersion_real
_atom_type_scat_dispersion_imag
_atom_type_scat_source
C C 0.0033 0.0016 'International Tables Vol C Tables 4.2.6.8 and 6.1.1.4'
H H 0.0000 0.0000 'International Tables Vol C Tables 4.2.6.8 and 6.1.1.4'
N N 0.0061 0.0033 'International Tables Vol C Tables 4.2.6.8 and 6.1.1.4'
O O 0.0106 0.0060 'International Tables Vol C Tables 4.2.6.8 and 6.1.1.4'
Si Si 0.0817 0.0704 'International Tables Vol C Tables 4.2.6.8 and 6.1.1.4'
P P 0.1023 0.0942 'International Tables Vol C Tables 4.2.6.8 and 6.1.1.4'
Al Al 0.0645 0.0514 'International Tables Vol C Tables 4.2.6.8 and 6.1.1.4'

_space_group_crystal_system      monoclinic
_space_group_IT_number           14
_space_group_name_H-M_alt        'P 21/c'
_space_group_name_Hall           '-P 2ybc'

_shelx_space_group_comment       
;
The symmetry employed for this shelxl refinement is uniquely defined
by the following loop, which should always be used as a source of
symmetry information in preference to the above space-group names.
They are only intended as comments.
;

loop_
_space_group_symop_operation_xyz
'x, y, z'
'-x, y+1/2, -z+1/2'
'-x, -y, -z'
'x, -y-1/2, z-1/2'

_cell_length_a                   11.7670(4)
_cell_length_b                   17.4531(5)
_cell_length_c                   22.6120(8)
_cell_angle_alpha                90
_cell_angle_beta                 100.2680(10)
_cell_angle_gamma                90
_cell_volume                     4569.5(3)
_cell_formula_units_Z            4
_cell_measurement_temperature    153(2)
_cell_measurement_reflns_used    9438
_cell_measurement_theta_min      2.42
_cell_measurement_theta_max      28.23

_exptl_crystal_description       block
_exptl_crystal_colour            colourless
_exptl_crystal_density_meas      .
_exptl_crystal_density_method    .
_exptl_crystal_density_diffrn    1.154
_exptl_crystal_F_000             1720
_exptl_transmission_factor_min   .
_exptl_transmission_factor_max   .
_exptl_crystal_size_max          0.224
_exptl_crystal_size_mid          0.121
_exptl_crystal_size_min          0.085
_exptl_absorpt_coefficient_mu    0.145
_shelx_estimated_absorpt_T_min   0.968
_shelx_estimated_absorpt_T_max   0.988
_exptl_absorpt_correction_type   multi-scan
_exptl_absorpt_correction_T_min  0.7217
_exptl_absorpt_correction_T_max  0.7457
_exptl_absorpt_process_details   
;
L. Krause, R. Herbst-Irmer, G.M. Sheldrick, D. Stalke:
Comparison of silver and molybdenum microfocus X-ray sources for 
single-crystal structure determination.
J. Appl. Cryst. (2015), 48, 3-10. doi:10.1107/S1600576714022985
;
_exptl_absorpt_special_details   .

_diffrn_ambient_temperature      153(2)
_diffrn_radiation_wavelength     0.71073
_diffrn_radiation_type           MoK\a
_diffrn_radiation_monochromator  'multilayer mirror'
_diffrn_source_type              'Incoatec I\mS Diamond'
_diffrn_measurement_device       'four-circle diffractometer'
_diffrn_measurement_device_type  'Bruker D8 VENTURE'
_diffrn_measurement_method       '\w and \f scans'
_diffrn_detector                 'Photon III'
_diffrn_detector_area_resol_mean 7.3910
_diffrn_detector_type            CMOS
_diffrn_reflns_number            187989
_diffrn_reflns_av_unetI/netI     0.0209
_diffrn_reflns_av_R_equivalents  0.0598
_diffrn_reflns_limit_h_min       -15
_diffrn_reflns_limit_h_max       15
_diffrn_reflns_limit_k_min       -23
_diffrn_reflns_limit_k_max       23
_diffrn_reflns_limit_l_min       -30
_diffrn_reflns_limit_l_max       30
_diffrn_reflns_theta_min         1.831
_diffrn_reflns_theta_max         28.296
_diffrn_reflns_theta_full        25.242
_diffrn_measured_fraction_theta_max 0.999
_diffrn_measured_fraction_theta_full 1.000
_diffrn_reflns_Laue_measured_fraction_max 0.999
_diffrn_reflns_Laue_measured_fraction_full 1.000
_diffrn_reflns_point_group_measured_fraction_max 0.999
_diffrn_reflns_point_group_measured_fraction_full 1.000
_reflns_number_total             11336
_reflns_number_gt                9486
_reflns_threshold_expression     'I > 2\s(I)'
_reflns_Friedel_coverage         0.000
_reflns_Friedel_fraction_max     .
_reflns_Friedel_fraction_full    .

_reflns_special_details          
;
 Reflections were merged by SHELXL according to the crystal
 class for the calculation of statistics and refinement.
 
 _reflns_Friedel_fraction is defined as the number of unique
 Friedel pairs measured divided by the number that would be
 possible theoretically, ignoring centric projections and
 systematic absences.
;

_computing_data_collection       'Bruker APEX2'
_computing_cell_refinement       'Bruker SAINT'
_computing_data_reduction        'Bruker SAINT'
_computing_structure_solution    'SHELXS-97 (Sheldrick 2008)'
_computing_structure_refinement  'SHELXL-2019/2 (Sheldrick, 2019)'
_computing_molecular_graphics    
;
C. B. H\"ubschle, G. M. Sheldrick, B. Dittrich:
ShelXle: a Qt graphical user interface for SHELXL.
J. Appl. Cryst., 44, (2011) 1281-1284.
;
_computing_publication_material  'APEX6 v2024.9-0 (Bruker AXS, 2024)'
_refine_special_details          .

_refine_ls_structure_factor_coef Fsqd
_refine_ls_matrix_type           full
_refine_ls_weighting_scheme      calc
_refine_ls_weighting_details     
'w=1/[\s^2^(Fo^2^)+(0.0721P)^2^+1.7472P] where P=(Fo^2^+2Fc^2^)/3'
_atom_sites_solution_primary     .
_atom_sites_solution_secondary   .
_atom_sites_solution_hydrogens   geom
_refine_ls_hydrogen_treatment    constr
_refine_ls_extinction_method     none
_refine_ls_extinction_coef       .
_refine_ls_number_reflns         11336
_refine_ls_number_parameters     515
_refine_ls_number_restraints     0
_refine_ls_R_factor_all          0.0537
_refine_ls_R_factor_gt           0.0420
_refine_ls_wR_factor_ref         0.1346
_refine_ls_wR_factor_gt          0.1202
_refine_ls_goodness_of_fit_ref   1.114
_refine_ls_restrained_S_all      1.114
_refine_ls_shift/su_max          0.003
_refine_ls_shift/su_mean         0.000

loop_
_atom_site_label
_atom_site_type_symbol
_atom_site_fract_x
_atom_site_fract_y
_atom_site_fract_z
_atom_site_U_iso_or_equiv
_atom_site_adp_type
_atom_site_occupancy
_atom_site_site_symmetry_order
_atom_site_calc_flag
_atom_site_refinement_flags_posn
_atom_site_refinement_flags_adp
_atom_site_refinement_flags_occupancy
_atom_site_disorder_assembly
_atom_site_disorder_group
Al1 Al 0.36679(3) 0.87157(2) 0.22328(2) 0.01401(9) Uani 1 1 d . . . . .
C1 C 0.51782(12) 0.91799(8) 0.25855(6) 0.0186(3) Uani 1 1 d . . . . .
P1 P 0.64402(3) 0.86811(2) 0.28162(2) 0.02413(10) Uani 1 1 d . . . . .
N1 N 0.53202(11) 0.99396(7) 0.27461(6) 0.0260(3) Uani 1 1 d . . . . .
N2 N 0.63463(12) 1.01196(7) 0.30421(7) 0.0293(3) Uani 1 1 d . . . . .
N3 N 0.70439(10) 0.95033(7) 0.31164(6) 0.0226(2) Uani 1 1 d . . . . .
N4 N 0.33336(10) 0.79733(6) 0.27949(5) 0.0170(2) Uani 1 1 d . . . . .
N5 N 0.39189(10) 0.80189(6) 0.16215(5) 0.0155(2) Uani 1 1 d . . . . .
C2 C 0.81924(13) 0.96118(9) 0.34924(8) 0.0298(3) Uani 1 1 d . . . . .
H2A H 0.838995 1.016364 0.350439 0.036 Uiso 1 1 calc R U . . .
H2B H 0.877594 0.933657 0.330728 0.036 Uiso 1 1 calc R U . . .
C3 C 0.82440(13) 0.93247(9) 0.41270(8) 0.0283(3) Uani 1 1 d . . . . .
C4 C 0.8406(2) 0.98183(12) 0.46127(10) 0.0564(6) Uani 1 1 d . . . . .
H4 H 0.848293 1.035222 0.454800 0.068 Uiso 1 1 calc R U . . .
C5 C 0.8458(3) 0.95456(15) 0.51943(11) 0.0727(9) Uani 1 1 d . . . . .
H5 H 0.857400 0.989301 0.552297 0.087 Uiso 1 1 calc R U . . .
C6 C 0.8344(2) 0.87769(14) 0.52960(9) 0.0516(6) Uani 1 1 d . . . . .
H6 H 0.837675 0.859161 0.569372 0.062 Uiso 1 1 calc R U . . .
C7 C 0.81817(15) 0.82760(11) 0.48185(8) 0.0350(4) Uani 1 1 d . . . . .
H7 H 0.810050 0.774308 0.488586 0.042 Uiso 1 1 calc R U . . .
C8 C 0.81366(13) 0.85484(9) 0.42404(8) 0.0278(3) Uani 1 1 d . . . . .
H8 H 0.803000 0.819727 0.391420 0.033 Uiso 1 1 calc R U . . .
C9 C 0.38831(12) 0.72967(8) 0.28158(6) 0.0202(3) Uani 1 1 d . . . . .
C10 C 0.44539(12) 0.70337(8) 0.23623(6) 0.0208(3) Uani 1 1 d . . . . .
H10 H 0.495135 0.660599 0.245986 0.025 Uiso 1 1 calc R U . . .
C11 C 0.43743(12) 0.73299(7) 0.17812(6) 0.0183(3) Uani 1 1 d . . . . .
C12 C 0.38843(16) 0.67625(9) 0.33411(8) 0.0326(4) Uani 1 1 d . . . . .
H12A H 0.432175 0.629871 0.328406 0.049 Uiso 1 1 calc R U . . .
H12B H 0.424409 0.701873 0.371326 0.049 Uiso 1 1 calc R U . . .
H12C H 0.308783 0.662319 0.336696 0.049 Uiso 1 1 calc R U . . .
C13 C 0.48093(14) 0.68245(8) 0.13285(7) 0.0262(3) Uani 1 1 d . . . . .
H13A H 0.511066 0.634616 0.152289 0.039 Uiso 1 1 calc R U . . .
H13B H 0.417366 0.670909 0.099756 0.039 Uiso 1 1 calc R U . . .
H13C H 0.542607 0.708981 0.117091 0.039 Uiso 1 1 calc R U . . .
C14 C 0.26157(12) 0.81216(8) 0.32418(6) 0.0193(3) Uani 1 1 d . . . . .
C15 C 0.30927(13) 0.84249(9) 0.38075(6) 0.0228(3) Uani 1 1 d . . . . .
C16 C 0.23553(15) 0.85564(10) 0.42192(7) 0.0305(3) Uani 1 1 d . . . . .
H16 H 0.266057 0.877129 0.460046 0.037 Uiso 1 1 calc R U . . .
C17 C 0.11957(15) 0.83807(11) 0.40833(8) 0.0330(4) Uani 1 1 d . . . . .
H17 H 0.071252 0.846599 0.437165 0.040 Uiso 1 1 calc R U . . .
C18 C 0.07392(14) 0.80806(10) 0.35269(8) 0.0297(3) Uani 1 1 d . . . . .
H18 H -0.006008 0.795934 0.343730 0.036 Uiso 1 1 calc R U . . .
C19 C 0.14246(13) 0.79512(8) 0.30932(7) 0.0239(3) Uani 1 1 d . . . . .
C20 C 0.43661(14) 0.86127(10) 0.40012(7) 0.0281(3) Uani 1 1 d . . . . .
H20 H 0.478230 0.843607 0.367704 0.034 Uiso 1 1 calc R U . . .
C21 C 0.45573(19) 0.94758(12) 0.40806(9) 0.0450(5) Uani 1 1 d . . . . .
H21A H 0.538391 0.957937 0.420523 0.067 Uiso 1 1 calc R U . . .
H21B H 0.427285 0.973614 0.369896 0.067 Uiso 1 1 calc R U . . .
H21C H 0.413783 0.966500 0.438864 0.067 Uiso 1 1 calc R U . . .
C22 C 0.48943(17) 0.81992(14) 0.45846(8) 0.0464(5) Uani 1 1 d . . . . .
H22A H 0.571309 0.833449 0.469419 0.070 Uiso 1 1 calc R U . . .
H22B H 0.448765 0.835487 0.490747 0.070 Uiso 1 1 calc R U . . .
H22C H 0.481937 0.764411 0.452463 0.070 Uiso 1 1 calc R U . . .
C23 C 0.08954(14) 0.76325(11) 0.24799(8) 0.0339(4) Uani 1 1 d . . . . .
H23 H 0.126322 0.790555 0.217383 0.041 Uiso 1 1 calc R U . . .
C24 C -0.04108(16) 0.77688(13) 0.23176(10) 0.0458(5) Uani 1 1 d . . . . .
H24A H -0.070365 0.755255 0.191963 0.069 Uiso 1 1 calc R U . . .
H24B H -0.079599 0.752051 0.261679 0.069 Uiso 1 1 calc R U . . .
H24C H -0.056724 0.832052 0.231261 0.069 Uiso 1 1 calc R U . . .
C25 C 0.11377(18) 0.67759(13) 0.24250(11) 0.0509(6) Uani 1 1 d . . . . .
H25A H 0.078199 0.659564 0.202418 0.076 Uiso 1 1 calc R U . . .
H25B H 0.197362 0.669080 0.248568 0.076 Uiso 1 1 calc R U . . .
H25C H 0.081240 0.649293 0.273011 0.076 Uiso 1 1 calc R U . . .
C26 C 0.37613(12) 0.82543(7) 0.09971(6) 0.0184(3) Uani 1 1 d . . . . .
C27 C 0.46887(13) 0.85761(8) 0.07663(6) 0.0217(3) Uani 1 1 d . . . . .
C28 C 0.44686(16) 0.88492(9) 0.01751(7) 0.0287(3) Uani 1 1 d . . . . .
H28 H 0.507456 0.908457 0.001396 0.034 Uiso 1 1 calc R U . . .
C29 C 0.33923(17) 0.87836(9) -0.01776(7) 0.0314(4) Uani 1 1 d . . . . .
H29 H 0.326029 0.897587 -0.057707 0.038 Uiso 1 1 calc R U . . .
C30 C 0.25030(15) 0.84386(9) 0.00483(7) 0.0296(3) Uani 1 1 d . . . . .
H30 H 0.177067 0.837998 -0.020357 0.035 Uiso 1 1 calc R U . . .
C31 C 0.26611(13) 0.81749(8) 0.06394(6) 0.0222(3) Uani 1 1 d . . . . .
C32 C 0.59045(14) 0.86408(9) 0.11264(7) 0.0267(3) Uani 1 1 d . . . . .
H32 H 0.591886 0.837874 0.152096 0.032 Uiso 1 1 calc R U . . .
C33 C 0.62493(18) 0.94798(11) 0.12528(9) 0.0401(4) Uani 1 1 d . . . . .
H33A H 0.703559 0.950339 0.148512 0.060 Uiso 1 1 calc R U . . .
H33B H 0.621980 0.975253 0.087148 0.060 Uiso 1 1 calc R U . . .
H33C H 0.571316 0.971998 0.148248 0.060 Uiso 1 1 calc R U . . .
C34 C 0.67865(16) 0.82379(13) 0.08030(9) 0.0416(4) Uani 1 1 d . . . . .
H34A H 0.756178 0.828828 0.104441 0.062 Uiso 1 1 calc R U . . .
H34B H 0.658756 0.769399 0.075003 0.062 Uiso 1 1 calc R U . . .
H34C H 0.677093 0.847543 0.040889 0.062 Uiso 1 1 calc R U . . .
C35 C 0.16697(13) 0.77989(10) 0.08801(7) 0.0281(3) Uani 1 1 d . . . . .
H35 H 0.169918 0.798241 0.130148 0.034 Uiso 1 1 calc R U . . .
C36 C 0.04798(16) 0.80005(12) 0.05218(9) 0.0401(4) Uani 1 1 d . . . . .
H36A H -0.011787 0.774127 0.069911 0.060 Uiso 1 1 calc R U . . .
H36B H 0.036361 0.855596 0.053237 0.060 Uiso 1 1 calc R U . . .
H36C H 0.043058 0.783336 0.010425 0.060 Uiso 1 1 calc R U . . .
C37 C 0.17901(17) 0.69253(11) 0.08996(9) 0.0401(4) Uani 1 1 d . . . . .
H37A H 0.113984 0.670135 0.105621 0.060 Uiso 1 1 calc R U . . .
H37B H 0.179196 0.673094 0.049311 0.060 Uiso 1 1 calc R U . . .
H37C H 0.251563 0.678444 0.116180 0.060 Uiso 1 1 calc R U . . .
O1 O 0.25695(8) 0.93384(5) 0.19995(4) 0.0198(2) Uani 1 1 d . . . . .
Si1 Si 0.19652(3) 1.01655(2) 0.18194(2) 0.01798(9) Uani 1 1 d . . . . .
C38 C 0.15671(13) 1.06307(8) 0.25090(7) 0.0236(3) Uani 1 1 d . . . . .
H38 H 0.100442 1.104934 0.236642 0.028 Uiso 1 1 calc R U . . .
C39 C 0.26081(16) 1.10023(12) 0.29129(8) 0.0378(4) Uani 1 1 d . . . . .
H39A H 0.299150 1.135425 0.267370 0.057 Uiso 1 1 calc R U . . .
H39B H 0.234434 1.128682 0.323686 0.057 Uiso 1 1 calc R U . . .
H39C H 0.315308 1.060317 0.308614 0.057 Uiso 1 1 calc R U . . .
C40 C 0.09754(19) 1.00832(11) 0.28861(9) 0.0405(4) Uani 1 1 d . . . . .
H40A H 0.030961 0.984388 0.263071 0.061 Uiso 1 1 calc R U . . .
H40B H 0.152297 0.968549 0.305937 0.061 Uiso 1 1 calc R U . . .
H40C H 0.071423 1.036914 0.321009 0.061 Uiso 1 1 calc R U . . .
C41 C 0.30188(14) 1.07983(8) 0.15081(7) 0.0253(3) Uani 1 1 d . . . . .
H41 H 0.375781 1.077496 0.180484 0.030 Uiso 1 1 calc R U . . .
C42 C 0.27057(19) 1.16490(9) 0.14339(10) 0.0427(5) Uani 1 1 d . . . . .
H42A H 0.252829 1.184857 0.181225 0.064 Uiso 1 1 calc R U . . .
H42B H 0.335888 1.193299 0.132737 0.064 Uiso 1 1 calc R U . . .
H42C H 0.202973 1.170975 0.111467 0.064 Uiso 1 1 calc R U . . .
C43 C 0.32962(18) 1.04868(10) 0.09160(8) 0.0380(4) Uani 1 1 d . . . . .
H43A H 0.349657 0.994249 0.096308 0.057 Uiso 1 1 calc R U . . .
H43B H 0.262007 1.054775 0.059681 0.057 Uiso 1 1 calc R U . . .
H43C H 0.394921 1.077099 0.080951 0.057 Uiso 1 1 calc R U . . .
C44 C 0.06491(15) 0.99876(10) 0.12263(8) 0.0320(4) Uani 1 1 d . . . . .
H44 H 0.093708 0.969343 0.090334 0.038 Uiso 1 1 calc R U . A 1
C45 C -0.02391(18) 0.94836(14) 0.14234(12) 0.0444(6) Uani 0.873(4) 1 d . . P B
1
H45A H 0.013544 0.902547 0.161948 0.067 Uiso 0.873(4) 1 calc R U P B 1
H45B H -0.062545 0.976295 0.170725 0.067 Uiso 0.873(4) 1 calc R U P B 1
H45C H -0.081011 0.933156 0.107280 0.067 Uiso 0.873(4) 1 calc R U P B 1
C46 C 0.0095(2) 1.07133(15) 0.09162(13) 0.0590(8) Uani 0.873(4) 1 d . . P B 1
H46A H 0.069405 1.103368 0.079144 0.089 Uiso 0.873(4) 1 calc R U P B 1
H46B H -0.047390 1.056894 0.056248 0.089 Uiso 0.873(4) 1 calc R U P B 1
H46C H -0.028925 1.100033 0.119693 0.089 Uiso 0.873(4) 1 calc R U P B 1
C45A C -0.0542(11) 1.0492(9) 0.1371(7) 0.038(4) Uani 0.127(4) 1 d . . P B 2
H45D H -0.052647 1.050819 0.180570 0.057 Uiso 0.127(4) 1 calc R U P B 2
H45E H -0.052079 1.101527 0.121657 0.057 Uiso 0.127(4) 1 calc R U P B 2
H45F H -0.124999 1.023696 0.117307 0.057 Uiso 0.127(4) 1 calc R U P B 2
C46A C 0.0576(13) 0.9986(8) 0.0604(5) 0.032(3) Uani 0.127(4) 1 d . . P B 2
H46D H 0.123491 0.970541 0.049990 0.047 Uiso 0.127(4) 1 calc R U P B 2
H46E H -0.014393 0.973607 0.041489 0.047 Uiso 0.127(4) 1 calc R U P B 2
H46F H 0.058527 1.051438 0.045839 0.047 Uiso 0.127(4) 1 calc R U P B 2

loop_
_atom_site_aniso_label
_atom_site_aniso_U_11
_atom_site_aniso_U_22
_atom_site_aniso_U_33
_atom_site_aniso_U_23
_atom_site_aniso_U_13
_atom_site_aniso_U_12
Al1 0.01531(19) 0.01180(18) 0.01517(19) 0.00176(13) 0.00343(14) 0.00033(13)
C1 0.0207(6) 0.0171(6) 0.0187(6) 0.0009(5) 0.0053(5) -0.0011(5)
P1 0.02101(19) 0.01776(17) 0.0320(2) -0.00223(14) 0.00039(15) 0.00106(13)
N1 0.0230(6) 0.0186(6) 0.0343(7) -0.0025(5) -0.0003(5) -0.0009(5)
N2 0.0260(7) 0.0181(6) 0.0408(8) -0.0018(5) -0.0021(6) -0.0014(5)
N3 0.0191(6) 0.0191(6) 0.0289(6) 0.0011(5) 0.0021(5) -0.0031(4)
N4 0.0179(5) 0.0162(5) 0.0181(5) 0.0041(4) 0.0064(4) 0.0009(4)
N5 0.0188(5) 0.0131(5) 0.0144(5) 0.0015(4) 0.0031(4) 0.0003(4)
C2 0.0187(7) 0.0282(8) 0.0401(9) 0.0031(6) -0.0015(6) -0.0066(6)
C3 0.0204(7) 0.0258(7) 0.0356(8) -0.0026(6) -0.0035(6) 0.0024(6)
C4 0.0861(17) 0.0269(9) 0.0464(12) -0.0070(8) -0.0150(11) 0.0081(10)
C5 0.121(2) 0.0501(13) 0.0372(12) -0.0155(10) -0.0133(13) 0.0200(14)
C6 0.0605(14) 0.0606(14) 0.0303(10) 0.0020(9) -0.0007(9) 0.0195(11)
C7 0.0272(8) 0.0374(9) 0.0387(9) 0.0063(7) 0.0009(7) 0.0029(7)
C8 0.0238(7) 0.0254(7) 0.0330(8) -0.0026(6) 0.0015(6) -0.0010(6)
C9 0.0224(7) 0.0182(6) 0.0204(6) 0.0064(5) 0.0044(5) 0.0014(5)
C10 0.0240(7) 0.0164(6) 0.0226(7) 0.0054(5) 0.0057(5) 0.0051(5)
C11 0.0186(6) 0.0153(6) 0.0211(6) 0.0007(5) 0.0043(5) 0.0009(5)
C12 0.0464(10) 0.0259(7) 0.0294(8) 0.0149(6) 0.0172(7) 0.0111(7)
C13 0.0372(8) 0.0190(6) 0.0240(7) 0.0001(5) 0.0097(6) 0.0087(6)
C14 0.0210(6) 0.0175(6) 0.0209(6) 0.0060(5) 0.0076(5) 0.0020(5)
C15 0.0232(7) 0.0258(7) 0.0206(7) 0.0053(5) 0.0071(5) 0.0017(5)
C16 0.0323(8) 0.0392(9) 0.0223(7) 0.0009(6) 0.0110(6) 0.0025(7)
C17 0.0295(8) 0.0433(9) 0.0308(8) 0.0051(7) 0.0174(7) 0.0056(7)
C18 0.0224(7) 0.0345(8) 0.0349(8) 0.0073(7) 0.0129(6) 0.0004(6)
C19 0.0217(7) 0.0233(7) 0.0282(7) 0.0054(6) 0.0088(6) -0.0013(5)
C20 0.0253(7) 0.0407(9) 0.0186(7) 0.0026(6) 0.0048(6) -0.0039(6)
C21 0.0480(11) 0.0479(11) 0.0395(10) -0.0051(8) 0.0089(9) -0.0155(9)
C22 0.0321(9) 0.0750(15) 0.0295(9) 0.0174(9) -0.0018(7) -0.0032(9)
C23 0.0258(8) 0.0454(10) 0.0315(8) -0.0030(7) 0.0080(6) -0.0151(7)
C24 0.0294(9) 0.0604(13) 0.0456(11) 0.0044(9) 0.0010(8) -0.0132(9)
C25 0.0358(10) 0.0519(12) 0.0693(14) -0.0283(11) 0.0213(10) -0.0198(9)
C26 0.0259(7) 0.0137(6) 0.0159(6) 0.0002(5) 0.0047(5) 0.0025(5)
C27 0.0298(7) 0.0170(6) 0.0202(7) 0.0002(5) 0.0094(6) 0.0017(5)
C28 0.0458(10) 0.0213(7) 0.0227(7) 0.0021(5) 0.0162(7) 0.0022(6)
C29 0.0530(11) 0.0255(7) 0.0159(7) 0.0032(5) 0.0066(7) 0.0096(7)
C30 0.0396(9) 0.0280(8) 0.0187(7) -0.0010(6) -0.0012(6) 0.0080(6)
C31 0.0282(7) 0.0194(6) 0.0183(6) -0.0016(5) 0.0020(5) 0.0035(5)
C32 0.0268(7) 0.0292(8) 0.0265(7) 0.0008(6) 0.0115(6) -0.0037(6)
C33 0.0452(10) 0.0352(9) 0.0418(10) -0.0002(7) 0.0128(8) -0.0172(8)
C34 0.0323(9) 0.0553(12) 0.0417(10) 0.0012(9) 0.0184(8) 0.0040(8)
C35 0.0250(7) 0.0337(8) 0.0238(7) -0.0038(6) -0.0002(6) -0.0038(6)
C36 0.0289(9) 0.0432(10) 0.0436(10) -0.0099(8) -0.0061(7) -0.0032(7)
C37 0.0387(10) 0.0329(9) 0.0466(10) 0.0083(8) 0.0018(8) -0.0093(7)
O1 0.0202(5) 0.0155(4) 0.0238(5) 0.0038(4) 0.0040(4) 0.0035(4)
Si1 0.01950(18) 0.01334(17) 0.02128(19) 0.00290(13) 0.00414(14) 0.00286(13)
C38 0.0235(7) 0.0202(6) 0.0284(7) 0.0006(5) 0.0082(6) 0.0047(5)
C39 0.0351(9) 0.0477(10) 0.0309(9) -0.0101(8) 0.0066(7) 0.0002(8)
C40 0.0534(11) 0.0362(9) 0.0384(10) 0.0021(7) 0.0256(9) -0.0014(8)
C41 0.0326(8) 0.0167(6) 0.0289(7) 0.0028(5) 0.0114(6) -0.0015(6)
C42 0.0618(13) 0.0170(7) 0.0541(11) 0.0054(7) 0.0235(10) -0.0004(7)
C43 0.0546(11) 0.0298(8) 0.0358(9) 0.0027(7) 0.0249(8) -0.0008(8)
C44 0.0320(8) 0.0259(7) 0.0335(9) 0.0032(6) -0.0065(7) 0.0041(6)
C45 0.0265(10) 0.0472(13) 0.0577(15) 0.0001(10) 0.0026(9) -0.0065(9)
C46 0.0512(15) 0.0459(14) 0.0666(18) 0.0185(12) -0.0259(13) 0.0086(11)
C45A 0.017(6) 0.055(9) 0.037(8) -0.004(6) -0.009(5) 0.012(6)
C46A 0.042(8) 0.028(6) 0.018(6) 0.002(4) -0.011(5) 0.006(5)

_geom_special_details            
;
 All esds (except the esd in the dihedral angle between two l.s. planes)
 are estimated using the full covariance matrix.  The cell esds are taken
 into account individually in the estimation of esds in distances, angles
 and torsion angles; correlations between esds in cell parameters are only
 used when they are defined by crystal symmetry.  An approximate (isotropic)
 treatment of cell esds is used for estimating esds involving l.s. planes.
;

loop_
_geom_bond_atom_site_label_1
_geom_bond_atom_site_label_2
_geom_bond_distance
_geom_bond_site_symmetry_2
_geom_bond_publ_flag
Al1 O1 1.6991(10) . ?
Al1 N5 1.9033(12) . ?
Al1 N4 1.9046(11) . ?
Al1 C1 1.9863(14) . ?
C1 N1 1.3769(18) . ?
C1 P1 1.7202(14) . ?
P1 N3 1.6891(13) . ?
N1 N2 1.3102(18) . ?
N2 N3 1.3453(18) . ?
N3 C2 1.4749(19) . ?
N4 C9 1.3431(17) . ?
N4 C14 1.4513(17) . ?
N5 C11 1.3396(17) . ?
N5 C26 1.4502(16) . ?
C2 C3 1.511(2) . ?
C2 H2A 0.9900 . ?
C2 H2B 0.9900 . ?
C3 C4 1.382(3) . ?
C3 C8 1.389(2) . ?
C4 C5 1.390(3) . ?
C4 H4 0.9500 . ?
C5 C6 1.372(4) . ?
C5 H5 0.9500 . ?
C6 C7 1.376(3) . ?
C6 H6 0.9500 . ?
C7 C8 1.383(2) . ?
C7 H7 0.9500 . ?
C8 H8 0.9500 . ?
C9 C10 1.400(2) . ?
C9 C12 1.5098(19) . ?
C10 C11 1.3996(19) . ?
C10 H10 0.9500 . ?
C11 C13 1.5082(19) . ?
C12 H12A 0.9800 . ?
C12 H12B 0.9800 . ?
C12 H12C 0.9800 . ?
C13 H13A 0.9800 . ?
C13 H13B 0.9800 . ?
C13 H13C 0.9800 . ?
C14 C15 1.406(2) . ?
C14 C19 1.413(2) . ?
C15 C16 1.400(2) . ?
C15 C20 1.520(2) . ?
C16 C17 1.379(2) . ?
C16 H16 0.9500 . ?
C17 C18 1.380(2) . ?
C17 H17 0.9500 . ?
C18 C19 1.395(2) . ?
C18 H18 0.9500 . ?
C19 C23 1.521(2) . ?
C20 C21 1.529(3) . ?
C20 C22 1.535(2) . ?
C20 H20 1.0000 . ?
C21 H21A 0.9800 . ?
C21 H21B 0.9800 . ?
C21 H21C 0.9800 . ?
C22 H22A 0.9800 . ?
C22 H22B 0.9800 . ?
C22 H22C 0.9800 . ?
C23 C25 1.531(3) . ?
C23 C24 1.534(3) . ?
C23 H23 1.0000 . ?
C24 H24A 0.9800 . ?
C24 H24B 0.9800 . ?
C24 H24C 0.9800 . ?
C25 H25A 0.9800 . ?
C25 H25B 0.9800 . ?
C25 H25C 0.9800 . ?
C26 C31 1.406(2) . ?
C26 C27 1.408(2) . ?
C27 C28 1.399(2) . ?
C27 C32 1.519(2) . ?
C28 C29 1.376(3) . ?
C28 H28 0.9500 . ?
C29 C30 1.382(3) . ?
C29 H29 0.9500 . ?
C30 C31 1.394(2) . ?
C30 H30 0.9500 . ?
C31 C35 1.521(2) . ?
C32 C33 1.533(2) . ?
C32 C34 1.542(2) . ?
C32 H32 1.0000 . ?
C33 H33A 0.9800 . ?
C33 H33B 0.9800 . ?
C33 H33C 0.9800 . ?
C34 H34A 0.9800 . ?
C34 H34B 0.9800 . ?
C34 H34C 0.9800 . ?
C35 C36 1.528(2) . ?
C35 C37 1.531(2) . ?
C35 H35 1.0000 . ?
C36 H36A 0.9800 . ?
C36 H36B 0.9800 . ?
C36 H36C 0.9800 . ?
C37 H37A 0.9800 . ?
C37 H37B 0.9800 . ?
C37 H37C 0.9800 . ?
O1 Si1 1.6285(10) . ?
Si1 C44 1.8850(17) . ?
Si1 C41 1.8876(15) . ?
Si1 C38 1.8895(15) . ?
C38 C40 1.529(2) . ?
C38 C39 1.535(2) . ?
C38 H38 1.0000 . ?
C39 H39A 0.9800 . ?
C39 H39B 0.9800 . ?
C39 H39C 0.9800 . ?
C40 H40A 0.9800 . ?
C40 H40B 0.9800 . ?
C40 H40C 0.9800 . ?
C41 C42 1.532(2) . ?
C41 C43 1.533(2) . ?
C41 H41 1.0000 . ?
C42 H42A 0.9800 . ?
C42 H42B 0.9800 . ?
C42 H42C 0.9800 . ?
C43 H43A 0.9800 . ?
C43 H43B 0.9800 . ?
C43 H43C 0.9800 . ?
C44 C46A 1.395(12) . ?
C44 C45 1.494(3) . ?
C44 C46 1.535(3) . ?
C44 C45A 1.734(13) . ?
C44 H44 1.0000 . ?
C45 H45A 0.9800 . ?
C45 H45B 0.9800 . ?
C45 H45C 0.9800 . ?
C46 H46A 0.9800 . ?
C46 H46B 0.9800 . ?
C46 H46C 0.9800 . ?
C45A H45D 0.9800 . ?
C45A H45E 0.9800 . ?
C45A H45F 0.9800 . ?
C46A H46D 0.9800 . ?
C46A H46E 0.9800 . ?
C46A H46F 0.9800 . ?

loop_
_geom_angle_atom_site_label_1
_geom_angle_atom_site_label_2
_geom_angle_atom_site_label_3
_geom_angle
_geom_angle_site_symmetry_1
_geom_angle_site_symmetry_3
_geom_angle_publ_flag
O1 Al1 N5 113.03(5) . . ?
O1 Al1 N4 113.96(5) . . ?
N5 Al1 N4 97.31(5) . . ?
O1 Al1 C1 116.13(6) . . ?
N5 Al1 C1 107.98(5) . . ?
N4 Al1 C1 106.62(5) . . ?
N1 C1 P1 110.47(10) . . ?
N1 C1 Al1 123.81(10) . . ?
P1 C1 Al1 125.28(8) . . ?
N3 P1 C1 88.30(6) . . ?
N2 N1 C1 115.03(12) . . ?
N1 N2 N3 111.00(12) . . ?
N2 N3 C2 116.44(12) . . ?
N2 N3 P1 115.19(10) . . ?
C2 N3 P1 128.12(11) . . ?
C9 N4 C14 117.94(11) . . ?
C9 N4 Al1 117.79(9) . . ?
C14 N4 Al1 123.95(9) . . ?
C11 N5 C26 119.50(11) . . ?
C11 N5 Al1 118.96(9) . . ?
C26 N5 Al1 121.10(8) . . ?
N3 C2 C3 112.49(13) . . ?
N3 C2 H2A 109.1 . . ?
C3 C2 H2A 109.1 . . ?
N3 C2 H2B 109.1 . . ?
C3 C2 H2B 109.1 . . ?
H2A C2 H2B 107.8 . . ?
C4 C3 C8 117.74(17) . . ?
C4 C3 C2 121.63(16) . . ?
C8 C3 C2 120.62(15) . . ?
C3 C4 C5 121.0(2) . . ?
C3 C4 H4 119.5 . . ?
C5 C4 H4 119.5 . . ?
C6 C5 C4 120.3(2) . . ?
C6 C5 H5 119.8 . . ?
C4 C5 H5 119.8 . . ?
C5 C6 C7 119.6(2) . . ?
C5 C6 H6 120.2 . . ?
C7 C6 H6 120.2 . . ?
C6 C7 C8 119.98(18) . . ?
C6 C7 H7 120.0 . . ?
C8 C7 H7 120.0 . . ?
C7 C8 C3 121.37(16) . . ?
C7 C8 H8 119.3 . . ?
C3 C8 H8 119.3 . . ?
N4 C9 C10 123.60(12) . . ?
N4 C9 C12 120.24(13) . . ?
C10 C9 C12 116.14(12) . . ?
C11 C10 C9 127.32(12) . . ?
C11 C10 H10 116.3 . . ?
C9 C10 H10 116.3 . . ?
N5 C11 C10 122.78(12) . . ?
N5 C11 C13 120.66(12) . . ?
C10 C11 C13 116.56(12) . . ?
C9 C12 H12A 109.5 . . ?
C9 C12 H12B 109.5 . . ?
H12A C12 H12B 109.5 . . ?
C9 C12 H12C 109.5 . . ?
H12A C12 H12C 109.5 . . ?
H12B C12 H12C 109.5 . . ?
C11 C13 H13A 109.5 . . ?
C11 C13 H13B 109.5 . . ?
H13A C13 H13B 109.5 . . ?
C11 C13 H13C 109.5 . . ?
H13A C13 H13C 109.5 . . ?
H13B C13 H13C 109.5 . . ?
C15 C14 C19 120.92(13) . . ?
C15 C14 N4 120.89(12) . . ?
C19 C14 N4 118.20(13) . . ?
C16 C15 C14 118.20(14) . . ?
C16 C15 C20 117.97(14) . . ?
C14 C15 C20 123.82(13) . . ?
C17 C16 C15 121.43(16) . . ?
C17 C16 H16 119.3 . . ?
C15 C16 H16 119.3 . . ?
C16 C17 C18 119.76(15) . . ?
C16 C17 H17 120.1 . . ?
C18 C17 H17 120.1 . . ?
C17 C18 C19 121.51(15) . . ?
C17 C18 H18 119.2 . . ?
C19 C18 H18 119.2 . . ?
C18 C19 C14 118.16(14) . . ?
C18 C19 C23 120.42(14) . . ?
C14 C19 C23 121.42(13) . . ?
C15 C20 C21 111.30(15) . . ?
C15 C20 C22 111.94(13) . . ?
C21 C20 C22 109.50(16) . . ?
C15 C20 H20 108.0 . . ?
C21 C20 H20 108.0 . . ?
C22 C20 H20 108.0 . . ?
C20 C21 H21A 109.5 . . ?
C20 C21 H21B 109.5 . . ?
H21A C21 H21B 109.5 . . ?
C20 C21 H21C 109.5 . . ?
H21A C21 H21C 109.5 . . ?
H21B C21 H21C 109.5 . . ?
C20 C22 H22A 109.5 . . ?
C20 C22 H22B 109.5 . . ?
H22A C22 H22B 109.5 . . ?
C20 C22 H22C 109.5 . . ?
H22A C22 H22C 109.5 . . ?
H22B C22 H22C 109.5 . . ?
C19 C23 C25 112.27(16) . . ?
C19 C23 C24 113.05(15) . . ?
C25 C23 C24 108.97(15) . . ?
C19 C23 H23 107.4 . . ?
C25 C23 H23 107.4 . . ?
C24 C23 H23 107.4 . . ?
C23 C24 H24A 109.5 . . ?
C23 C24 H24B 109.5 . . ?
H24A C24 H24B 109.5 . . ?
C23 C24 H24C 109.5 . . ?
H24A C24 H24C 109.5 . . ?
H24B C24 H24C 109.5 . . ?
C23 C25 H25A 109.5 . . ?
C23 C25 H25B 109.5 . . ?
H25A C25 H25B 109.5 . . ?
C23 C25 H25C 109.5 . . ?
H25A C25 H25C 109.5 . . ?
H25B C25 H25C 109.5 . . ?
C31 C26 C27 121.42(13) . . ?
C31 C26 N5 118.49(12) . . ?
C27 C26 N5 120.06(12) . . ?
C28 C27 C26 117.80(14) . . ?
C28 C27 C32 118.89(14) . . ?
C26 C27 C32 123.31(13) . . ?
C29 C28 C27 121.33(15) . . ?
C29 C28 H28 119.3 . . ?
C27 C28 H28 119.3 . . ?
C28 C29 C30 120.09(14) . . ?
C28 C29 H29 120.0 . . ?
C30 C29 H29 120.0 . . ?
C29 C30 C31 121.19(15) . . ?
C29 C30 H30 119.4 . . ?
C31 C30 H30 119.4 . . ?
C30 C31 C26 118.09(14) . . ?
C30 C31 C35 120.37(14) . . ?
C26 C31 C35 121.54(13) . . ?
C27 C32 C33 111.33(14) . . ?
C27 C32 C34 111.17(14) . . ?
C33 C32 C34 110.23(14) . . ?
C27 C32 H32 108.0 . . ?
C33 C32 H32 108.0 . . ?
C34 C32 H32 108.0 . . ?
C32 C33 H33A 109.5 . . ?
C32 C33 H33B 109.5 . . ?
H33A C33 H33B 109.5 . . ?
C32 C33 H33C 109.5 . . ?
H33A C33 H33C 109.5 . . ?
H33B C33 H33C 109.5 . . ?
C32 C34 H34A 109.5 . . ?
C32 C34 H34B 109.5 . . ?
H34A C34 H34B 109.5 . . ?
C32 C34 H34C 109.5 . . ?
H34A C34 H34C 109.5 . . ?
H34B C34 H34C 109.5 . . ?
C31 C35 C36 113.55(14) . . ?
C31 C35 C37 111.53(14) . . ?
C36 C35 C37 108.40(14) . . ?
C31 C35 H35 107.7 . . ?
C36 C35 H35 107.7 . . ?
C37 C35 H35 107.7 . . ?
C35 C36 H36A 109.5 . . ?
C35 C36 H36B 109.5 . . ?
H36A C36 H36B 109.5 . . ?
C35 C36 H36C 109.5 . . ?
H36A C36 H36C 109.5 . . ?
H36B C36 H36C 109.5 . . ?
C35 C37 H37A 109.5 . . ?
C35 C37 H37B 109.5 . . ?
H37A C37 H37B 109.5 . . ?
C35 C37 H37C 109.5 . . ?
H37A C37 H37C 109.5 . . ?
H37B C37 H37C 109.5 . . ?
Si1 O1 Al1 156.74(7) . . ?
O1 Si1 C44 107.38(6) . . ?
O1 Si1 C41 108.98(6) . . ?
C44 Si1 C41 110.00(8) . . ?
O1 Si1 C38 109.64(6) . . ?
C44 Si1 C38 111.39(8) . . ?
C41 Si1 C38 109.40(7) . . ?
C40 C38 C39 109.06(15) . . ?
C40 C38 Si1 113.35(11) . . ?
C39 C38 Si1 112.56(11) . . ?
C40 C38 H38 107.2 . . ?
C39 C38 H38 107.2 . . ?
Si1 C38 H38 107.2 . . ?
C38 C39 H39A 109.5 . . ?
C38 C39 H39B 109.5 . . ?
H39A C39 H39B 109.5 . . ?
C38 C39 H39C 109.5 . . ?
H39A C39 H39C 109.5 . . ?
H39B C39 H39C 109.5 . . ?
C38 C40 H40A 109.5 . . ?
C38 C40 H40B 109.5 . . ?
H40A C40 H40B 109.5 . . ?
C38 C40 H40C 109.5 . . ?
H40A C40 H40C 109.5 . . ?
H40B C40 H40C 109.5 . . ?
C42 C41 C43 109.42(14) . . ?
C42 C41 Si1 116.54(12) . . ?
C43 C41 Si1 111.99(11) . . ?
C42 C41 H41 106.0 . . ?
C43 C41 H41 106.0 . . ?
Si1 C41 H41 106.0 . . ?
C41 C42 H42A 109.5 . . ?
C41 C42 H42B 109.5 . . ?
H42A C42 H42B 109.5 . . ?
C41 C42 H42C 109.5 . . ?
H42A C42 H42C 109.5 . . ?
H42B C42 H42C 109.5 . . ?
C41 C43 H43A 109.5 . . ?
C41 C43 H43B 109.5 . . ?
H43A C43 H43B 109.5 . . ?
C41 C43 H43C 109.5 . . ?
H43A C43 H43C 109.5 . . ?
H43B C43 H43C 109.5 . . ?
C45 C44 C46 111.05(18) . . ?
C46A C44 C45A 106.6(8) . . ?
C46A C44 Si1 127.8(6) . . ?
C45 C44 Si1 114.49(14) . . ?
C46 C44 Si1 114.66(14) . . ?
C45A C44 Si1 111.8(5) . . ?
C45 C44 H44 105.2 . . ?
C46 C44 H44 105.2 . . ?
Si1 C44 H44 105.2 . . ?
C44 C45 H45A 109.5 . . ?
C44 C45 H45B 109.5 . . ?
H45A C45 H45B 109.5 . . ?
C44 C45 H45C 109.5 . . ?
H45A C45 H45C 109.5 . . ?
H45B C45 H45C 109.5 . . ?
C44 C46 H46A 109.5 . . ?
C44 C46 H46B 109.5 . . ?
H46A C46 H46B 109.5 . . ?
C44 C46 H46C 109.5 . . ?
H46A C46 H46C 109.5 . . ?
H46B C46 H46C 109.5 . . ?
C44 C45A H45D 109.5 . . ?
C44 C45A H45E 109.5 . . ?
H45D C45A H45E 109.5 . . ?
C44 C45A H45F 109.5 . . ?
H45D C45A H45F 109.5 . . ?
H45E C45A H45F 109.5 . . ?
C44 C46A H46D 109.5 . . ?
C44 C46A H46E 109.5 . . ?
H46D C46A H46E 109.5 . . ?
C44 C46A H46F 109.5 . . ?
H46D C46A H46F 109.5 . . ?
H46E C46A H46F 109.5 . . ?

_refine_diff_density_max         0.525
_refine_diff_density_min         -0.475
_refine_diff_density_rms         0.121

_shelx_res_file                  
;
TITL p21c in P2(1)/c
    shelx.res
    created by SHELXL-2019/3 at 16:03:11 on 11-Dec-2025
CELL  0.71073  11.7670  17.4531  22.6120   90.000  100.268   90.000
ZERR     4.00   0.0004   0.0005   0.0008    0.000    0.001    0.000
LATT   1
SYMM  - X, 1/2 + Y, 1/2 - Z
SFAC  C    H    N    O    SI   P    AL
UNIT  184 276 20 4 4 4 4
MERG   2
FMAP   2
PLAN   20
SIZE     0.085   0.121   0.224
ACTA
BOND   $H
L.S.  24
TEMP  -120.15
WGHT    0.072100    1.747200
FVAR       0.09867   0.87345
AL1   7    0.366795    0.871571    0.223276    11.00000    0.01531    0.01180 =
         0.01517    0.00176    0.00343    0.00033
C1    1    0.517821    0.917991    0.258554    11.00000    0.02069    0.01706 =
         0.01873    0.00092    0.00532   -0.00106
P1    6    0.644022    0.868106    0.281622    11.00000    0.02101    0.01776 =
         0.03202   -0.00223    0.00039    0.00106
N1    3    0.532024    0.993957    0.274606    11.00000    0.02302    0.01864 =
         0.03428   -0.00249   -0.00029   -0.00085
N2    3    0.634633    1.011958    0.304213    11.00000    0.02603    0.01810 =
         0.04075   -0.00180   -0.00209   -0.00142
N3    3    0.704392    0.950331    0.311642    11.00000    0.01908    0.01906 =
         0.02894    0.00106    0.00207   -0.00313
N4    3    0.333356    0.797330    0.279486    11.00000    0.01792    0.01616 =
         0.01807    0.00406    0.00636    0.00089
N5    3    0.391889    0.801890    0.162145    11.00000    0.01884    0.01312 =
         0.01445    0.00150    0.00310    0.00027
C2    1    0.819237    0.961182    0.349244    11.00000    0.01873    0.02817 =
         0.04009    0.00315   -0.00145   -0.00658
AFIX  23
H2A   2    0.838995    1.016364    0.350439    11.00000   -1.20000
H2B   2    0.877594    0.933657    0.330728    11.00000   -1.20000
AFIX   0
C3    1    0.824403    0.932474    0.412700    11.00000    0.02037    0.02580 =
         0.03559   -0.00258   -0.00353    0.00238
C4    1    0.840612    0.981834    0.461271    11.00000    0.08606    0.02689 =
         0.04640   -0.00702   -0.01495    0.00813
AFIX  43
H4    2    0.848293    1.035222    0.454800    11.00000   -1.20000
AFIX   0
C5    1    0.845846    0.954557    0.519430    11.00000    0.12063    0.05015 =
         0.03720   -0.01550   -0.01331    0.02004
AFIX  43
H5    2    0.857400    0.989301    0.552297    11.00000   -1.20000
AFIX   0
C6    1    0.834406    0.877693    0.529601    11.00000    0.06048    0.06065 =
         0.03034    0.00198   -0.00074    0.01950
AFIX  43
H6    2    0.837675    0.859161    0.569372    11.00000   -1.20000
AFIX   0
C7    1    0.818166    0.827596    0.481849    11.00000    0.02719    0.03742 =
         0.03869    0.00627    0.00091    0.00291
AFIX  43
H7    2    0.810050    0.774308    0.488586    11.00000   -1.20000
AFIX   0
C8    1    0.813661    0.854840    0.424044    11.00000    0.02376    0.02542 =
         0.03296   -0.00258    0.00151   -0.00102
AFIX  43
H8    2    0.803000    0.819727    0.391420    11.00000   -1.20000
AFIX   0
C9    1    0.388314    0.729669    0.281584    11.00000    0.02236    0.01819 =
         0.02040    0.00645    0.00442    0.00141
C10   1    0.445393    0.703370    0.236228    11.00000    0.02397    0.01644 =
         0.02263    0.00542    0.00571    0.00515
AFIX  43
H10   2    0.495135    0.660599    0.245986    11.00000   -1.20000
AFIX   0
C11   1    0.437430    0.732994    0.178118    11.00000    0.01860    0.01533 =
         0.02114    0.00066    0.00430    0.00087
C12   1    0.388431    0.676246    0.334111    11.00000    0.04643    0.02591 =
         0.02937    0.01490    0.01722    0.01109
AFIX  33
H12A  2    0.432175    0.629871    0.328406    11.00000   -1.50000
H12B  2    0.424409    0.701873    0.371326    11.00000   -1.50000
H12C  2    0.308783    0.662319    0.336696    11.00000   -1.50000
AFIX   0
C13   1    0.480926    0.682450    0.132850    11.00000    0.03719    0.01902 =
         0.02398    0.00013    0.00972    0.00868
AFIX  33
H13A  2    0.511066    0.634616    0.152289    11.00000   -1.50000
H13B  2    0.417366    0.670909    0.099756    11.00000   -1.50000
H13C  2    0.542607    0.708981    0.117091    11.00000   -1.50000
AFIX   0
C14   1    0.261569    0.812161    0.324178    11.00000    0.02096    0.01752 =
         0.02094    0.00603    0.00756    0.00196
C15   1    0.309270    0.842492    0.380751    11.00000    0.02323    0.02581 =
         0.02057    0.00526    0.00712    0.00168
C16   1    0.235528    0.855639    0.421921    11.00000    0.03230    0.03919 =
         0.02226    0.00093    0.01096    0.00248
AFIX  43
H16   2    0.266057    0.877129    0.460046    11.00000   -1.20000
AFIX   0
C17   1    0.119566    0.838073    0.408333    11.00000    0.02946    0.04330 =
         0.03080    0.00506    0.01740    0.00556
AFIX  43
H17   2    0.071252    0.846599    0.437165    11.00000   -1.20000
AFIX   0
C18   1    0.073922    0.808057    0.352691    11.00000    0.02243    0.03453 =
         0.03493    0.00725    0.01286    0.00037
AFIX  43
H18   2   -0.006008    0.795934    0.343730    11.00000   -1.20000
AFIX   0
C19   1    0.142461    0.795116    0.309317    11.00000    0.02172    0.02333 =
         0.02823    0.00539    0.00878   -0.00128
C20   1    0.436609    0.861270    0.400116    11.00000    0.02529    0.04066 =
         0.01861    0.00258    0.00485   -0.00395
AFIX  13
H20   2    0.478230    0.843607    0.367704    11.00000   -1.20000
AFIX   0
C21   1    0.455733    0.947577    0.408063    11.00000    0.04802    0.04788 =
         0.03948   -0.00512    0.00888   -0.01555
AFIX  33
H21A  2    0.538391    0.957937    0.420523    11.00000   -1.50000
H21B  2    0.427285    0.973614    0.369896    11.00000   -1.50000
H21C  2    0.413783    0.966500    0.438864    11.00000   -1.50000
AFIX   0
C22   1    0.489428    0.819918    0.458458    11.00000    0.03208    0.07500 =
         0.02949    0.01738   -0.00176   -0.00321
AFIX  33
H22A  2    0.571309    0.833449    0.469419    11.00000   -1.50000
H22B  2    0.448765    0.835487    0.490747    11.00000   -1.50000
H22C  2    0.481937    0.764411    0.452463    11.00000   -1.50000
AFIX   0
C23   1    0.089538    0.763254    0.247985    11.00000    0.02577    0.04544 =
         0.03147   -0.00297    0.00798   -0.01509
AFIX  13
H23   2    0.126322    0.790555    0.217383    11.00000   -1.20000
AFIX   0
C24   1   -0.041077    0.776883    0.231757    11.00000    0.02943    0.06043 =
         0.04560    0.00444    0.00105   -0.01317
AFIX  33
H24A  2   -0.070365    0.755255    0.191963    11.00000   -1.50000
H24B  2   -0.079599    0.752051    0.261679    11.00000   -1.50000
H24C  2   -0.056724    0.832052    0.231261    11.00000   -1.50000
AFIX   0
C25   1    0.113765    0.677588    0.242502    11.00000    0.03576    0.05193 =
         0.06927   -0.02829    0.02127   -0.01979
AFIX  33
H25A  2    0.078199    0.659564    0.202418    11.00000   -1.50000
H25B  2    0.197362    0.669080    0.248568    11.00000   -1.50000
H25C  2    0.081240    0.649293    0.273011    11.00000   -1.50000
AFIX   0
C26   1    0.376133    0.825433    0.099711    11.00000    0.02589    0.01370 =
         0.01588    0.00024    0.00471    0.00245
C27   1    0.468871    0.857606    0.076629    11.00000    0.02979    0.01703 =
         0.02021    0.00015    0.00939    0.00172
C28   1    0.446862    0.884917    0.017507    11.00000    0.04575    0.02127 =
         0.02271    0.00211    0.01618    0.00218
AFIX  43
H28   2    0.507456    0.908457    0.001396    11.00000   -1.20000
AFIX   0
C29   1    0.339225    0.878363   -0.017763    11.00000    0.05297    0.02548 =
         0.01593    0.00317    0.00659    0.00957
AFIX  43
H29   2    0.326029    0.897587   -0.057707    11.00000   -1.20000
AFIX   0
C30   1    0.250299    0.843860    0.004834    11.00000    0.03958    0.02800 =
         0.01872   -0.00101   -0.00122    0.00800
AFIX  43
H30   2    0.177067    0.837998   -0.020357    11.00000   -1.20000
AFIX   0
C31   1    0.266110    0.817493    0.063941    11.00000    0.02819    0.01939 =
         0.01832   -0.00156    0.00199    0.00351
C32   1    0.590446    0.864079    0.112641    11.00000    0.02679    0.02916 =
         0.02650    0.00079    0.01149   -0.00371
AFIX  13
H32   2    0.591886    0.837874    0.152096    11.00000   -1.20000
AFIX   0
C33   1    0.624934    0.947982    0.125276    11.00000    0.04516    0.03518 =
         0.04182   -0.00016    0.01282   -0.01715
AFIX  33
H33A  2    0.703559    0.950339    0.148512    11.00000   -1.50000
H33B  2    0.621980    0.975253    0.087148    11.00000   -1.50000
H33C  2    0.571316    0.971998    0.148248    11.00000   -1.50000
AFIX   0
C34   1    0.678654    0.823792    0.080297    11.00000    0.03226    0.05525 =
         0.04173    0.00123    0.01843    0.00405
AFIX  33
H34A  2    0.756178    0.828828    0.104441    11.00000   -1.50000
H34B  2    0.658756    0.769399    0.075003    11.00000   -1.50000
H34C  2    0.677093    0.847543    0.040889    11.00000   -1.50000
AFIX   0
C35   1    0.166974    0.779891    0.088007    11.00000    0.02504    0.03372 =
         0.02383   -0.00379   -0.00025   -0.00383
AFIX  13
H35   2    0.169918    0.798241    0.130148    11.00000   -1.20000
AFIX   0
C36   1    0.047976    0.800045    0.052181    11.00000    0.02886    0.04315 =
         0.04362   -0.00995   -0.00614   -0.00324
AFIX  33
H36A  2   -0.011787    0.774127    0.069911    11.00000   -1.50000
H36B  2    0.036361    0.855596    0.053237    11.00000   -1.50000
H36C  2    0.043058    0.783336    0.010425    11.00000   -1.50000
AFIX   0
C37   1    0.179013    0.692529    0.089955    11.00000    0.03866    0.03289 =
         0.04661    0.00832    0.00181   -0.00934
AFIX  33
H37A  2    0.113984    0.670135    0.105621    11.00000   -1.50000
H37B  2    0.179196    0.673094    0.049311    11.00000   -1.50000
H37C  2    0.251563    0.678444    0.116180    11.00000   -1.50000
AFIX   0
O1    4    0.256955    0.933844    0.199948    11.00000    0.02016    0.01548 =
         0.02383    0.00385    0.00399    0.00351
SI1   5    0.196522    1.016551    0.181943    11.00000    0.01950    0.01334 =
         0.02128    0.00290    0.00414    0.00286
C38   1    0.156708    1.063071    0.250895    11.00000    0.02353    0.02022 =
         0.02841    0.00063    0.00820    0.00467
AFIX  13
H38   2    0.100442    1.104934    0.236642    11.00000   -1.20000
AFIX   0
C39   1    0.260812    1.100233    0.291294    11.00000    0.03507    0.04775 =
         0.03091   -0.01008    0.00658    0.00020
AFIX  33
H39A  2    0.299150    1.135425    0.267370    11.00000   -1.50000
H39B  2    0.234434    1.128682    0.323686    11.00000   -1.50000
H39C  2    0.315308    1.060317    0.308614    11.00000   -1.50000
AFIX   0
C40   1    0.097537    1.008317    0.288613    11.00000    0.05345    0.03616 =
         0.03837    0.00211    0.02564   -0.00140
AFIX  33
H40A  2    0.030961    0.984388    0.263071    11.00000   -1.50000
H40B  2    0.152297    0.968549    0.305937    11.00000   -1.50000
H40C  2    0.071423    1.036914    0.321009    11.00000   -1.50000
AFIX   0
C41   1    0.301878    1.079831    0.150815    11.00000    0.03258    0.01670 =
         0.02894    0.00277    0.01145   -0.00150
AFIX  13
H41   2    0.375781    1.077496    0.180484    11.00000   -1.20000
AFIX   0
C42   1    0.270573    1.164902    0.143392    11.00000    0.06178    0.01701 =
         0.05407    0.00543    0.02353   -0.00036
AFIX  33
H42A  2    0.252829    1.184857    0.181225    11.00000   -1.50000
H42B  2    0.335888    1.193299    0.132737    11.00000   -1.50000
H42C  2    0.202973    1.170975    0.111467    11.00000   -1.50000
AFIX   0
C43   1    0.329618    1.048678    0.091596    11.00000    0.05462    0.02977 =
         0.03581    0.00271    0.02490   -0.00077
AFIX  33
H43A  2    0.349657    0.994249    0.096308    11.00000   -1.50000
H43B  2    0.262007    1.054775    0.059681    11.00000   -1.50000
H43C  2    0.394921    1.077099    0.080951    11.00000   -1.50000
AFIX   0
C44   1    0.064906    0.998763    0.122628    11.00000    0.03198    0.02590 =
         0.03352    0.00324   -0.00651    0.00408
AFIX  13
H44   2    0.093708    0.969343    0.090334    11.00000   -1.20000
PART  1
AFIX   0
C45   1   -0.023912    0.948357    0.142340    21.00000    0.02654    0.04715 =
         0.05769    0.00013    0.00258   -0.00652
AFIX  33
H45A  2    0.013544    0.902547    0.161948    21.00000   -1.50000
H45B  2   -0.062545    0.976295    0.170725    21.00000   -1.50000
H45C  2   -0.081011    0.933156    0.107280    21.00000   -1.50000
AFIX   0
C46   1    0.009487    1.071327    0.091624    21.00000    0.05122    0.04585 =
         0.06664    0.01847   -0.02588    0.00857
AFIX  33
H46A  2    0.069405    1.103368    0.079144    21.00000   -1.50000
H46B  2   -0.047390    1.056894    0.056248    21.00000   -1.50000
H46C  2   -0.028925    1.100033    0.119693    21.00000   -1.50000
PART  2
AFIX   0
C45A  1   -0.054151    1.049184    0.137116   -21.00000    0.01748    0.05498 =
         0.03695   -0.00408   -0.00940    0.01205
AFIX  33
H45D  2   -0.052647    1.050819    0.180570   -21.00000   -1.50000
H45E  2   -0.052079    1.101527    0.121657   -21.00000   -1.50000
H45F  2   -0.124999    1.023696    0.117307   -21.00000   -1.50000
AFIX   0
C46A  1    0.057588    0.998573    0.060352   -21.00000    0.04212    0.02842 =
         0.01826    0.00238   -0.01072    0.00606
AFIX  33
H46D  2    0.123491    0.970541    0.049990   -21.00000   -1.50000
H46E  2   -0.014393    0.973607    0.041489   -21.00000   -1.50000
H46F  2    0.058527    1.051438    0.045839   -21.00000   -1.50000
AFIX   0
HKLF    4


REM  p21c in P2(1)/c
REM wR2 = 0.1346, GooF = S = 1.114, Restrained GooF = 1.114 for all data
REM R1 = 0.0420 for 9486 Fo > 4sig(Fo) and 0.0537 for all 11336 data
REM 515 parameters refined using 0 restraints

END

WGHT      0.0721      1.7472

REM Highest difference peak  0.525,  deepest hole -0.475,  1-sigma level  0.121
Q1    1   0.4574  0.6984  0.0910  11.00000  0.05    0.52
Q2    1   0.5684  0.6872  0.1397  11.00000  0.05    0.50
Q3    1   0.6325  0.8415  0.0978  11.00000  0.05    0.45
Q4    1   0.5300  0.8589  0.0934  11.00000  0.05    0.44
Q5    1   0.6417  0.7772  0.0569  11.00000  0.05    0.43
Q6    1   0.8195  0.8593  0.5021  11.00000  0.05    0.43
Q7    1   0.6958  0.8661  0.0528  11.00000  0.05    0.43
Q8    1   0.4630  0.6272  0.1355  11.00000  0.05    0.42
Q9    1   0.6083  0.9055  0.1159  11.00000  0.05    0.41
Q10   1   0.7429  0.8020  0.1106  11.00000  0.05    0.40
Q11   1   0.4638  0.8706  0.0461  11.00000  0.05    0.38
Q12   1   0.3757  0.8517  0.3913  11.00000  0.05    0.37
Q13   1   0.4275  0.8389  0.0899  11.00000  0.05    0.36
Q14   1   0.8431  0.9181  0.5239  11.00000  0.05    0.35
Q15   1   0.6733  0.6961  0.0507  11.00000  0.05    0.34
Q16   1   0.8437  0.8458  0.4575  11.00000  0.05    0.33
Q17   1   0.5768  0.8090  0.4639  11.00000  0.05    0.33
Q18   1   0.2549  1.1016  0.3339  11.00000  0.05    0.33
Q19   1   0.4587  0.8424  0.4286  11.00000  0.05    0.33
Q20   1   0.4503  0.7742  0.4684  11.00000  0.05    0.33
;
_shelx_res_checksum              84698
####################################################################### 
# 
# This file contains crystal structure data downloaded from the 
# Cambridge Structural Database (CSD) hosted by the Cambridge 
# Crystallographic Data Centre (CCDC).
# 
# Full information about CCDC data access policies and citation 
# guidelines are available at http://www.ccdc.cam.ac.uk/access/V1 
# 
# Audit and citation data items may have been added by the CCDC. 
# Please retain this information to preserve the provenance of 
# this file and to allow appropriate attribution of the data. 
# 
#######################################################################

data_25447
_database_code_depnum_ccdc_archive 'CCDC 2531462'
loop_
_audit_author_name
_audit_author_address
'Jose Goicoechea'
;Indiana University
United States of America
;
_audit_update_record             
;
2026-02-16 deposited with the CCDC.	2026-05-05 downloaded from the CCDC.
;

_audit_creation_method           SHELXL-2019/3
_shelx_SHELXL_version_number     2019/3
_chemical_name_systematic        
;
 [{N(Dipp)}2(CMe)2CH]Al(CPOSiiPr3)
;
_contact_author_fax              '+1 (812) 855-8300'
_chemical_name_common            .
_chemical_melting_point          .
_chemical_formula_moiety         'C39 H62 Al N2 O P Si'
_chemical_formula_sum            'C39 H62 Al N2 O P Si'
_chemical_formula_weight         660.94

loop_
_atom_type_symbol
_atom_type_description
_atom_type_scat_dispersion_real
_atom_type_scat_dispersion_imag
_atom_type_scat_source
C C 0.0033 0.0016 'International Tables Vol C Tables 4.2.6.8 and 6.1.1.4'
H H 0.0000 0.0000 'International Tables Vol C Tables 4.2.6.8 and 6.1.1.4'
N N 0.0061 0.0033 'International Tables Vol C Tables 4.2.6.8 and 6.1.1.4'
O O 0.0106 0.0060 'International Tables Vol C Tables 4.2.6.8 and 6.1.1.4'
Si Si 0.0817 0.0704 'International Tables Vol C Tables 4.2.6.8 and 6.1.1.4'
P P 0.1023 0.0942 'International Tables Vol C Tables 4.2.6.8 and 6.1.1.4'
Al Al 0.0645 0.0514 'International Tables Vol C Tables 4.2.6.8 and 6.1.1.4'

_space_group_crystal_system      triclinic
_space_group_IT_number           2
_space_group_name_H-M_alt        'P -1'
_space_group_name_Hall           '-P 1'

_shelx_space_group_comment       
;
The symmetry employed for this shelxl refinement is uniquely defined
by the following loop, which should always be used as a source of
symmetry information in preference to the above space-group names.
They are only intended as comments.
;

loop_
_space_group_symop_operation_xyz
'x, y, z'
'-x, -y, -z'

_cell_length_a                   8.6485(7)
_cell_length_b                   11.5609(8)
_cell_length_c                   19.9875(14)
_cell_angle_alpha                89.688(2)
_cell_angle_beta                 88.070(2)
_cell_angle_gamma                87.097(2)
_cell_volume                     1994.7(3)
_cell_formula_units_Z            2
_cell_measurement_temperature    173(2)
_cell_measurement_reflns_used    6518
_cell_measurement_theta_min      2.36
_cell_measurement_theta_max      24.85

_exptl_crystal_description       block
_exptl_crystal_colour            red
_exptl_crystal_density_meas      .
_exptl_crystal_density_method    .
_exptl_crystal_density_diffrn    1.100
_exptl_crystal_F_000             720
_exptl_transmission_factor_min   .
_exptl_transmission_factor_max   .
_exptl_crystal_size_max          0.106
_exptl_crystal_size_mid          0.060
_exptl_crystal_size_min          0.042
_exptl_absorpt_coefficient_mu    0.151
_shelx_estimated_absorpt_T_min   0.984
_shelx_estimated_absorpt_T_max   0.994
_exptl_absorpt_correction_type   multi-scan
_exptl_absorpt_correction_T_min  0.675166
_exptl_absorpt_correction_T_max  0.745160
_exptl_absorpt_process_details   
;
TWINABS.  G. M. Sheldrick, University of G\"ottingen, Germany, (2018)
;
_exptl_absorpt_special_details   .

_diffrn_ambient_temperature      173(2)
_diffrn_radiation_wavelength     0.71073
_diffrn_radiation_type           MoK\a
_diffrn_radiation_monochromator  'multilayer mirror'
_diffrn_source_type              'Incoatec I\mS Diamond'
_diffrn_measurement_device       'four-circle diffractometer'
_diffrn_measurement_device_type  'Bruker D8 VENTURE'
_diffrn_measurement_method       '\w and \f scans'
_diffrn_detector                 'Photon III'
_diffrn_detector_area_resol_mean 7.3910
_diffrn_detector_type            CMOS
_diffrn_reflns_number            7365
_diffrn_reflns_av_unetI/netI     0.0576
_diffrn_reflns_av_R_equivalents  0.0894
_diffrn_reflns_limit_h_min       -10
_diffrn_reflns_limit_h_max       10
_diffrn_reflns_limit_k_min       -13
_diffrn_reflns_limit_k_max       13
_diffrn_reflns_limit_l_min       0
_diffrn_reflns_limit_l_max       23
_diffrn_reflns_theta_min         2.034
_diffrn_reflns_theta_max         25.099
_diffrn_reflns_theta_full        25.099
_diffrn_measured_fraction_theta_max 0.994
_diffrn_measured_fraction_theta_full 0.994
_diffrn_reflns_Laue_measured_fraction_max 0.994
_diffrn_reflns_Laue_measured_fraction_full 0.994
_diffrn_reflns_point_group_measured_fraction_max 0.994
_diffrn_reflns_point_group_measured_fraction_full 0.994
_reflns_number_total             7365
_reflns_number_gt                6271
_reflns_threshold_expression     'I > 2\s(I)'
_reflns_Friedel_coverage         0.000
_reflns_Friedel_fraction_max     .
_reflns_Friedel_fraction_full    .

_reflns_special_details          
;
 _reflns_Friedel_fraction is defined as the number of unique
 Friedel pairs measured divided by the number that would be
 possible theoretically, ignoring centric projections and
 systematic absences. Completness statistics refer to single and
 composite reflections containing twin component 1 only.
;

_computing_data_collection       'Bruker Instrument Service v8.5.1.2 (2024)'
_computing_cell_refinement       'SAINT V8.41 (Bruker AXS, 2019)'
_computing_data_reduction        'SAINT V8.41 (Bruker AXS, 2019)'
_computing_structure_solution    'SHELXT 2018/2 (Sheldrick, 2018)'
_computing_structure_refinement  'SHELXL-2019/2 (Sheldrick, 2019)'
_computing_molecular_graphics    
;
C. B. H\"ubschle, G. M. Sheldrick, B. Dittrich:
ShelXle: a Qt graphical user interface for SHELXL.
J. Appl. Cryst., 44, (2011) 1281-1284.
;
_computing_publication_material  'APEX6 v2024.9-0 (Bruker AXS, 2024)'
_refine_special_details          
;
 Refined as a 2-component twin.
;

_refine_ls_structure_factor_coef Fsqd
_refine_ls_matrix_type           full
_refine_ls_weighting_scheme      calc
_refine_ls_weighting_details     
'w=1/[\s^2^(Fo^2^)+(0.0557P)^2^+0.8183P] where P=(Fo^2^+2Fc^2^)/3'
_atom_sites_solution_primary     .
_atom_sites_solution_secondary   .
_atom_sites_solution_hydrogens   geom
_refine_ls_hydrogen_treatment    constr
_refine_ls_extinction_method     none
_refine_ls_extinction_coef       .
_refine_ls_number_reflns         7365
_refine_ls_number_parameters     407
_refine_ls_number_restraints     0
_refine_ls_R_factor_all          0.0670
_refine_ls_R_factor_gt           0.0509
_refine_ls_wR_factor_ref         0.1210
_refine_ls_wR_factor_gt          0.1133
_refine_ls_goodness_of_fit_ref   1.051
_refine_ls_restrained_S_all      1.051
_refine_ls_shift/su_max          0.000
_refine_ls_shift/su_mean         0.000

loop_
_atom_site_label
_atom_site_type_symbol
_atom_site_fract_x
_atom_site_fract_y
_atom_site_fract_z
_atom_site_U_iso_or_equiv
_atom_site_adp_type
_atom_site_occupancy
_atom_site_site_symmetry_order
_atom_site_calc_flag
_atom_site_refinement_flags_posn
_atom_site_refinement_flags_adp
_atom_site_refinement_flags_occupancy
_atom_site_disorder_assembly
_atom_site_disorder_group
Al1 Al 0.38013(12) 0.22138(7) 0.74952(4) 0.02306(19) Uani 1 1 d . . . . .
N1 N 0.4752(3) 0.1445(2) 0.67549(12) 0.0233(5) Uani 1 1 d . . . . .
N2 N 0.4946(3) 0.1430(2) 0.81577(12) 0.0233(5) Uani 1 1 d . . . . .
P1 P 0.13169(11) 0.29883(6) 0.75810(5) 0.0309(2) Uani 1 1 d . . . . .
C1 C 0.2975(4) 0.3754(2) 0.75173(16) 0.0294(7) Uani 1 1 d . . . . .
O1 O 0.3156(3) 0.49178(15) 0.75098(12) 0.0337(5) Uani 1 1 d . . . . .
Si1 Si 0.17990(12) 0.59789(7) 0.76300(5) 0.0362(2) Uani 1 1 d . . . . .
C2 C 0.5790(3) 0.0552(3) 0.67918(15) 0.0253(6) Uani 1 1 d . . . . .
C3 C 0.6337(4) 0.0135(2) 0.73966(15) 0.0272(7) Uani 1 1 d . . . . .
H3 H 0.704762 -0.051789 0.736935 0.033 Uiso 1 1 calc R U . . .
C4 C 0.5979(3) 0.0552(3) 0.80369(15) 0.0243(6) Uani 1 1 d . . . . .
C5 C 0.6398(4) -0.0030(3) 0.61543(16) 0.0360(8) Uani 1 1 d . . . . .
H5A H 0.714346 -0.066422 0.626352 0.054 Uiso 1 1 calc R U . . .
H5B H 0.553562 -0.033902 0.591790 0.054 Uiso 1 1 calc R U . . .
H5C H 0.691110 0.053594 0.586798 0.054 Uiso 1 1 calc R U . . .
C6 C 0.6792(4) -0.0009(3) 0.86150(16) 0.0322(7) Uani 1 1 d . . . . .
H6A H 0.750980 -0.063421 0.844962 0.048 Uiso 1 1 calc R U . . .
H6B H 0.737165 0.056906 0.884449 0.048 Uiso 1 1 calc R U . . .
H6C H 0.602715 -0.032728 0.892846 0.048 Uiso 1 1 calc R U . . .
C7 C 0.4291(4) 0.1877(3) 0.61000(14) 0.0269(7) Uani 1 1 d . . . . .
C8 C 0.2971(4) 0.1461(3) 0.58142(16) 0.0347(8) Uani 1 1 d . . . . .
C9 C 0.2469(5) 0.1984(3) 0.52215(18) 0.0471(10) Uani 1 1 d . . . . .
H9 H 0.156422 0.173104 0.502127 0.056 Uiso 1 1 calc R U . . .
C10 C 0.3271(6) 0.2860(4) 0.4925(2) 0.0540(11) Uani 1 1 d . . . . .
H10 H 0.291033 0.321161 0.452499 0.065 Uiso 1 1 calc R U . . .
C11 C 0.4581(6) 0.3228(3) 0.52018(19) 0.0493(10) Uani 1 1 d . . . . .
H11 H 0.513071 0.382039 0.498271 0.059 Uiso 1 1 calc R U . . .
C12 C 0.5138(4) 0.2755(3) 0.58023(17) 0.0360(8) Uani 1 1 d . . . . .
C13 C 0.2102(4) 0.0451(3) 0.61096(18) 0.0406(9) Uani 1 1 d . . . . .
H13 H 0.263681 0.018356 0.652256 0.049 Uiso 1 1 calc R U . . .
C14 C 0.0430(5) 0.0801(4) 0.6309(2) 0.0628(13) Uani 1 1 d . . . . .
H14A H 0.040892 0.145240 0.662172 0.094 Uiso 1 1 calc R U . . .
H14B H -0.013433 0.103346 0.590887 0.094 Uiso 1 1 calc R U . . .
H14C H -0.006048 0.014403 0.652464 0.094 Uiso 1 1 calc R U . . .
C15 C 0.2150(5) -0.0556(4) 0.5625(2) 0.0530(11) Uani 1 1 d . . . . .
H15A H 0.322998 -0.077619 0.549926 0.079 Uiso 1 1 calc R U . . .
H15B H 0.166333 -0.121655 0.583934 0.079 Uiso 1 1 calc R U . . .
H15C H 0.158948 -0.032712 0.522356 0.079 Uiso 1 1 calc R U . . .
C16 C 0.6597(5) 0.3193(3) 0.60868(19) 0.0432(9) Uani 1 1 d . . . . .
H16 H 0.693555 0.264712 0.644938 0.052 Uiso 1 1 calc R U . . .
C17 C 0.6286(5) 0.4389(4) 0.6398(2) 0.0546(11) Uani 1 1 d . . . . .
H17A H 0.724460 0.465577 0.657882 0.082 Uiso 1 1 calc R U . . .
H17B H 0.591501 0.493558 0.605541 0.082 Uiso 1 1 calc R U . . .
H17C H 0.549739 0.434410 0.675990 0.082 Uiso 1 1 calc R U . . .
C18 C 0.7935(6) 0.3252(4) 0.5568(2) 0.0624(12) Uani 1 1 d . . . . .
H18A H 0.884422 0.354040 0.578016 0.094 Uiso 1 1 calc R U . . .
H18B H 0.819063 0.247624 0.538713 0.094 Uiso 1 1 calc R U . . .
H18C H 0.762748 0.377562 0.520308 0.094 Uiso 1 1 calc R U . . .
C19 C 0.4617(3) 0.1837(3) 0.88395(14) 0.0237(6) Uani 1 1 d . . . . .
C20 C 0.3408(4) 0.1368(3) 0.92205(15) 0.0265(7) Uani 1 1 d . . . . .
C21 C 0.2976(4) 0.1887(3) 0.98306(16) 0.0329(7) Uani 1 1 d . . . . .
H21 H 0.213406 0.160295 1.008974 0.039 Uiso 1 1 calc R U . . .
C22 C 0.3758(4) 0.2810(3) 1.00632(17) 0.0360(8) Uani 1 1 d . . . . .
H22 H 0.344793 0.315814 1.047909 0.043 Uiso 1 1 calc R U . . .
C23 C 0.4979(4) 0.3225(3) 0.96967(16) 0.0350(8) Uani 1 1 d . . . . .
H23 H 0.551368 0.385208 0.986745 0.042 Uiso 1 1 calc R U . . .
C24 C 0.5455(4) 0.2752(3) 0.90810(15) 0.0274(7) Uani 1 1 d . . . . .
C25 C 0.2610(4) 0.0296(3) 0.90060(17) 0.0314(7) Uani 1 1 d . . . . .
H25 H 0.311686 0.001366 0.857621 0.038 Uiso 1 1 calc R U . . .
C26 C 0.0896(4) 0.0534(4) 0.8891(2) 0.0492(10) Uani 1 1 d . . . . .
H26A H 0.043783 -0.018208 0.875415 0.074 Uiso 1 1 calc R U . . .
H26B H 0.037776 0.081834 0.930603 0.074 Uiso 1 1 calc R U . . .
H26C H 0.076709 0.111992 0.853827 0.074 Uiso 1 1 calc R U . . .
C27 C 0.2816(5) -0.0667(3) 0.95335(18) 0.0418(9) Uani 1 1 d . . . . .
H27A H 0.392215 -0.082003 0.960765 0.063 Uiso 1 1 calc R U . . .
H27B H 0.228879 -0.041990 0.995437 0.063 Uiso 1 1 calc R U . . .
H27C H 0.236932 -0.137329 0.937507 0.063 Uiso 1 1 calc R U . . .
C28 C 0.6854(4) 0.3207(3) 0.87063(16) 0.0324(8) Uani 1 1 d . . . . .
H28 H 0.712124 0.267491 0.832214 0.039 Uiso 1 1 calc R U . . .
C29 C 0.6513(5) 0.4420(4) 0.8421(2) 0.0554(11) Uani 1 1 d . . . . .
H29A H 0.744024 0.468387 0.818282 0.083 Uiso 1 1 calc R U . . .
H29B H 0.566298 0.439737 0.810944 0.083 Uiso 1 1 calc R U . . .
H29C H 0.621575 0.495510 0.878671 0.083 Uiso 1 1 calc R U . . .
C30 C 0.8258(4) 0.3213(3) 0.91468(19) 0.0413(8) Uani 1 1 d . . . . .
H30A H 0.913755 0.351109 0.888932 0.062 Uiso 1 1 calc R U . . .
H30B H 0.801527 0.371019 0.953584 0.062 Uiso 1 1 calc R U . . .
H30C H 0.852356 0.242274 0.929846 0.062 Uiso 1 1 calc R U . . .
C31 C 0.3004(5) 0.7300(3) 0.7579(3) 0.0578(11) Uani 1 1 d . . . . .
H31 H 0.228822 0.800153 0.763847 0.069 Uiso 1 1 calc R U . . .
C32 C 0.3868(8) 0.7411(5) 0.6916(3) 0.095(2) Uani 1 1 d . . . . .
H32A H 0.313361 0.741038 0.655298 0.142 Uiso 1 1 calc R U . . .
H32B H 0.440414 0.813829 0.690442 0.142 Uiso 1 1 calc R U . . .
H32C H 0.462694 0.675796 0.685920 0.142 Uiso 1 1 calc R U . . .
C33 C 0.4191(6) 0.7306(4) 0.8130(3) 0.0710(14) Uani 1 1 d . . . . .
H33A H 0.365978 0.723407 0.856836 0.106 Uiso 1 1 calc R U . . .
H33B H 0.494851 0.665280 0.806525 0.106 Uiso 1 1 calc R U . . .
H33C H 0.472571 0.803313 0.811046 0.106 Uiso 1 1 calc R U . . .
C34 C 0.0324(5) 0.5953(3) 0.6961(2) 0.0531(11) Uani 1 1 d . . . . .
H34 H -0.040869 0.534716 0.709986 0.064 Uiso 1 1 calc R U . . .
C35 C 0.0967(7) 0.5609(5) 0.6284(2) 0.0822(17) Uani 1 1 d . . . . .
H35A H 0.159455 0.488293 0.631875 0.123 Uiso 1 1 calc R U . . .
H35B H 0.011424 0.550212 0.598318 0.123 Uiso 1 1 calc R U . . .
H35C H 0.161491 0.621817 0.610481 0.123 Uiso 1 1 calc R U . . .
C36 C -0.0667(7) 0.7103(5) 0.6903(3) 0.099(2) Uani 1 1 d . . . . .
H36A H -0.109054 0.733003 0.734670 0.149 Uiso 1 1 calc R U . . .
H36B H -0.001837 0.771027 0.672373 0.149 Uiso 1 1 calc R U . . .
H36C H -0.151903 0.699422 0.660209 0.149 Uiso 1 1 calc R U . . .
C37 C 0.0820(4) 0.5762(3) 0.8476(2) 0.0473(10) Uani 1 1 d . . . . .
H37 H 0.003367 0.517347 0.840585 0.057 Uiso 1 1 calc R U . . .
C38 C -0.0103(6) 0.6845(4) 0.8754(3) 0.0829(17) Uani 1 1 d . . . . .
H38A H -0.077628 0.717198 0.840891 0.124 Uiso 1 1 calc R U . . .
H38B H -0.073726 0.662634 0.914608 0.124 Uiso 1 1 calc R U . . .
H38C H 0.061859 0.742401 0.888486 0.124 Uiso 1 1 calc R U . . .
C39 C 0.1856(6) 0.5258(4) 0.9007(2) 0.0650(13) Uani 1 1 d . . . . .
H39A H 0.244065 0.457188 0.882940 0.098 Uiso 1 1 calc R U . . .
H39B H 0.257920 0.583600 0.913717 0.098 Uiso 1 1 calc R U . . .
H39C H 0.122336 0.503833 0.939840 0.098 Uiso 1 1 calc R U . . .

loop_
_atom_site_aniso_label
_atom_site_aniso_U_11
_atom_site_aniso_U_22
_atom_site_aniso_U_33
_atom_site_aniso_U_23
_atom_site_aniso_U_13
_atom_site_aniso_U_12
Al1 0.0268(5) 0.0197(4) 0.0227(4) -0.0018(4) -0.0011(4) -0.0012(3)
N1 0.0281(14) 0.0215(13) 0.0205(12) -0.0017(10) 0.0014(10) -0.0042(11)
N2 0.0249(13) 0.0222(14) 0.0228(12) -0.0009(10) -0.0003(10) -0.0020(10)
P1 0.0277(4) 0.0244(4) 0.0406(5) -0.0009(4) -0.0002(4) -0.0005(3)
C1 0.0409(18) 0.0239(13) 0.0238(15) -0.0031(14) 0.0006(14) -0.0051(13)
O1 0.0346(12) 0.0228(9) 0.0436(12) 0.0011(11) 0.0018(11) -0.0013(9)
Si1 0.0316(5) 0.0230(4) 0.0540(6) -0.0004(4) -0.0053(5) 0.0009(3)
C2 0.0256(15) 0.0201(15) 0.0307(16) -0.0029(12) 0.0000(13) -0.0052(12)
C3 0.0284(16) 0.0207(13) 0.0318(17) -0.0015(13) 0.0020(13) 0.0032(12)
C4 0.0214(15) 0.0216(15) 0.0305(16) 0.0000(12) -0.0023(12) -0.0057(12)
C5 0.0406(19) 0.0335(18) 0.0331(18) -0.0070(14) 0.0068(15) 0.0010(15)
C6 0.0286(17) 0.0332(18) 0.0346(17) 0.0001(14) -0.0068(14) 0.0044(14)
C7 0.0368(18) 0.0249(17) 0.0187(15) -0.0031(12) -0.0020(13) 0.0031(14)
C8 0.045(2) 0.0307(19) 0.0285(18) -0.0044(14) -0.0027(15) -0.0034(15)
C9 0.061(3) 0.048(2) 0.0329(19) -0.0015(16) -0.0199(18) -0.0049(19)
C10 0.082(3) 0.046(2) 0.034(2) 0.0103(17) -0.018(2) -0.006(2)
C11 0.079(3) 0.033(2) 0.036(2) 0.0134(16) -0.006(2) -0.011(2)
C12 0.051(2) 0.029(2) 0.0281(18) -0.0014(14) 0.0004(15) -0.0035(16)
C13 0.047(2) 0.048(2) 0.0295(18) -0.0011(15) -0.0069(16) -0.0168(18)
C14 0.049(3) 0.082(3) 0.059(3) -0.019(2) 0.001(2) -0.025(2)
C15 0.068(3) 0.046(2) 0.048(2) -0.0015(18) -0.008(2) -0.025(2)
C16 0.050(2) 0.038(2) 0.043(2) 0.0090(17) 0.0005(17) -0.0162(17)
C17 0.056(3) 0.057(3) 0.052(2) -0.015(2) 0.0089(19) -0.021(2)
C18 0.061(3) 0.053(3) 0.073(3) -0.014(2) 0.022(2) -0.012(2)
C19 0.0269(15) 0.0231(16) 0.0211(15) 0.0004(12) -0.0011(12) -0.0010(12)
C20 0.0269(16) 0.0279(17) 0.0246(15) 0.0021(12) -0.0036(12) 0.0013(13)
C21 0.0327(17) 0.0375(19) 0.0281(17) -0.0004(14) 0.0047(14) -0.0009(14)
C22 0.0399(19) 0.039(2) 0.0281(18) -0.0065(14) 0.0023(15) 0.0040(16)
C23 0.0425(19) 0.0334(19) 0.0295(17) -0.0070(14) -0.0057(15) -0.0023(15)
C24 0.0327(17) 0.0245(17) 0.0252(15) -0.0025(13) -0.0034(13) -0.0012(13)
C25 0.0280(17) 0.0342(18) 0.0324(17) 0.0002(14) 0.0015(14) -0.0064(14)
C26 0.038(2) 0.046(2) 0.065(3) 0.014(2) -0.0141(19) -0.0138(18)
C27 0.046(2) 0.0319(19) 0.049(2) 0.0093(16) -0.0032(17) -0.0071(16)
C28 0.0418(19) 0.0285(18) 0.0283(17) -0.0043(13) -0.0041(14) -0.0150(15)
C29 0.051(2) 0.055(3) 0.063(3) 0.024(2) -0.018(2) -0.020(2)
C30 0.0358(19) 0.043(2) 0.045(2) 0.0062(16) -0.0011(16) -0.0051(16)
C31 0.044(2) 0.0317(17) 0.098(3) 0.010(2) -0.004(3) -0.0020(16)
C32 0.102(4) 0.077(4) 0.111(5) 0.037(3) -0.019(4) -0.051(3)
C33 0.065(3) 0.061(3) 0.090(4) -0.013(3) -0.007(3) -0.034(3)
C34 0.053(2) 0.038(2) 0.070(3) 0.014(2) -0.025(2) -0.0063(18)
C35 0.104(4) 0.087(4) 0.059(3) 0.022(3) -0.035(3) -0.023(3)
C36 0.086(4) 0.070(3) 0.142(5) 0.019(4) -0.054(4) 0.024(3)
C37 0.036(2) 0.039(2) 0.066(3) -0.0213(19) 0.0070(18) -0.0035(17)
C38 0.066(3) 0.059(3) 0.121(5) -0.033(3) 0.026(3) 0.008(3)
C39 0.066(3) 0.088(3) 0.042(2) -0.013(2) 0.000(2) -0.010(3)

_geom_special_details            
;
 All esds (except the esd in the dihedral angle between two l.s. planes)
 are estimated using the full covariance matrix.  The cell esds are taken
 into account individually in the estimation of esds in distances, angles
 and torsion angles; correlations between esds in cell parameters are only
 used when they are defined by crystal symmetry.  An approximate (isotropic)
 treatment of cell esds is used for estimating esds involving l.s. planes.
;

loop_
_geom_bond_atom_site_label_1
_geom_bond_atom_site_label_2
_geom_bond_distance
_geom_bond_site_symmetry_2
_geom_bond_publ_flag
Al1 N1 1.874(2) . ?
Al1 N2 1.881(3) . ?
Al1 C1 1.885(3) . ?
Al1 P1 2.2869(11) . ?
N1 C2 1.337(4) . ?
N1 C7 1.459(4) . ?
N2 C4 1.335(4) . ?
N2 C19 1.458(4) . ?
P1 C1 1.724(3) . ?
C1 O1 1.362(3) . ?
O1 Si1 1.667(2) . ?
Si1 C34 1.880(4) . ?
Si1 C37 1.887(4) . ?
Si1 C31 1.893(4) . ?
C2 C3 1.388(4) . ?
C2 C5 1.510(4) . ?
C3 C4 1.389(4) . ?
C3 H3 0.9500 . ?
C4 C6 1.500(4) . ?
C5 H5A 0.9800 . ?
C5 H5B 0.9800 . ?
C5 H5C 0.9800 . ?
C6 H6A 0.9800 . ?
C6 H6B 0.9800 . ?
C6 H6C 0.9800 . ?
C7 C12 1.400(5) . ?
C7 C8 1.401(5) . ?
C8 C9 1.399(5) . ?
C8 C13 1.525(5) . ?
C9 C10 1.377(6) . ?
C9 H9 0.9500 . ?
C10 C11 1.365(6) . ?
C10 H10 0.9500 . ?
C11 C12 1.406(5) . ?
C11 H11 0.9500 . ?
C12 C16 1.513(5) . ?
C13 C15 1.517(5) . ?
C13 C14 1.522(6) . ?
C13 H13 1.0000 . ?
C14 H14A 0.9800 . ?
C14 H14B 0.9800 . ?
C14 H14C 0.9800 . ?
C15 H15A 0.9800 . ?
C15 H15B 0.9800 . ?
C15 H15C 0.9800 . ?
C16 C17 1.527(6) . ?
C16 C18 1.532(6) . ?
C16 H16 1.0000 . ?
C17 H17A 0.9800 . ?
C17 H17B 0.9800 . ?
C17 H17C 0.9800 . ?
C18 H18A 0.9800 . ?
C18 H18B 0.9800 . ?
C18 H18C 0.9800 . ?
C19 C20 1.402(4) . ?
C19 C24 1.409(4) . ?
C20 C21 1.393(4) . ?
C20 C25 1.520(4) . ?
C21 C22 1.384(5) . ?
C21 H21 0.9500 . ?
C22 C23 1.370(5) . ?
C22 H22 0.9500 . ?
C23 C24 1.390(4) . ?
C23 H23 0.9500 . ?
C24 C28 1.516(5) . ?
C25 C26 1.518(5) . ?
C25 C27 1.536(5) . ?
C25 H25 1.0000 . ?
C26 H26A 0.9800 . ?
C26 H26B 0.9800 . ?
C26 H26C 0.9800 . ?
C27 H27A 0.9800 . ?
C27 H27B 0.9800 . ?
C27 H27C 0.9800 . ?
C28 C30 1.524(5) . ?
C28 C29 1.530(5) . ?
C28 H28 1.0000 . ?
C29 H29A 0.9800 . ?
C29 H29B 0.9800 . ?
C29 H29C 0.9800 . ?
C30 H30A 0.9800 . ?
C30 H30B 0.9800 . ?
C30 H30C 0.9800 . ?
C31 C32 1.507(8) . ?
C31 C33 1.532(7) . ?
C31 H31 1.0000 . ?
C32 H32A 0.9800 . ?
C32 H32B 0.9800 . ?
C32 H32C 0.9800 . ?
C33 H33A 0.9800 . ?
C33 H33B 0.9800 . ?
C33 H33C 0.9800 . ?
C34 C35 1.494(7) . ?
C34 C36 1.551(6) . ?
C34 H34 1.0000 . ?
C35 H35A 0.9800 . ?
C35 H35B 0.9800 . ?
C35 H35C 0.9800 . ?
C36 H36A 0.9800 . ?
C36 H36B 0.9800 . ?
C36 H36C 0.9800 . ?
C37 C39 1.507(6) . ?
C37 C38 1.546(5) . ?
C37 H37 1.0000 . ?
C38 H38A 0.9800 . ?
C38 H38B 0.9800 . ?
C38 H38C 0.9800 . ?
C39 H39A 0.9800 . ?
C39 H39B 0.9800 . ?
C39 H39C 0.9800 . ?

loop_
_geom_angle_atom_site_label_1
_geom_angle_atom_site_label_2
_geom_angle_atom_site_label_3
_geom_angle
_geom_angle_site_symmetry_1
_geom_angle_site_symmetry_3
_geom_angle_publ_flag
N1 Al1 N2 97.08(11) . . ?
N1 Al1 C1 126.59(13) . . ?
N2 Al1 C1 127.50(13) . . ?
N1 Al1 P1 126.98(9) . . ?
N2 Al1 P1 128.06(9) . . ?
C1 Al1 P1 47.61(10) . . ?
C2 N1 C7 119.4(2) . . ?
C2 N1 Al1 124.7(2) . . ?
C7 N1 Al1 115.80(19) . . ?
C4 N2 C19 120.6(3) . . ?
C4 N2 Al1 124.4(2) . . ?
C19 N2 Al1 115.06(19) . . ?
C1 P1 Al1 53.87(10) . . ?
O1 C1 P1 130.3(2) . . ?
O1 C1 Al1 151.2(2) . . ?
P1 C1 Al1 78.51(11) . . ?
C1 O1 Si1 128.0(2) . . ?
O1 Si1 C34 110.44(16) . . ?
O1 Si1 C37 108.39(15) . . ?
C34 Si1 C37 109.6(2) . . ?
O1 Si1 C31 101.23(15) . . ?
C34 Si1 C31 113.0(2) . . ?
C37 Si1 C31 113.8(2) . . ?
N1 C2 C3 122.4(3) . . ?
N1 C2 C5 119.2(3) . . ?
C3 C2 C5 118.4(3) . . ?
C2 C3 C4 128.3(3) . . ?
C2 C3 H3 115.8 . . ?
C4 C3 H3 115.8 . . ?
N2 C4 C3 122.7(3) . . ?
N2 C4 C6 118.8(3) . . ?
C3 C4 C6 118.4(3) . . ?
C2 C5 H5A 109.5 . . ?
C2 C5 H5B 109.5 . . ?
H5A C5 H5B 109.5 . . ?
C2 C5 H5C 109.5 . . ?
H5A C5 H5C 109.5 . . ?
H5B C5 H5C 109.5 . . ?
C4 C6 H6A 109.5 . . ?
C4 C6 H6B 109.5 . . ?
H6A C6 H6B 109.5 . . ?
C4 C6 H6C 109.5 . . ?
H6A C6 H6C 109.5 . . ?
H6B C6 H6C 109.5 . . ?
C12 C7 C8 122.5(3) . . ?
C12 C7 N1 118.0(3) . . ?
C8 C7 N1 119.4(3) . . ?
C9 C8 C7 117.7(3) . . ?
C9 C8 C13 119.3(3) . . ?
C7 C8 C13 122.9(3) . . ?
C10 C9 C8 120.7(4) . . ?
C10 C9 H9 119.6 . . ?
C8 C9 H9 119.6 . . ?
C11 C10 C9 120.5(4) . . ?
C11 C10 H10 119.7 . . ?
C9 C10 H10 119.7 . . ?
C10 C11 C12 121.8(4) . . ?
C10 C11 H11 119.1 . . ?
C12 C11 H11 119.1 . . ?
C7 C12 C11 116.7(3) . . ?
C7 C12 C16 123.7(3) . . ?
C11 C12 C16 119.7(3) . . ?
C15 C13 C14 110.0(3) . . ?
C15 C13 C8 110.9(3) . . ?
C14 C13 C8 112.3(3) . . ?
C15 C13 H13 107.8 . . ?
C14 C13 H13 107.8 . . ?
C8 C13 H13 107.8 . . ?
C13 C14 H14A 109.5 . . ?
C13 C14 H14B 109.5 . . ?
H14A C14 H14B 109.5 . . ?
C13 C14 H14C 109.5 . . ?
H14A C14 H14C 109.5 . . ?
H14B C14 H14C 109.5 . . ?
C13 C15 H15A 109.5 . . ?
C13 C15 H15B 109.5 . . ?
H15A C15 H15B 109.5 . . ?
C13 C15 H15C 109.5 . . ?
H15A C15 H15C 109.5 . . ?
H15B C15 H15C 109.5 . . ?
C12 C16 C17 110.9(3) . . ?
C12 C16 C18 113.2(3) . . ?
C17 C16 C18 108.9(3) . . ?
C12 C16 H16 107.9 . . ?
C17 C16 H16 107.9 . . ?
C18 C16 H16 107.9 . . ?
C16 C17 H17A 109.5 . . ?
C16 C17 H17B 109.5 . . ?
H17A C17 H17B 109.5 . . ?
C16 C17 H17C 109.5 . . ?
H17A C17 H17C 109.5 . . ?
H17B C17 H17C 109.5 . . ?
C16 C18 H18A 109.5 . . ?
C16 C18 H18B 109.5 . . ?
H18A C18 H18B 109.5 . . ?
C16 C18 H18C 109.5 . . ?
H18A C18 H18C 109.5 . . ?
H18B C18 H18C 109.5 . . ?
C20 C19 C24 121.6(3) . . ?
C20 C19 N2 119.5(3) . . ?
C24 C19 N2 118.8(3) . . ?
C21 C20 C19 118.1(3) . . ?
C21 C20 C25 119.3(3) . . ?
C19 C20 C25 122.5(3) . . ?
C22 C21 C20 120.7(3) . . ?
C22 C21 H21 119.6 . . ?
C20 C21 H21 119.6 . . ?
C23 C22 C21 120.3(3) . . ?
C23 C22 H22 119.8 . . ?
C21 C22 H22 119.8 . . ?
C22 C23 C24 121.7(3) . . ?
C22 C23 H23 119.2 . . ?
C24 C23 H23 119.2 . . ?
C23 C24 C19 117.5(3) . . ?
C23 C24 C28 119.8(3) . . ?
C19 C24 C28 122.7(3) . . ?
C26 C25 C20 112.7(3) . . ?
C26 C25 C27 109.5(3) . . ?
C20 C25 C27 110.0(3) . . ?
C26 C25 H25 108.2 . . ?
C20 C25 H25 108.2 . . ?
C27 C25 H25 108.2 . . ?
C25 C26 H26A 109.5 . . ?
C25 C26 H26B 109.5 . . ?
H26A C26 H26B 109.5 . . ?
C25 C26 H26C 109.5 . . ?
H26A C26 H26C 109.5 . . ?
H26B C26 H26C 109.5 . . ?
C25 C27 H27A 109.5 . . ?
C25 C27 H27B 109.5 . . ?
H27A C27 H27B 109.5 . . ?
C25 C27 H27C 109.5 . . ?
H27A C27 H27C 109.5 . . ?
H27B C27 H27C 109.5 . . ?
C24 C28 C30 111.7(3) . . ?
C24 C28 C29 111.8(3) . . ?
C30 C28 C29 109.8(3) . . ?
C24 C28 H28 107.8 . . ?
C30 C28 H28 107.8 . . ?
C29 C28 H28 107.8 . . ?
C28 C29 H29A 109.5 . . ?
C28 C29 H29B 109.5 . . ?
H29A C29 H29B 109.5 . . ?
C28 C29 H29C 109.5 . . ?
H29A C29 H29C 109.5 . . ?
H29B C29 H29C 109.5 . . ?
C28 C30 H30A 109.5 . . ?
C28 C30 H30B 109.5 . . ?
H30A C30 H30B 109.5 . . ?
C28 C30 H30C 109.5 . . ?
H30A C30 H30C 109.5 . . ?
H30B C30 H30C 109.5 . . ?
C32 C31 C33 107.7(4) . . ?
C32 C31 Si1 113.0(3) . . ?
C33 C31 Si1 112.1(3) . . ?
C32 C31 H31 107.9 . . ?
C33 C31 H31 107.9 . . ?
Si1 C31 H31 107.9 . . ?
C31 C32 H32A 109.5 . . ?
C31 C32 H32B 109.5 . . ?
H32A C32 H32B 109.5 . . ?
C31 C32 H32C 109.5 . . ?
H32A C32 H32C 109.5 . . ?
H32B C32 H32C 109.5 . . ?
C31 C33 H33A 109.5 . . ?
C31 C33 H33B 109.5 . . ?
H33A C33 H33B 109.5 . . ?
C31 C33 H33C 109.5 . . ?
H33A C33 H33C 109.5 . . ?
H33B C33 H33C 109.5 . . ?
C35 C34 C36 109.3(4) . . ?
C35 C34 Si1 114.7(3) . . ?
C36 C34 Si1 113.4(3) . . ?
C35 C34 H34 106.3 . . ?
C36 C34 H34 106.3 . . ?
Si1 C34 H34 106.3 . . ?
C34 C35 H35A 109.5 . . ?
C34 C35 H35B 109.5 . . ?
H35A C35 H35B 109.5 . . ?
C34 C35 H35C 109.5 . . ?
H35A C35 H35C 109.5 . . ?
H35B C35 H35C 109.5 . . ?
C34 C36 H36A 109.5 . . ?
C34 C36 H36B 109.5 . . ?
H36A C36 H36B 109.5 . . ?
C34 C36 H36C 109.5 . . ?
H36A C36 H36C 109.5 . . ?
H36B C36 H36C 109.5 . . ?
C39 C37 C38 109.6(4) . . ?
C39 C37 Si1 115.1(3) . . ?
C38 C37 Si1 114.5(3) . . ?
C39 C37 H37 105.6 . . ?
C38 C37 H37 105.6 . . ?
Si1 C37 H37 105.6 . . ?
C37 C38 H38A 109.5 . . ?
C37 C38 H38B 109.5 . . ?
H38A C38 H38B 109.5 . . ?
C37 C38 H38C 109.5 . . ?
H38A C38 H38C 109.5 . . ?
H38B C38 H38C 109.5 . . ?
C37 C39 H39A 109.5 . . ?
C37 C39 H39B 109.5 . . ?
H39A C39 H39B 109.5 . . ?
C37 C39 H39C 109.5 . . ?
H39A C39 H39C 109.5 . . ?
H39B C39 H39C 109.5 . . ?

loop_
_geom_torsion_atom_site_label_1
_geom_torsion_atom_site_label_2
_geom_torsion_atom_site_label_3
_geom_torsion_atom_site_label_4
_geom_torsion
_geom_torsion_site_symmetry_1
_geom_torsion_site_symmetry_2
_geom_torsion_site_symmetry_3
_geom_torsion_site_symmetry_4
_geom_torsion_publ_flag
N2 Al1 N1 C2 5.8(2) . . . . ?
C1 Al1 N1 C2 154.7(2) . . . . ?
P1 Al1 N1 C2 -144.8(2) . . . . ?
N2 Al1 N1 C7 -174.5(2) . . . . ?
C1 Al1 N1 C7 -25.6(3) . . . . ?
P1 Al1 N1 C7 35.0(2) . . . . ?
N1 Al1 N2 C4 -4.6(2) . . . . ?
C1 Al1 N2 C4 -153.1(2) . . . . ?
P1 Al1 N2 C4 145.5(2) . . . . ?
N1 Al1 N2 C19 176.2(2) . . . . ?
C1 Al1 N2 C19 27.8(3) . . . . ?
P1 Al1 N2 C19 -33.7(2) . . . . ?
Al1 P1 C1 O1 -179.5(4) . . . . ?
N1 Al1 C1 O1 -71.2(5) . . . . ?
N2 Al1 C1 O1 68.6(5) . . . . ?
P1 Al1 C1 O1 179.2(6) . . . . ?
N1 Al1 C1 P1 109.67(15) . . . . ?
N2 Al1 C1 P1 -110.59(15) . . . . ?
P1 C1 O1 Si1 6.0(5) . . . . ?
Al1 C1 O1 Si1 -172.9(3) . . . . ?
C1 O1 Si1 C34 -62.5(3) . . . . ?
C1 O1 Si1 C37 57.6(3) . . . . ?
C1 O1 Si1 C31 177.5(3) . . . . ?
C7 N1 C2 C3 176.7(3) . . . . ?
Al1 N1 C2 C3 -3.5(4) . . . . ?
C7 N1 C2 C5 -3.2(4) . . . . ?
Al1 N1 C2 C5 176.6(2) . . . . ?
N1 C2 C3 C4 -1.9(5) . . . . ?
C5 C2 C3 C4 178.0(3) . . . . ?
C19 N2 C4 C3 -179.7(3) . . . . ?
Al1 N2 C4 C3 1.1(4) . . . . ?
C19 N2 C4 C6 0.1(4) . . . . ?
Al1 N2 C4 C6 -179.0(2) . . . . ?
C2 C3 C4 N2 3.2(5) . . . . ?
C2 C3 C4 C6 -176.6(3) . . . . ?
C2 N1 C7 C12 -90.3(3) . . . . ?
Al1 N1 C7 C12 89.9(3) . . . . ?
C2 N1 C7 C8 93.9(3) . . . . ?
Al1 N1 C7 C8 -85.9(3) . . . . ?
C12 C7 C8 C9 -2.4(5) . . . . ?
N1 C7 C8 C9 173.2(3) . . . . ?
C12 C7 C8 C13 175.8(3) . . . . ?
N1 C7 C8 C13 -8.6(5) . . . . ?
C7 C8 C9 C10 1.4(6) . . . . ?
C13 C8 C9 C10 -176.9(4) . . . . ?
C8 C9 C10 C11 0.6(6) . . . . ?
C9 C10 C11 C12 -1.6(7) . . . . ?
C8 C7 C12 C11 1.4(5) . . . . ?
N1 C7 C12 C11 -174.3(3) . . . . ?
C8 C7 C12 C16 -177.9(3) . . . . ?
N1 C7 C12 C16 6.5(5) . . . . ?
C10 C11 C12 C7 0.6(6) . . . . ?
C10 C11 C12 C16 179.9(4) . . . . ?
C9 C8 C13 C15 61.0(5) . . . . ?
C7 C8 C13 C15 -117.2(4) . . . . ?
C9 C8 C13 C14 -62.5(4) . . . . ?
C7 C8 C13 C14 119.3(4) . . . . ?
C7 C12 C16 C17 -106.4(4) . . . . ?
C11 C12 C16 C17 74.3(4) . . . . ?
C7 C12 C16 C18 130.8(4) . . . . ?
C11 C12 C16 C18 -48.4(5) . . . . ?
C4 N2 C19 C20 -91.7(4) . . . . ?
Al1 N2 C19 C20 87.5(3) . . . . ?
C4 N2 C19 C24 92.7(3) . . . . ?
Al1 N2 C19 C24 -88.1(3) . . . . ?
C24 C19 C20 C21 4.5(4) . . . . ?
N2 C19 C20 C21 -170.9(3) . . . . ?
C24 C19 C20 C25 -172.9(3) . . . . ?
N2 C19 C20 C25 11.7(4) . . . . ?
C19 C20 C21 C22 -2.4(5) . . . . ?
C25 C20 C21 C22 175.1(3) . . . . ?
C20 C21 C22 C23 -0.3(5) . . . . ?
C21 C22 C23 C24 1.0(5) . . . . ?
C22 C23 C24 C19 1.0(5) . . . . ?
C22 C23 C24 C28 -177.5(3) . . . . ?
C20 C19 C24 C23 -3.9(5) . . . . ?
N2 C19 C24 C23 171.6(3) . . . . ?
C20 C19 C24 C28 174.6(3) . . . . ?
N2 C19 C24 C28 -9.9(5) . . . . ?
C21 C20 C25 C26 64.5(4) . . . . ?
C19 C20 C25 C26 -118.1(3) . . . . ?
C21 C20 C25 C27 -58.0(4) . . . . ?
C19 C20 C25 C27 119.3(3) . . . . ?
C23 C24 C28 C30 52.0(4) . . . . ?
C19 C24 C28 C30 -126.4(3) . . . . ?
C23 C24 C28 C29 -71.5(4) . . . . ?
C19 C24 C28 C29 110.1(4) . . . . ?
O1 Si1 C31 C32 59.8(4) . . . . ?
C34 Si1 C31 C32 -58.3(4) . . . . ?
C37 Si1 C31 C32 175.9(4) . . . . ?
O1 Si1 C31 C33 -62.1(4) . . . . ?
C34 Si1 C31 C33 179.7(3) . . . . ?
C37 Si1 C31 C33 53.9(4) . . . . ?
O1 Si1 C34 C35 -35.7(4) . . . . ?
C37 Si1 C34 C35 -155.0(3) . . . . ?
C31 Si1 C34 C35 76.9(4) . . . . ?
O1 Si1 C34 C36 -162.2(4) . . . . ?
C37 Si1 C34 C36 78.4(4) . . . . ?
C31 Si1 C34 C36 -49.6(5) . . . . ?
O1 Si1 C37 C39 34.1(3) . . . . ?
C34 Si1 C37 C39 154.7(3) . . . . ?
C31 Si1 C37 C39 -77.6(3) . . . . ?
O1 Si1 C37 C38 162.5(3) . . . . ?
C34 Si1 C37 C38 -76.9(4) . . . . ?
C31 Si1 C37 C38 50.7(4) . . . . ?

_refine_diff_density_max         0.299
_refine_diff_density_min         -0.281
_refine_diff_density_rms         0.052

_shelx_res_file                  
;
TITL test2_a.res in P-1
    shelx.res
    created by SHELXL-2019/3 at 13:06:04 on 29-Dec-2025
CELL  0.71073   8.6485  11.5609  19.9875   89.688   88.070   87.097
ZERR     2.00   0.0007   0.0008   0.0014    0.002    0.002    0.002
LATT   1
SFAC  C    H    N    O    SI   P    AL
UNIT  78 124 4 2 2 2 2
MERG   2
FMAP   2
PLAN   20
ACTA
BOND   $H
SIZE   0.042 0.060 0.106
CONF
LIST   4
L.S.  48
TEMP  -100.15
WGHT    0.055700    0.818300
BASF   0.46422
FVAR       0.69218
AL1   7    0.380128    0.221379    0.749519    11.00000    0.02678    0.01972 =
         0.02272   -0.00180   -0.00107   -0.00122
N1    3    0.475188    0.144547    0.675492    11.00000    0.02808    0.02155 =
         0.02047   -0.00166    0.00143   -0.00415
N2    3    0.494561    0.142954    0.815771    11.00000    0.02485    0.02218 =
         0.02283   -0.00095   -0.00034   -0.00202
P1    6    0.131686    0.298829    0.758103    11.00000    0.02767    0.02437 =
         0.04064   -0.00087   -0.00017   -0.00048
C1    1    0.297494    0.375398    0.751733    11.00000    0.04094    0.02386 =
         0.02378   -0.00308    0.00061   -0.00509
O1    4    0.315583    0.491778    0.750984    11.00000    0.03459    0.02279 =
         0.04363    0.00112    0.00180   -0.00128
SI1   5    0.179904    0.597891    0.762996    11.00000    0.03163    0.02300 =
         0.05402   -0.00037   -0.00529    0.00089
C2    1    0.578974    0.055182    0.679178    11.00000    0.02560    0.02010 =
         0.03067   -0.00286   -0.00005   -0.00524
C3    1    0.633694    0.013550    0.739665    11.00000    0.02836    0.02072 =
         0.03183   -0.00146    0.00204    0.00323
AFIX  43
H3    2    0.704762   -0.051789    0.736935    11.00000   -1.20000
AFIX   0
C4    1    0.597868    0.055173    0.803687    11.00000    0.02142    0.02158 =
         0.03052    0.00003   -0.00231   -0.00572
C5    1    0.639841   -0.002994    0.615434    11.00000    0.04056    0.03349 =
         0.03307   -0.00703    0.00682    0.00100
AFIX  33
H5A   2    0.714346   -0.066422    0.626352    11.00000   -1.50000
H5B   2    0.553562   -0.033902    0.591790    11.00000   -1.50000
H5C   2    0.691110    0.053594    0.586798    11.00000   -1.50000
AFIX   0
C6    1    0.679236   -0.000877    0.861498    11.00000    0.02864    0.03320 =
         0.03456    0.00013   -0.00680    0.00441
AFIX  33
H6A   2    0.750980   -0.063421    0.844962    11.00000   -1.50000
H6B   2    0.737165    0.056906    0.884449    11.00000   -1.50000
H6C   2    0.602715   -0.032728    0.892846    11.00000   -1.50000
AFIX   0
C7    1    0.429073    0.187709    0.610004    11.00000    0.03683    0.02491 =
         0.01865   -0.00308   -0.00200    0.00308
C8    1    0.297077    0.146069    0.581418    11.00000    0.04518    0.03072 =
         0.02854   -0.00438   -0.00273   -0.00341
C9    1    0.246857    0.198352    0.522146    11.00000    0.06139    0.04837 =
         0.03292   -0.00149   -0.01987   -0.00494
AFIX  43
H9    2    0.156422    0.173104    0.502127    11.00000   -1.20000
AFIX   0
C10   1    0.327110    0.286019    0.492513    11.00000    0.08231    0.04639 =
         0.03446    0.01030   -0.01782   -0.00572
AFIX  43
H10   2    0.291033    0.321161    0.452499    11.00000   -1.20000
AFIX   0
C11   1    0.458073    0.322816    0.520181    11.00000    0.07930    0.03344 =
         0.03611    0.01336   -0.00613   -0.01104
AFIX  43
H11   2    0.513071    0.382039    0.498271    11.00000   -1.20000
AFIX   0
C12   1    0.513822    0.275470    0.580227    11.00000    0.05132    0.02856 =
         0.02808   -0.00136    0.00042   -0.00346
C13   1    0.210160    0.045138    0.610956    11.00000    0.04660    0.04764 =
         0.02946   -0.00110   -0.00694   -0.01679
AFIX  13
H13   2    0.263681    0.018356    0.652256    11.00000   -1.20000
AFIX   0
C14   1    0.043015    0.080148    0.630895    11.00000    0.04940    0.08191 =
         0.05938   -0.01859    0.00107   -0.02514
AFIX  33
H14A  2    0.040892    0.145240    0.662172    11.00000   -1.50000
H14B  2   -0.013433    0.103346    0.590887    11.00000   -1.50000
H14C  2   -0.006048    0.014403    0.652464    11.00000   -1.50000
AFIX   0
C15   1    0.215042   -0.055630    0.562505    11.00000    0.06778    0.04590 =
         0.04785   -0.00147   -0.00780   -0.02477
AFIX  33
H15A  2    0.322998   -0.077619    0.549926    11.00000   -1.50000
H15B  2    0.166333   -0.121655    0.583934    11.00000   -1.50000
H15C  2    0.158948   -0.032712    0.522356    11.00000   -1.50000
AFIX   0
C16   1    0.659740    0.319327    0.608680    11.00000    0.04968    0.03822 =
         0.04289    0.00902    0.00053   -0.01620
AFIX  13
H16   2    0.693555    0.264712    0.644938    11.00000   -1.20000
AFIX   0
C17   1    0.628568    0.438931    0.639811    11.00000    0.05631    0.05734 =
         0.05159   -0.01453    0.00890   -0.02143
AFIX  33
H17A  2    0.724460    0.465577    0.657882    11.00000   -1.50000
H17B  2    0.591501    0.493558    0.605541    11.00000   -1.50000
H17C  2    0.549739    0.434410    0.675990    11.00000   -1.50000
AFIX   0
C18   1    0.793548    0.325164    0.556751    11.00000    0.06056    0.05309 =
         0.07283   -0.01384    0.02246   -0.01177
AFIX  33
H18A  2    0.884422    0.354040    0.578016    11.00000   -1.50000
H18B  2    0.819063    0.247624    0.538713    11.00000   -1.50000
H18C  2    0.762748    0.377562    0.520308    11.00000   -1.50000
AFIX   0
C19   1    0.461672    0.183681    0.883947    11.00000    0.02687    0.02311 =
         0.02107    0.00035   -0.00110   -0.00097
C20   1    0.340829    0.136804    0.922050    11.00000    0.02691    0.02794 =
         0.02464    0.00213   -0.00356    0.00135
C21   1    0.297566    0.188659    0.983061    11.00000    0.03269    0.03750 =
         0.02807   -0.00039    0.00474   -0.00093
AFIX  43
H21   2    0.213406    0.160295    1.008974    11.00000   -1.20000
AFIX   0
C22   1    0.375840    0.281019    1.006322    11.00000    0.03986    0.03932 =
         0.02812   -0.00645    0.00235    0.00404
AFIX  43
H22   2    0.344793    0.315814    1.047909    11.00000   -1.20000
AFIX   0
C23   1    0.497913    0.322534    0.969666    11.00000    0.04248    0.03344 =
         0.02948   -0.00705   -0.00573   -0.00226
AFIX  43
H23   2    0.551368    0.385208    0.986745    11.00000   -1.20000
AFIX   0
C24   1    0.545526    0.275242    0.908098    11.00000    0.03273    0.02447 =
         0.02521   -0.00253   -0.00338   -0.00118
C25   1    0.260963    0.029569    0.900604    11.00000    0.02800    0.03419 =
         0.03240    0.00019    0.00152   -0.00638
AFIX  13
H25   2    0.311686    0.001366    0.857621    11.00000   -1.20000
AFIX   0
C26   1    0.089617    0.053410    0.889092    11.00000    0.03832    0.04575 =
         0.06529    0.01373   -0.01414   -0.01377
AFIX  33
H26A  2    0.043783   -0.018208    0.875415    11.00000   -1.50000
H26B  2    0.037776    0.081834    0.930603    11.00000   -1.50000
H26C  2    0.076709    0.111992    0.853827    11.00000   -1.50000
AFIX   0
C27   1    0.281617   -0.066650    0.953354    11.00000    0.04553    0.03186 =
         0.04853    0.00933   -0.00315   -0.00712
AFIX  33
H27A  2    0.392215   -0.082003    0.960765    11.00000   -1.50000
H27B  2    0.228879   -0.041990    0.995437    11.00000   -1.50000
H27C  2    0.236932   -0.137329    0.937507    11.00000   -1.50000
AFIX   0
C28   1    0.685411    0.320683    0.870633    11.00000    0.04180    0.02852 =
         0.02835   -0.00432   -0.00411   -0.01501
AFIX  13
H28   2    0.712124    0.267491    0.832214    11.00000   -1.20000
AFIX   0
C29   1    0.651258    0.441978    0.842066    11.00000    0.05077    0.05471 =
         0.06334    0.02388   -0.01847   -0.02009
AFIX  33
H29A  2    0.744024    0.468387    0.818282    11.00000   -1.50000
H29B  2    0.566298    0.439737    0.810944    11.00000   -1.50000
H29C  2    0.621575    0.495510    0.878671    11.00000   -1.50000
AFIX   0
C30   1    0.825786    0.321329    0.914679    11.00000    0.03580    0.04287 =
         0.04543    0.00619   -0.00109   -0.00511
AFIX  33
H30A  2    0.913755    0.351109    0.888932    11.00000   -1.50000
H30B  2    0.801527    0.371019    0.953584    11.00000   -1.50000
H30C  2    0.852356    0.242274    0.929846    11.00000   -1.50000
AFIX   0
C31   1    0.300406    0.730023    0.757899    11.00000    0.04420    0.03166 =
         0.09752    0.00980   -0.00410   -0.00200
AFIX  13
H31   2    0.228822    0.800153    0.763847    11.00000   -1.20000
AFIX   0
C32   1    0.386773    0.741144    0.691590    11.00000    0.10192    0.07655 =
         0.11092    0.03733   -0.01925   -0.05149
AFIX  33
H32A  2    0.313361    0.741038    0.655298    11.00000   -1.50000
H32B  2    0.440414    0.813829    0.690442    11.00000   -1.50000
H32C  2    0.462694    0.675796    0.685920    11.00000   -1.50000
AFIX   0
C33   1    0.419144    0.730554    0.813043    11.00000    0.06545    0.06149 =
         0.08955   -0.01341   -0.00684   -0.03425
AFIX  33
H33A  2    0.365978    0.723407    0.856836    11.00000   -1.50000
H33B  2    0.494851    0.665280    0.806525    11.00000   -1.50000
H33C  2    0.472571    0.803313    0.811046    11.00000   -1.50000
AFIX   0
C34   1    0.032437    0.595271    0.696106    11.00000    0.05286    0.03794 =
         0.07024    0.01397   -0.02504   -0.00630
AFIX  13
H34   2   -0.040869    0.534716    0.709986    11.00000   -1.20000
AFIX   0
C35   1    0.096733    0.560945    0.628367    11.00000    0.10365    0.08717 =
         0.05944    0.02183   -0.03476   -0.02260
AFIX  33
H35A  2    0.159455    0.488293    0.631875    11.00000   -1.50000
H35B  2    0.011424    0.550212    0.598318    11.00000   -1.50000
H35C  2    0.161491    0.621817    0.610481    11.00000   -1.50000
AFIX   0
C36   1   -0.066715    0.710265    0.690306    11.00000    0.08597    0.07000 =
         0.14216    0.01890   -0.05363    0.02351
AFIX  33
H36A  2   -0.109054    0.733003    0.734670    11.00000   -1.50000
H36B  2   -0.001837    0.771027    0.672373    11.00000   -1.50000
H36C  2   -0.151903    0.699422    0.660209    11.00000   -1.50000
AFIX   0
C37   1    0.082010    0.576228    0.847603    11.00000    0.03650    0.03865 =
         0.06642   -0.02126    0.00703   -0.00346
AFIX  13
H37   2    0.003367    0.517347    0.840585    11.00000   -1.20000
AFIX   0
C38   1   -0.010327    0.684533    0.875447    11.00000    0.06617    0.05883 =
         0.12107   -0.03281    0.02589    0.00771
AFIX  33
H38A  2   -0.077628    0.717198    0.840891    11.00000   -1.50000
H38B  2   -0.073726    0.662634    0.914608    11.00000   -1.50000
H38C  2    0.061859    0.742401    0.888486    11.00000   -1.50000
AFIX   0
C39   1    0.185649    0.525801    0.900667    11.00000    0.06638    0.08773 =
         0.04159   -0.01297   -0.00015   -0.00986
AFIX  33
H39A  2    0.244065    0.457188    0.882940    11.00000   -1.50000
H39B  2    0.257920    0.583600    0.913717    11.00000   -1.50000
H39C  2    0.122336    0.503833    0.939840    11.00000   -1.50000
AFIX   0
HKLF    5


REM  test2_a.res in P-1
REM wR2 = 0.1210, GooF = S = 1.051, Restrained GooF = 1.051 for all data
REM R1 = 0.0509 for 6271 Fo > 4sig(Fo) and 0.0670 for all 7365 data
REM 407 parameters refined using 0 restraints

END

WGHT      0.0557      0.8085

REM Highest difference peak  0.299,  deepest hole -0.281,  1-sigma level  0.052
Q1    1   0.2009  0.8379  0.7412  11.00000  0.05    0.30
Q2    1   0.2399  0.6735  0.7578  11.00000  0.05    0.28
Q3    1   0.4765  0.1766  0.7884  11.00000  0.05    0.23
Q4    1   0.4146  0.3729  0.7444  11.00000  0.05    0.22
Q5    1   0.4275  0.1348  0.9076  11.00000  0.05    0.21
Q6    1   0.2844  0.0634  0.7301  11.00000  0.05    0.19
Q7    1   0.6931  0.0641  0.6395  11.00000  0.05    0.19
Q8    1  -0.1575  0.6973  0.8530  11.00000  0.05    0.19
Q9    1   0.2727  0.2357  0.7190  11.00000  0.05    0.19
Q10   1   0.3606  0.5740  0.8842  11.00000  0.05    0.18
Q11   1   0.7591  0.0249  0.7011  11.00000  0.05    0.18
Q12   1   0.4540  0.1448  0.8364  11.00000  0.05    0.18
Q13   1   0.6190  0.0527  0.7203  11.00000  0.05    0.18
Q14   1   0.1787  0.2409  0.5331  11.00000  0.05    0.18
Q15   1  -0.0387  0.6737  0.6266  11.00000  0.05    0.18
Q16   1   0.3635  0.1849  0.8983  11.00000  0.05    0.18
Q17   1   0.2142  0.5382  0.5985  11.00000  0.05    0.18
Q18   1   0.5098  0.3279  0.6798  11.00000  0.05    0.18
Q19   1   0.8128 -0.0709  0.7510  11.00000  0.05    0.18
Q20   1   0.3912  0.1405  0.5847  11.00000  0.05    0.17
;
_shelx_res_checksum              28727
####################################################################### 
# 
# This file contains crystal structure data downloaded from the 
# Cambridge Structural Database (CSD) hosted by the Cambridge 
# Crystallographic Data Centre (CCDC).
# 
# Full information about CCDC data access policies and citation 
# guidelines are available at http://www.ccdc.cam.ac.uk/access/V1 
# 
# Audit and citation data items may have been added by the CCDC. 
# Please retain this information to preserve the provenance of 
# this file and to allow appropriate attribution of the data. 
# 
#######################################################################

data_25222
_database_code_depnum_ccdc_archive 'CCDC 2531465'
loop_
_audit_author_name
_audit_author_address
'Jose Goicoechea'
;Indiana University
United States of America
;
_audit_update_record             
;
2026-02-16 deposited with the CCDC.	2026-05-05 downloaded from the CCDC.
;

_audit_creation_method           SHELXL-2019/3
_shelx_SHELXL_version_number     2019/3
_chemical_name_systematic        
;
 [{N(Dipp)}2(CMe)2CH]Al[OSi(iPr)3][CPN3TMS]*solvent
;
_contact_author_fax              '+1 (812) 855-8300'
_chemical_name_common            .
_chemical_melting_point          .
_chemical_formula_moiety         'C42 H71 Al N5 O P Si2, C6 H14'
_chemical_formula_sum            'C48 H85 Al N5 O P Si2'
_chemical_formula_weight         862.33

loop_
_atom_type_symbol
_atom_type_description
_atom_type_scat_dispersion_real
_atom_type_scat_dispersion_imag
_atom_type_scat_source
C C 0.0033 0.0016 'International Tables Vol C Tables 4.2.6.8 and 6.1.1.4'
H H 0.0000 0.0000 'International Tables Vol C Tables 4.2.6.8 and 6.1.1.4'
Al Al 0.0645 0.0514 'International Tables Vol C Tables 4.2.6.8 and 6.1.1.4'
N N 0.0061 0.0033 'International Tables Vol C Tables 4.2.6.8 and 6.1.1.4'
O O 0.0106 0.0060 'International Tables Vol C Tables 4.2.6.8 and 6.1.1.4'
P P 0.1023 0.0942 'International Tables Vol C Tables 4.2.6.8 and 6.1.1.4'
Si Si 0.0817 0.0704 'International Tables Vol C Tables 4.2.6.8 and 6.1.1.4'

_space_group_crystal_system      monoclinic
_space_group_IT_number           14
_space_group_name_H-M_alt        'P 21/c'
_space_group_name_Hall           '-P 2ybc'

_shelx_space_group_comment       
;
The symmetry employed for this shelxl refinement is uniquely defined
by the following loop, which should always be used as a source of
symmetry information in preference to the above space-group names.
They are only intended as comments.
;

loop_
_space_group_symop_operation_xyz
'x, y, z'
'-x, y+1/2, -z+1/2'
'-x, -y, -z'
'x, -y-1/2, z-1/2'

_cell_length_a                   14.9852(8)
_cell_length_b                   16.4874(8)
_cell_length_c                   22.1867(9)
_cell_angle_alpha                90
_cell_angle_beta                 106.040(2)
_cell_angle_gamma                90
_cell_volume                     5268.2(4)
_cell_formula_units_Z            4
_cell_measurement_temperature    153(2)
_cell_measurement_reflns_used    9970
_cell_measurement_theta_min      2.47
_cell_measurement_theta_max      28.26

_exptl_crystal_description       plate
_exptl_crystal_colour            colourless
_exptl_crystal_density_meas      .
_exptl_crystal_density_method    .
_exptl_crystal_density_diffrn    1.087
_exptl_crystal_F_000             1888
_exptl_transmission_factor_min   .
_exptl_transmission_factor_max   .
_exptl_crystal_size_max          0.564
_exptl_crystal_size_mid          0.263
_exptl_crystal_size_min          0.202
_exptl_absorpt_coefficient_mu    0.151
_shelx_estimated_absorpt_T_min   0.919
_shelx_estimated_absorpt_T_max   0.970
_exptl_absorpt_correction_type   multi-scan
_exptl_absorpt_correction_T_min  0.6395
_exptl_absorpt_correction_T_max  0.7457
_exptl_absorpt_process_details   
;
L. Krause, R. Herbst-Irmer, G.M. Sheldrick, D. Stalke:
Comparison of silver and molybdenum microfocus X-ray sources for 
single-crystal structure determination.
J. Appl. Cryst. (2015), 48, 3-10. doi:10.1107/S1600576714022985
;
_exptl_absorpt_special_details   .

_diffrn_ambient_temperature      153(2)
_diffrn_radiation_wavelength     0.71073
_diffrn_radiation_type           MoK\a
_diffrn_radiation_monochromator  'multilayer mirror'
_diffrn_source_type              'Incoatec I\mS Diamond'
_diffrn_measurement_device       'four-circle diffractometer'
_diffrn_measurement_device_type  'Bruker D8 VENTURE'
_diffrn_measurement_method       '\w and \f scans'
_diffrn_detector                 'Photon III'
_diffrn_detector_area_resol_mean 7.3910
_diffrn_detector_type            CMOS
_diffrn_reflns_number            193875
_diffrn_reflns_av_unetI/netI     0.0422
_diffrn_reflns_av_R_equivalents  0.0955
_diffrn_reflns_limit_h_min       -19
_diffrn_reflns_limit_h_max       19
_diffrn_reflns_limit_k_min       -22
_diffrn_reflns_limit_k_max       21
_diffrn_reflns_limit_l_min       -28
_diffrn_reflns_limit_l_max       29
_diffrn_reflns_theta_min         1.878
_diffrn_reflns_theta_max         28.315
_diffrn_reflns_theta_full        25.242
_diffrn_measured_fraction_theta_max 0.998
_diffrn_measured_fraction_theta_full 0.999
_diffrn_reflns_Laue_measured_fraction_max 0.998
_diffrn_reflns_Laue_measured_fraction_full 0.999
_diffrn_reflns_point_group_measured_fraction_max 0.998
_diffrn_reflns_point_group_measured_fraction_full 0.999
_reflns_number_total             13066
_reflns_number_gt                10677
_reflns_threshold_expression     'I > 2\s(I)'
_reflns_Friedel_coverage         0.000
_reflns_Friedel_fraction_max     .
_reflns_Friedel_fraction_full    .

_reflns_special_details          
;
 Reflections were merged by SHELXL according to the crystal
 class for the calculation of statistics and refinement.
 
 Structure factors included contributions from the .fab file.
 
 _reflns_Friedel_fraction is defined as the number of unique
 Friedel pairs measured divided by the number that would be
 possible theoretically, ignoring centric projections and
 systematic absences.
;

_computing_data_collection       'Bruker APEX2'
_computing_cell_refinement       'Bruker SAINT'
_computing_data_reduction        'Bruker SAINT'
_computing_structure_solution    'SHELXS-97 (Sheldrick 2008)'
_computing_structure_refinement  'SHELXL-2019/2 (Sheldrick, 2019)'
_computing_molecular_graphics    
;
C. B. H\"ubschle, G. M. Sheldrick, B. Dittrich:
ShelXle: a Qt graphical user interface for SHELXL.
J. Appl. Cryst., 44, (2011) 1281-1284.
;
_computing_publication_material  'APEX6 v2024.9-0 (Bruker AXS, 2024)'
_refine_special_details          .

_refine_ls_structure_factor_coef Fsqd
_refine_ls_matrix_type           full
_refine_ls_weighting_scheme      calc
_refine_ls_weighting_details     
'w=1/[\s^2^(Fo^2^)+(0.0906P)^2^+1.6588P] where P=(Fo^2^+2Fc^2^)/3'
_atom_sites_solution_primary     .
_atom_sites_solution_secondary   .
_atom_sites_solution_hydrogens   geom
_refine_ls_hydrogen_treatment    constr
_refine_ls_extinction_method     none
_refine_ls_extinction_coef       .
_refine_ls_number_reflns         13066
_refine_ls_number_parameters     533
_refine_ls_number_restraints     24
_refine_ls_R_factor_all          0.0618
_refine_ls_R_factor_gt           0.0498
_refine_ls_wR_factor_ref         0.1580
_refine_ls_wR_factor_gt          0.1445
_refine_ls_goodness_of_fit_ref   1.079
_refine_ls_restrained_S_all      1.079
_refine_ls_shift/su_max          0.000
_refine_ls_shift/su_mean         0.000

_smtbx_masks_void_probe_radius   1.2
_smtbx_masks_void_truncation_radius 1.2
loop_
_smtbx_masks_void_nr
_smtbx_masks_void_average_x
_smtbx_masks_void_average_y
_smtbx_masks_void_average_z
_smtbx_masks_void_volume
_smtbx_masks_void_count_electrons
_smtbx_masks_void_content
1 0.000 0.000 0.000 485.3 101.8 '2 hexane'
2 0.000 0.500 0.500 485.3 101.8 '2 hexane'

_smtbx_masks_special_details     
;
Solvent (n-hexane, 50 e-, ca. 163 cubeAngstrom) partially lost
and disordered in large solvent accessible voids.
;

loop_
_atom_site_label
_atom_site_type_symbol
_atom_site_fract_x
_atom_site_fract_y
_atom_site_fract_z
_atom_site_U_iso_or_equiv
_atom_site_adp_type
_atom_site_occupancy
_atom_site_site_symmetry_order
_atom_site_calc_flag
_atom_site_refinement_flags_posn
_atom_site_refinement_flags_adp
_atom_site_refinement_flags_occupancy
_atom_site_disorder_assembly
_atom_site_disorder_group
Al1 Al 0.35279(3) 0.60841(3) 0.24485(2) 0.01783(10) Uani 1 1 d . . . . .
C1 C 0.4747(3) 0.6377(3) 0.2316(2) 0.0209(7) Uani 0.810(3) 1 d D . P A 1
P1 P 0.5666(2) 0.5733(2) 0.23621(14) 0.0292(4) Uani 0.810(3) 1 d D . P A 1
N1 N 0.4958(2) 0.7140(3) 0.2149(2) 0.0270(6) Uani 0.810(3) 1 d D . P A 1
N2 N 0.5776(2) 0.7219(2) 0.20619(18) 0.0318(7) Uani 0.810(3) 1 d D . P A 1
N3 N 0.6263(2) 0.6508(2) 0.21645(17) 0.0266(7) Uani 0.810(3) 1 d D . P A 1
Si1 Si 0.74088(5) 0.65022(5) 0.20647(4) 0.0326(2) Uani 0.810(3) 1 d D . P A 1
C31 C 0.7401(3) 0.5737(2) 0.1460(2) 0.0556(9) Uani 0.810(3) 1 d D . P A 1
H31A H 0.801668 0.571020 0.138759 0.083 Uiso 0.810(3) 1 calc R U P A 1
H31B H 0.724343 0.520582 0.160085 0.083 Uiso 0.810(3) 1 calc R U P A 1
H31C H 0.693897 0.588613 0.106902 0.083 Uiso 0.810(3) 1 calc R U P A 1
C32 C 0.8198(2) 0.6173(3) 0.28253(17) 0.0839(13) Uani 0.810(3) 1 d D . P A 1
H32A H 0.883783 0.615974 0.279460 0.126 Uiso 0.810(3) 1 calc R U P A 1
H32B H 0.815467 0.655426 0.315463 0.126 Uiso 0.810(3) 1 calc R U P A 1
H32C H 0.801862 0.562955 0.292855 0.126 Uiso 0.810(3) 1 calc R U P A 1
C33 C 0.7651(3) 0.7534(2) 0.1835(3) 0.0758(14) Uani 0.810(3) 1 d D . P A 1
H33A H 0.827511 0.755185 0.177657 0.114 Uiso 0.810(3) 1 calc R U P A 1
H33B H 0.719300 0.768160 0.144201 0.114 Uiso 0.810(3) 1 calc R U P A 1
H33C H 0.761312 0.791712 0.216483 0.114 Uiso 0.810(3) 1 calc R U P A 1
C1A C 0.4671(14) 0.6390(15) 0.2232(13) 0.0209(7) Uani 0.190(3) 1 d D . P A 2
P1A P 0.5617(11) 0.5793(8) 0.2221(6) 0.0280(17) Uani 0.190(3) 1 d D . P A 2
N1A N 0.4813(13) 0.7177(14) 0.2065(12) 0.0270(6) Uani 0.190(3) 1 d D . P A 2
N2A N 0.5602(11) 0.7293(11) 0.1947(10) 0.0318(7) Uani 0.190(3) 1 d D . P A 2
N3A N 0.6115(8) 0.6613(10) 0.1990(7) 0.023(3) Uani 0.190(3) 1 d D . P A 2
Si1A Si 0.7120(2) 0.67211(18) 0.1701(2) 0.0373(11) Uani 0.190(3) 1 d D . P A 2
C31A C 0.7699(10) 0.5736(8) 0.1803(9) 0.061(4) Uani 0.190(3) 1 d D . P A 2
H31D H 0.825358 0.576484 0.165195 0.091 Uiso 0.190(3) 1 calc R U P A 2
H31E H 0.787950 0.558958 0.224873 0.091 Uiso 0.190(3) 1 calc R U P A 2
H31F H 0.727401 0.532467 0.156385 0.091 Uiso 0.190(3) 1 calc R U P A 2
C32A C 0.7864(9) 0.7476(9) 0.2230(7) 0.052(3) Uani 0.190(3) 1 d D . P A 2
H32D H 0.843001 0.756660 0.209930 0.078 Uiso 0.190(3) 1 calc R U P A 2
H32E H 0.752473 0.798878 0.220701 0.078 Uiso 0.190(3) 1 calc R U P A 2
H32F H 0.803026 0.727290 0.266133 0.078 Uiso 0.190(3) 1 calc R U P A 2
C33A C 0.6755(9) 0.7133(8) 0.0910(6) 0.062(4) Uani 0.190(3) 1 d D . P A 2
H33D H 0.729722 0.719485 0.074810 0.094 Uiso 0.190(3) 1 calc R U P A 2
H33E H 0.630835 0.676362 0.063807 0.094 Uiso 0.190(3) 1 calc R U P A 2
H33F H 0.646298 0.766380 0.091735 0.094 Uiso 0.190(3) 1 calc R U P A 2
N4 N 0.37995(8) 0.54947(7) 0.32146(5) 0.0204(2) Uani 1 1 d . . . . .
N5 N 0.30460(8) 0.52033(7) 0.18958(5) 0.0202(2) Uani 1 1 d . . . . .
O1 O 0.27529(7) 0.68507(6) 0.24131(5) 0.0235(2) Uani 1 1 d . . . . .
Si3 Si 0.24250(3) 0.77868(3) 0.22425(2) 0.02416(11) Uani 1 1 d . . . . .
C2 C 0.40740(10) 0.47220(9) 0.32129(7) 0.0227(3) Uani 1 1 d . . . . .
C3 C 0.39507(11) 0.42713(9) 0.26606(7) 0.0253(3) Uani 1 1 d . . . . .
H3 H 0.427713 0.377145 0.270056 0.030 Uiso 1 1 calc R U . . .
C4 C 0.34057(10) 0.44670(9) 0.20572(7) 0.0229(3) Uani 1 1 d . . . . .
C5 C 0.45186(13) 0.42810(10) 0.38140(8) 0.0316(3) Uani 1 1 d . . . . .
H5A H 0.467093 0.372603 0.371905 0.047 Uiso 1 1 calc R U . . .
H5B H 0.508765 0.456420 0.404004 0.047 Uiso 1 1 calc R U . . .
H5C H 0.408691 0.426546 0.407468 0.047 Uiso 1 1 calc R U . . .
C6 C 0.32295(13) 0.37785(10) 0.15901(8) 0.0324(4) Uani 1 1 d . . . . .
H6A H 0.354739 0.328948 0.179243 0.049 Uiso 1 1 calc R U . . .
H6B H 0.256072 0.367428 0.144003 0.049 Uiso 1 1 calc R U . . .
H6C H 0.346614 0.392503 0.123465 0.049 Uiso 1 1 calc R U . . .
C7 C 0.38481(11) 0.58888(9) 0.38060(7) 0.0233(3) Uani 1 1 d . . . . .
C8 C 0.46908(12) 0.62148(9) 0.41759(7) 0.0266(3) Uani 1 1 d . . . . .
C9 C 0.46767(14) 0.66372(10) 0.47186(8) 0.0350(4) Uani 1 1 d . . . . .
H9 H 0.523362 0.687604 0.496794 0.042 Uiso 1 1 calc R U . . .
C10 C 0.38728(15) 0.67156(11) 0.49006(8) 0.0392(4) Uani 1 1 d . . . . .
H10 H 0.388023 0.700545 0.527200 0.047 Uiso 1 1 calc R U . . .
C11 C 0.30560(14) 0.63730(11) 0.45433(8) 0.0362(4) Uani 1 1 d . . . . .
H11 H 0.250877 0.642078 0.467755 0.043 Uiso 1 1 calc R U . . .
C12 C 0.30200(12) 0.59576(10) 0.39883(7) 0.0287(3) Uani 1 1 d . . . . .
C13 C 0.56130(11) 0.61050(10) 0.40285(8) 0.0290(3) Uani 1 1 d . . . . .
H13 H 0.551209 0.573355 0.365947 0.035 Uiso 1 1 calc R U . . .
C14 C 0.59960(13) 0.69081(11) 0.38578(9) 0.0385(4) Uani 1 1 d . . . . .
H14A H 0.659037 0.681044 0.376625 0.058 Uiso 1 1 calc R U . . .
H14B H 0.555390 0.714106 0.348758 0.058 Uiso 1 1 calc R U . . .
H14C H 0.608883 0.728661 0.421031 0.058 Uiso 1 1 calc R U . . .
C15 C 0.63323(14) 0.57106(12) 0.45820(9) 0.0395(4) Uani 1 1 d . . . . .
H15A H 0.692120 0.564600 0.447587 0.059 Uiso 1 1 calc R U . . .
H15B H 0.642797 0.605650 0.495366 0.059 Uiso 1 1 calc R U . . .
H15C H 0.610648 0.517770 0.466950 0.059 Uiso 1 1 calc R U . . .
C16 C 0.21181(12) 0.55765(12) 0.36044(8) 0.0355(4) Uani 1 1 d . . . . .
H16 H 0.206154 0.568625 0.315209 0.043 Uiso 1 1 calc R U . . .
C17 C 0.12566(15) 0.59270(17) 0.37513(11) 0.0543(6) Uani 1 1 d . . . . .
H17A H 0.070022 0.565803 0.349021 0.082 Uiso 1 1 calc R U . . .
H17B H 0.129848 0.583712 0.419495 0.082 Uiso 1 1 calc R U . . .
H17C H 0.121900 0.651027 0.366303 0.082 Uiso 1 1 calc R U . . .
C18 C 0.21185(15) 0.46580(14) 0.36913(11) 0.0490(5) Uani 1 1 d . . . . .
H18A H 0.152835 0.443359 0.343775 0.073 Uiso 1 1 calc R U . . .
H18B H 0.263146 0.441920 0.355740 0.073 Uiso 1 1 calc R U . . .
H18C H 0.219581 0.453169 0.413437 0.073 Uiso 1 1 calc R U . . .
C19 C 0.24297(11) 0.53335(9) 0.12723(7) 0.0243(3) Uani 1 1 d . . . . .
C20 C 0.27877(12) 0.54364(10) 0.07548(7) 0.0287(3) Uani 1 1 d . . . . .
C21 C 0.21654(14) 0.56051(12) 0.01717(8) 0.0391(4) Uani 1 1 d . . . . .
H21 H 0.239460 0.568045 -0.018312 0.047 Uiso 1 1 calc R U . . .
C22 C 0.12272(15) 0.56639(13) 0.01028(9) 0.0447(5) Uani 1 1 d . . . . .
H22 H 0.081635 0.578568 -0.029643 0.054 Uiso 1 1 calc R U . . .
C23 C 0.08811(13) 0.55471(13) 0.06090(9) 0.0400(4) Uani 1 1 d . . . . .
H23 H 0.023052 0.558367 0.055286 0.048 Uiso 1 1 calc R U . . .
C24 C 0.14655(11) 0.53757(11) 0.12045(8) 0.0302(3) Uani 1 1 d . . . . .
C25 C 0.38137(12) 0.53755(11) 0.07979(8) 0.0318(4) Uani 1 1 d . . . . .
H25 H 0.415079 0.521560 0.123652 0.038 Uiso 1 1 calc R U . . .
C26 C 0.42014(15) 0.61925(13) 0.06595(9) 0.0438(5) Uani 1 1 d . . . . .
H26A H 0.486359 0.613486 0.069069 0.066 Uiso 1 1 calc R U . . .
H26B H 0.386860 0.636906 0.023511 0.066 Uiso 1 1 calc R U . . .
H26C H 0.412028 0.659655 0.096399 0.066 Uiso 1 1 calc R U . . .
C27 C 0.40002(16) 0.47250(14) 0.03523(10) 0.0475(5) Uani 1 1 d . . . . .
H27A H 0.466737 0.470118 0.039153 0.071 Uiso 1 1 calc R U . . .
H27B H 0.378924 0.419640 0.046142 0.071 Uiso 1 1 calc R U . . .
H27C H 0.366315 0.486219 -0.008055 0.071 Uiso 1 1 calc R U . . .
C28 C 0.10734(12) 0.52180(14) 0.17535(9) 0.0394(4) Uani 1 1 d . . . . .
H28 H 0.149740 0.548064 0.213144 0.047 Uiso 1 1 calc R U . . .
C30 C 0.10475(16) 0.43113(16) 0.18901(12) 0.0567(6) Uani 1 1 d . . . . .
H30A H 0.079110 0.422875 0.224681 0.085 Uiso 1 1 calc R U . . .
H30B H 0.065612 0.403356 0.152051 0.085 Uiso 1 1 calc R U . . .
H30C H 0.167852 0.409019 0.199070 0.085 Uiso 1 1 calc R U . . .
C29 C 0.00999(14) 0.55748(17) 0.16652(12) 0.0562(6) Uani 1 1 d . . . . .
H29A H -0.011390 0.545258 0.203466 0.084 Uiso 1 1 calc R U . . .
H29B H 0.012163 0.616389 0.161225 0.084 Uiso 1 1 calc R U . . .
H29C H -0.032985 0.533570 0.129216 0.084 Uiso 1 1 calc R U . . .
C34 C 0.27747(12) 0.80859(10) 0.15174(8) 0.0291(3) Uani 1 1 d . . . . .
H34 H 0.341165 0.785995 0.157302 0.035 Uiso 1 1 calc R U . . .
C35 C 0.28450(18) 0.89981(12) 0.13979(11) 0.0483(5) Uani 1 1 d . . . . .
H35A H 0.324351 0.925658 0.177440 0.073 Uiso 1 1 calc R U . . .
H35B H 0.311195 0.907897 0.104589 0.073 Uiso 1 1 calc R U . . .
H35C H 0.222427 0.924091 0.129709 0.073 Uiso 1 1 calc R U . . .
C36 C 0.21506(15) 0.76768(12) 0.09287(8) 0.0402(4) Uani 1 1 d . . . . .
H36A H 0.210764 0.709506 0.100699 0.060 Uiso 1 1 calc R U . . .
H36B H 0.152913 0.791816 0.082742 0.060 Uiso 1 1 calc R U . . .
H36C H 0.241680 0.775622 0.057621 0.060 Uiso 1 1 calc R U . . .
C37 C 0.29951(13) 0.84863(10) 0.29129(8) 0.0337(4) Uani 1 1 d . . . . .
H37 H 0.282687 0.905280 0.276317 0.040 Uiso 1 1 calc R U . . .
C38 C 0.40493(16) 0.84248(15) 0.30765(11) 0.0540(6) Uani 1 1 d . . . . .
H38A H 0.425116 0.849695 0.269573 0.081 Uiso 1 1 calc R U . . .
H38B H 0.432805 0.884749 0.338085 0.081 Uiso 1 1 calc R U . . .
H38C H 0.424681 0.789035 0.325801 0.081 Uiso 1 1 calc R U . . .
C39 C 0.2683(2) 0.83737(15) 0.35068(10) 0.0550(6) Uani 1 1 d . . . . .
H39A H 0.200467 0.841306 0.340247 0.083 Uiso 1 1 calc R U . . .
H39B H 0.288096 0.783927 0.368812 0.083 Uiso 1 1 calc R U . . .
H39C H 0.296219 0.879641 0.381095 0.083 Uiso 1 1 calc R U . . .
C40 C 0.11179(12) 0.78334(12) 0.20633(9) 0.0376(4) Uani 1 1 d . . . . .
H40 H 0.086880 0.754341 0.165543 0.045 Uiso 1 1 calc R U . . .
C41 C 0.07377(17) 0.87017(15) 0.19571(14) 0.0602(7) Uani 1 1 d . . . . .
H41A H 0.100028 0.897588 0.165321 0.090 Uiso 1 1 calc R U . . .
H41B H 0.005971 0.868496 0.179515 0.090 Uiso 1 1 calc R U . . .
H41C H 0.091040 0.899863 0.235518 0.090 Uiso 1 1 calc R U . . .
C42 C 0.07149(15) 0.73975(14) 0.25362(11) 0.0487(5) Uani 1 1 d . . . . .
H42A H 0.096180 0.684415 0.260061 0.073 Uiso 1 1 calc R U . . .
H42B H 0.088757 0.769116 0.293572 0.073 Uiso 1 1 calc R U . . .
H42C H 0.003688 0.737748 0.237568 0.073 Uiso 1 1 calc R U . . .

loop_
_atom_site_aniso_label
_atom_site_aniso_U_11
_atom_site_aniso_U_22
_atom_site_aniso_U_33
_atom_site_aniso_U_23
_atom_site_aniso_U_13
_atom_site_aniso_U_12
Al1 0.0189(2) 0.0166(2) 0.0190(2) 0.00056(15) 0.00687(15) 0.00082(15)
C1 0.0218(11) 0.0210(7) 0.0198(19) -0.0006(10) 0.0055(11) -0.0006(7)
P1 0.0239(5) 0.0217(5) 0.0451(12) 0.0065(6) 0.0149(7) 0.0024(4)
N1 0.0243(15) 0.0208(8) 0.0376(18) 0.0014(9) 0.0115(13) -0.0002(10)
N2 0.0276(15) 0.0208(11) 0.051(2) 0.0013(10) 0.0172(13) 0.0010(10)
N3 0.0234(12) 0.0214(14) 0.0370(19) 0.0015(11) 0.0115(12) 0.0021(9)
Si1 0.0219(3) 0.0348(4) 0.0438(5) -0.0020(3) 0.0137(3) -0.0021(3)
C31 0.054(2) 0.0534(18) 0.074(2) -0.0164(18) 0.0408(18) -0.0023(15)
C32 0.0309(14) 0.147(4) 0.068(2) 0.011(2) 0.0035(14) 0.0082(19)
C33 0.059(2) 0.0394(17) 0.152(4) 0.004(2) 0.068(3) -0.0093(16)
C1A 0.0218(11) 0.0210(7) 0.0198(19) -0.0006(10) 0.0055(11) -0.0006(7)
P1A 0.028(2) 0.016(2) 0.042(5) 0.005(3) 0.013(3) 0.0030(15)
N1A 0.0243(15) 0.0208(8) 0.0376(18) 0.0014(9) 0.0115(13) -0.0002(10)
N2A 0.0276(15) 0.0208(11) 0.051(2) 0.0013(10) 0.0172(13) 0.0010(10)
N3A 0.017(5) 0.017(5) 0.037(8) 0.011(5) 0.010(5) -0.002(4)
Si1A 0.0249(14) 0.0299(14) 0.063(3) 0.0046(14) 0.0219(16) 0.0032(11)
C31A 0.040(8) 0.062(9) 0.089(12) -0.005(9) 0.033(8) -0.002(6)
C32A 0.036(6) 0.050(7) 0.074(9) 0.007(7) 0.021(7) -0.005(5)
C33A 0.074(9) 0.054(7) 0.080(9) 0.009(6) 0.056(8) 0.015(6)
N4 0.0236(6) 0.0182(6) 0.0199(5) 0.0013(4) 0.0067(4) 0.0005(5)
N5 0.0206(6) 0.0207(6) 0.0200(5) -0.0006(4) 0.0066(4) -0.0008(5)
O1 0.0247(5) 0.0200(5) 0.0271(5) 0.0012(4) 0.0094(4) 0.0041(4)
Si3 0.0265(2) 0.0203(2) 0.0270(2) 0.00210(15) 0.00963(16) 0.00621(15)
C2 0.0226(7) 0.0197(7) 0.0258(7) 0.0030(5) 0.0068(5) 0.0001(5)
C3 0.0295(8) 0.0183(7) 0.0284(7) 0.0013(6) 0.0083(6) 0.0041(6)
C4 0.0247(7) 0.0202(7) 0.0258(7) -0.0027(5) 0.0101(6) -0.0018(5)
C5 0.0398(9) 0.0230(8) 0.0286(8) 0.0061(6) 0.0034(7) 0.0016(6)
C6 0.0432(9) 0.0228(8) 0.0315(8) -0.0067(6) 0.0110(7) -0.0004(7)
C7 0.0321(8) 0.0200(7) 0.0179(6) 0.0024(5) 0.0071(5) 0.0022(6)
C8 0.0357(8) 0.0206(7) 0.0225(7) 0.0021(5) 0.0063(6) -0.0002(6)
C9 0.0509(11) 0.0258(8) 0.0250(8) -0.0011(6) 0.0049(7) -0.0004(7)
C10 0.0631(12) 0.0307(9) 0.0248(8) -0.0034(7) 0.0141(8) 0.0079(8)
C11 0.0479(10) 0.0368(9) 0.0290(8) 0.0025(7) 0.0189(7) 0.0102(8)
C12 0.0355(8) 0.0290(8) 0.0240(7) 0.0044(6) 0.0122(6) 0.0052(6)
C13 0.0293(8) 0.0275(8) 0.0274(8) 0.0023(6) 0.0030(6) -0.0031(6)
C14 0.0366(9) 0.0333(9) 0.0422(10) 0.0041(7) 0.0052(7) -0.0093(7)
C15 0.0395(10) 0.0377(10) 0.0344(9) 0.0038(7) -0.0016(7) 0.0018(8)
C16 0.0290(8) 0.0510(11) 0.0293(8) 0.0038(7) 0.0129(6) 0.0021(7)
C17 0.0376(11) 0.0833(17) 0.0490(12) 0.0121(11) 0.0234(9) 0.0106(11)
C18 0.0385(10) 0.0511(12) 0.0575(12) -0.0040(10) 0.0138(9) -0.0142(9)
C19 0.0271(7) 0.0224(7) 0.0220(7) -0.0023(5) 0.0045(6) -0.0014(6)
C20 0.0346(8) 0.0281(8) 0.0230(7) -0.0036(6) 0.0075(6) -0.0029(6)
C21 0.0498(11) 0.0426(10) 0.0224(8) -0.0001(7) 0.0058(7) -0.0057(8)
C22 0.0466(11) 0.0511(12) 0.0269(8) 0.0004(8) -0.0058(7) -0.0010(9)
C23 0.0287(8) 0.0485(11) 0.0357(9) -0.0049(8) -0.0032(7) 0.0001(8)
C24 0.0257(8) 0.0336(9) 0.0296(8) -0.0046(6) 0.0049(6) -0.0012(6)
C25 0.0373(9) 0.0360(9) 0.0261(8) -0.0024(6) 0.0156(7) -0.0053(7)
C26 0.0516(12) 0.0482(11) 0.0342(9) 0.0014(8) 0.0158(8) -0.0152(9)
C27 0.0563(12) 0.0546(12) 0.0409(10) -0.0107(9) 0.0286(9) -0.0034(10)
C28 0.0231(8) 0.0621(13) 0.0334(9) -0.0082(8) 0.0083(6) -0.0063(8)
C30 0.0440(12) 0.0712(16) 0.0618(14) 0.0157(12) 0.0261(10) -0.0052(11)
C29 0.0276(9) 0.0829(17) 0.0605(13) -0.0196(12) 0.0160(9) -0.0018(10)
C34 0.0321(8) 0.0252(8) 0.0311(8) 0.0050(6) 0.0104(6) 0.0015(6)
C35 0.0686(14) 0.0299(10) 0.0520(12) 0.0065(8) 0.0258(10) -0.0054(9)
C36 0.0514(11) 0.0416(10) 0.0282(8) 0.0039(7) 0.0121(8) -0.0049(8)
C37 0.0445(10) 0.0238(8) 0.0326(8) -0.0017(6) 0.0104(7) 0.0069(7)
C38 0.0454(12) 0.0514(13) 0.0563(13) -0.0223(10) -0.0009(10) 0.0023(10)
C39 0.0838(17) 0.0480(12) 0.0368(10) -0.0058(9) 0.0228(11) -0.0049(12)
C40 0.0291(8) 0.0407(10) 0.0452(10) 0.0075(8) 0.0141(7) 0.0116(7)
C41 0.0448(12) 0.0524(13) 0.0882(18) 0.0226(12) 0.0265(12) 0.0271(10)
C42 0.0395(10) 0.0542(13) 0.0606(13) 0.0066(10) 0.0275(9) 0.0042(9)

_geom_special_details            
;
 All esds (except the esd in the dihedral angle between two l.s. planes)
 are estimated using the full covariance matrix.  The cell esds are taken
 into account individually in the estimation of esds in distances, angles
 and torsion angles; correlations between esds in cell parameters are only
 used when they are defined by crystal symmetry.  An approximate (isotropic)
 treatment of cell esds is used for estimating esds involving l.s. planes.
;

loop_
_geom_bond_atom_site_label_1
_geom_bond_atom_site_label_2
_geom_bond_distance
_geom_bond_site_symmetry_2
_geom_bond_publ_flag
Al1 O1 1.7036(11) . ?
Al1 N4 1.9017(12) . ?
Al1 N5 1.9091(13) . ?
Al1 C1A 1.97(2) . ?
Al1 C1 1.988(5) . ?
C1 N1 1.373(4) . ?
C1 P1 1.720(4) . ?
P1 N3 1.685(4) . ?
N1 N2 1.299(3) . ?
N2 N3 1.367(4) . ?
N3 Si1 1.791(3) . ?
Si1 C33 1.840(4) . ?
Si1 C31 1.840(3) . ?
Si1 C32 1.854(4) . ?
C31 H31A 0.9800 . ?
C31 H31B 0.9800 . ?
C31 H31C 0.9800 . ?
C32 H32A 0.9800 . ?
C32 H32B 0.9800 . ?
C32 H32C 0.9800 . ?
C33 H33A 0.9800 . ?
C33 H33B 0.9800 . ?
C33 H33C 0.9800 . ?
C1A N1A 1.382(15) . ?
C1A P1A 1.731(15) . ?
P1A N3A 1.691(13) . ?
N1A N2A 1.294(15) . ?
N2A N3A 1.347(14) . ?
N3A Si1A 1.801(11) . ?
Si1A C33A 1.821(12) . ?
Si1A C31A 1.826(12) . ?
Si1A C32A 1.856(12) . ?
C31A H31D 0.9800 . ?
C31A H31E 0.9800 . ?
C31A H31F 0.9800 . ?
C32A H32D 0.9800 . ?
C32A H32E 0.9800 . ?
C32A H32F 0.9800 . ?
C33A H33D 0.9800 . ?
C33A H33E 0.9800 . ?
C33A H33F 0.9800 . ?
N4 C2 1.3391(19) . ?
N4 C7 1.4479(18) . ?
N5 C4 1.3364(19) . ?
N5 C19 1.4515(18) . ?
O1 Si3 1.6321(11) . ?
Si3 C37 1.8894(18) . ?
Si3 C40 1.8895(18) . ?
Si3 C34 1.8900(17) . ?
C2 C3 1.401(2) . ?
C2 C5 1.503(2) . ?
C3 C4 1.400(2) . ?
C3 H3 0.9500 . ?
C4 C6 1.510(2) . ?
C5 H5A 0.9800 . ?
C5 H5B 0.9800 . ?
C5 H5C 0.9800 . ?
C6 H6A 0.9800 . ?
C6 H6B 0.9800 . ?
C6 H6C 0.9800 . ?
C7 C8 1.409(2) . ?
C7 C12 1.412(2) . ?
C8 C9 1.396(2) . ?
C8 C13 1.516(2) . ?
C9 C10 1.378(3) . ?
C9 H9 0.9500 . ?
C10 C11 1.382(3) . ?
C10 H10 0.9500 . ?
C11 C12 1.397(2) . ?
C11 H11 0.9500 . ?
C12 C16 1.520(3) . ?
C13 C14 1.532(2) . ?
C13 C15 1.537(2) . ?
C13 H13 1.0000 . ?
C14 H14A 0.9800 . ?
C14 H14B 0.9800 . ?
C14 H14C 0.9800 . ?
C15 H15A 0.9800 . ?
C15 H15B 0.9800 . ?
C15 H15C 0.9800 . ?
C16 C18 1.527(3) . ?
C16 C17 1.529(3) . ?
C16 H16 1.0000 . ?
C17 H17A 0.9800 . ?
C17 H17B 0.9800 . ?
C17 H17C 0.9800 . ?
C18 H18A 0.9800 . ?
C18 H18B 0.9800 . ?
C18 H18C 0.9800 . ?
C19 C20 1.405(2) . ?
C19 C24 1.413(2) . ?
C20 C21 1.398(2) . ?
C20 C25 1.517(2) . ?
C21 C22 1.375(3) . ?
C21 H21 0.9500 . ?
C22 C23 1.375(3) . ?
C22 H22 0.9500 . ?
C23 C24 1.397(2) . ?
C23 H23 0.9500 . ?
C24 C28 1.514(2) . ?
C25 C26 1.531(3) . ?
C25 C27 1.536(3) . ?
C25 H25 1.0000 . ?
C26 H26A 0.9800 . ?
C26 H26B 0.9800 . ?
C26 H26C 0.9800 . ?
C27 H27A 0.9800 . ?
C27 H27B 0.9800 . ?
C27 H27C 0.9800 . ?
C28 C30 1.528(3) . ?
C28 C29 1.535(3) . ?
C28 H28 1.0000 . ?
C30 H30A 0.9800 . ?
C30 H30B 0.9800 . ?
C30 H30C 0.9800 . ?
C29 H29A 0.9800 . ?
C29 H29B 0.9800 . ?
C29 H29C 0.9800 . ?
C34 C35 1.536(2) . ?
C34 C36 1.536(2) . ?
C34 H34 1.0000 . ?
C35 H35A 0.9800 . ?
C35 H35B 0.9800 . ?
C35 H35C 0.9800 . ?
C36 H36A 0.9800 . ?
C36 H36B 0.9800 . ?
C36 H36C 0.9800 . ?
C37 C38 1.523(3) . ?
C37 C39 1.527(3) . ?
C37 H37 1.0000 . ?
C38 H38A 0.9800 . ?
C38 H38B 0.9800 . ?
C38 H38C 0.9800 . ?
C39 H39A 0.9800 . ?
C39 H39B 0.9800 . ?
C39 H39C 0.9800 . ?
C40 C42 1.527(3) . ?
C40 C41 1.535(3) . ?
C40 H40 1.0000 . ?
C41 H41A 0.9800 . ?
C41 H41B 0.9800 . ?
C41 H41C 0.9800 . ?
C42 H42A 0.9800 . ?
C42 H42B 0.9800 . ?
C42 H42C 0.9800 . ?

loop_
_geom_angle_atom_site_label_1
_geom_angle_atom_site_label_2
_geom_angle_atom_site_label_3
_geom_angle
_geom_angle_site_symmetry_1
_geom_angle_site_symmetry_3
_geom_angle_publ_flag
O1 Al1 N4 113.28(5) . . ?
O1 Al1 N5 113.74(6) . . ?
N4 Al1 N5 97.75(5) . . ?
O1 Al1 C1A 115.3(7) . . ?
N4 Al1 C1A 111.3(7) . . ?
N5 Al1 C1A 103.8(8) . . ?
O1 Al1 C1 117.07(16) . . ?
N4 Al1 C1 106.14(14) . . ?
N5 Al1 C1 106.87(17) . . ?
N1 C1 P1 109.9(3) . . ?
N1 C1 Al1 123.6(3) . . ?
P1 C1 Al1 126.5(3) . . ?
N3 P1 C1 89.5(2) . . ?
N2 N1 C1 115.5(3) . . ?
N1 N2 N3 111.8(3) . . ?
N2 N3 P1 113.3(3) . . ?
N2 N3 Si1 118.0(3) . . ?
P1 N3 Si1 128.7(2) . . ?
N3 Si1 C33 107.38(17) . . ?
N3 Si1 C31 106.29(18) . . ?
C33 Si1 C31 113.2(2) . . ?
N3 Si1 C32 106.32(15) . . ?
C33 Si1 C32 113.4(2) . . ?
C31 Si1 C32 109.7(2) . . ?
Si1 C31 H31A 109.5 . . ?
Si1 C31 H31B 109.5 . . ?
H31A C31 H31B 109.5 . . ?
Si1 C31 H31C 109.5 . . ?
H31A C31 H31C 109.5 . . ?
H31B C31 H31C 109.5 . . ?
Si1 C32 H32A 109.5 . . ?
Si1 C32 H32B 109.5 . . ?
H32A C32 H32B 109.5 . . ?
Si1 C32 H32C 109.5 . . ?
H32A C32 H32C 109.5 . . ?
H32B C32 H32C 109.5 . . ?
Si1 C33 H33A 109.5 . . ?
Si1 C33 H33B 109.5 . . ?
H33A C33 H33B 109.5 . . ?
Si1 C33 H33C 109.5 . . ?
H33A C33 H33C 109.5 . . ?
H33B C33 H33C 109.5 . . ?
N1A C1A P1A 110.0(13) . . ?
N1A C1A Al1 121.0(14) . . ?
P1A C1A Al1 129.0(14) . . ?
N3A P1A C1A 89.0(9) . . ?
N2A N1A C1A 114.2(16) . . ?
N1A N2A N3A 113.4(14) . . ?
N2A N3A P1A 113.3(10) . . ?
N2A N3A Si1A 114.2(11) . . ?
P1A N3A Si1A 132.0(10) . . ?
N3A Si1A C33A 108.8(6) . . ?
N3A Si1A C31A 106.5(7) . . ?
C33A Si1A C31A 117.2(8) . . ?
N3A Si1A C32A 104.9(7) . . ?
C33A Si1A C32A 109.1(7) . . ?
C31A Si1A C32A 109.7(8) . . ?
Si1A C31A H31D 109.5 . . ?
Si1A C31A H31E 109.5 . . ?
H31D C31A H31E 109.5 . . ?
Si1A C31A H31F 109.5 . . ?
H31D C31A H31F 109.5 . . ?
H31E C31A H31F 109.5 . . ?
Si1A C32A H32D 109.5 . . ?
Si1A C32A H32E 109.5 . . ?
H32D C32A H32E 109.5 . . ?
Si1A C32A H32F 109.5 . . ?
H32D C32A H32F 109.5 . . ?
H32E C32A H32F 109.5 . . ?
Si1A C33A H33D 109.5 . . ?
Si1A C33A H33E 109.5 . . ?
H33D C33A H33E 109.5 . . ?
Si1A C33A H33F 109.5 . . ?
H33D C33A H33F 109.5 . . ?
H33E C33A H33F 109.5 . . ?
C2 N4 C7 119.41(12) . . ?
C2 N4 Al1 118.27(10) . . ?
C7 N4 Al1 121.69(9) . . ?
C4 N5 C19 119.53(12) . . ?
C4 N5 Al1 117.77(10) . . ?
C19 N5 Al1 121.86(10) . . ?
Si3 O1 Al1 150.46(7) . . ?
O1 Si3 C37 110.67(7) . . ?
O1 Si3 C40 108.39(7) . . ?
C37 Si3 C40 110.97(9) . . ?
O1 Si3 C34 107.92(7) . . ?
C37 Si3 C34 109.84(8) . . ?
C40 Si3 C34 108.98(8) . . ?
N4 C2 C3 122.73(13) . . ?
N4 C2 C5 121.24(13) . . ?
C3 C2 C5 116.01(13) . . ?
C4 C3 C2 127.99(14) . . ?
C4 C3 H3 116.0 . . ?
C2 C3 H3 116.0 . . ?
N5 C4 C3 123.44(13) . . ?
N5 C4 C6 121.19(14) . . ?
C3 C4 C6 115.36(14) . . ?
C2 C5 H5A 109.5 . . ?
C2 C5 H5B 109.5 . . ?
H5A C5 H5B 109.5 . . ?
C2 C5 H5C 109.5 . . ?
H5A C5 H5C 109.5 . . ?
H5B C5 H5C 109.5 . . ?
C4 C6 H6A 109.5 . . ?
C4 C6 H6B 109.5 . . ?
H6A C6 H6B 109.5 . . ?
C4 C6 H6C 109.5 . . ?
H6A C6 H6C 109.5 . . ?
H6B C6 H6C 109.5 . . ?
C8 C7 C12 121.31(14) . . ?
C8 C7 N4 120.78(14) . . ?
C12 C7 N4 117.88(14) . . ?
C9 C8 C7 117.91(16) . . ?
C9 C8 C13 118.52(15) . . ?
C7 C8 C13 123.53(14) . . ?
C10 C9 C8 121.48(17) . . ?
C10 C9 H9 119.3 . . ?
C8 C9 H9 119.3 . . ?
C9 C10 C11 120.06(16) . . ?
C9 C10 H10 120.0 . . ?
C11 C10 H10 120.0 . . ?
C10 C11 C12 121.23(17) . . ?
C10 C11 H11 119.4 . . ?
C12 C11 H11 119.4 . . ?
C11 C12 C7 117.97(16) . . ?
C11 C12 C16 120.55(16) . . ?
C7 C12 C16 121.47(14) . . ?
C8 C13 C14 112.10(14) . . ?
C8 C13 C15 110.98(14) . . ?
C14 C13 C15 109.60(14) . . ?
C8 C13 H13 108.0 . . ?
C14 C13 H13 108.0 . . ?
C15 C13 H13 108.0 . . ?
C13 C14 H14A 109.5 . . ?
C13 C14 H14B 109.5 . . ?
H14A C14 H14B 109.5 . . ?
C13 C14 H14C 109.5 . . ?
H14A C14 H14C 109.5 . . ?
H14B C14 H14C 109.5 . . ?
C13 C15 H15A 109.5 . . ?
C13 C15 H15B 109.5 . . ?
H15A C15 H15B 109.5 . . ?
C13 C15 H15C 109.5 . . ?
H15A C15 H15C 109.5 . . ?
H15B C15 H15C 109.5 . . ?
C12 C16 C18 111.72(16) . . ?
C12 C16 C17 113.37(17) . . ?
C18 C16 C17 108.59(17) . . ?
C12 C16 H16 107.6 . . ?
C18 C16 H16 107.6 . . ?
C17 C16 H16 107.6 . . ?
C16 C17 H17A 109.5 . . ?
C16 C17 H17B 109.5 . . ?
H17A C17 H17B 109.5 . . ?
C16 C17 H17C 109.5 . . ?
H17A C17 H17C 109.5 . . ?
H17B C17 H17C 109.5 . . ?
C16 C18 H18A 109.5 . . ?
C16 C18 H18B 109.5 . . ?
H18A C18 H18B 109.5 . . ?
C16 C18 H18C 109.5 . . ?
H18A C18 H18C 109.5 . . ?
H18B C18 H18C 109.5 . . ?
C20 C19 C24 121.14(14) . . ?
C20 C19 N5 120.70(14) . . ?
C24 C19 N5 118.13(13) . . ?
C21 C20 C19 118.20(16) . . ?
C21 C20 C25 118.48(15) . . ?
C19 C20 C25 123.32(14) . . ?
C22 C21 C20 121.13(17) . . ?
C22 C21 H21 119.4 . . ?
C20 C21 H21 119.4 . . ?
C23 C22 C21 120.29(17) . . ?
C23 C22 H22 119.9 . . ?
C21 C22 H22 119.9 . . ?
C22 C23 C24 121.43(17) . . ?
C22 C23 H23 119.3 . . ?
C24 C23 H23 119.3 . . ?
C23 C24 C19 117.77(16) . . ?
C23 C24 C28 120.95(16) . . ?
C19 C24 C28 121.25(14) . . ?
C20 C25 C26 111.30(16) . . ?
C20 C25 C27 111.54(15) . . ?
C26 C25 C27 109.79(15) . . ?
C20 C25 H25 108.0 . . ?
C26 C25 H25 108.0 . . ?
C27 C25 H25 108.0 . . ?
C25 C26 H26A 109.5 . . ?
C25 C26 H26B 109.5 . . ?
H26A C26 H26B 109.5 . . ?
C25 C26 H26C 109.5 . . ?
H26A C26 H26C 109.5 . . ?
H26B C26 H26C 109.5 . . ?
C25 C27 H27A 109.5 . . ?
C25 C27 H27B 109.5 . . ?
H27A C27 H27B 109.5 . . ?
C25 C27 H27C 109.5 . . ?
H27A C27 H27C 109.5 . . ?
H27B C27 H27C 109.5 . . ?
C24 C28 C30 111.38(17) . . ?
C24 C28 C29 113.45(17) . . ?
C30 C28 C29 108.96(18) . . ?
C24 C28 H28 107.6 . . ?
C30 C28 H28 107.6 . . ?
C29 C28 H28 107.6 . . ?
C28 C30 H30A 109.5 . . ?
C28 C30 H30B 109.5 . . ?
H30A C30 H30B 109.5 . . ?
C28 C30 H30C 109.5 . . ?
H30A C30 H30C 109.5 . . ?
H30B C30 H30C 109.5 . . ?
C28 C29 H29A 109.5 . . ?
C28 C29 H29B 109.5 . . ?
H29A C29 H29B 109.5 . . ?
C28 C29 H29C 109.5 . . ?
H29A C29 H29C 109.5 . . ?
H29B C29 H29C 109.5 . . ?
C35 C34 C36 109.74(15) . . ?
C35 C34 Si3 116.80(13) . . ?
C36 C34 Si3 111.24(12) . . ?
C35 C34 H34 106.1 . . ?
C36 C34 H34 106.1 . . ?
Si3 C34 H34 106.1 . . ?
C34 C35 H35A 109.5 . . ?
C34 C35 H35B 109.5 . . ?
H35A C35 H35B 109.5 . . ?
C34 C35 H35C 109.5 . . ?
H35A C35 H35C 109.5 . . ?
H35B C35 H35C 109.5 . . ?
C34 C36 H36A 109.5 . . ?
C34 C36 H36B 109.5 . . ?
H36A C36 H36B 109.5 . . ?
C34 C36 H36C 109.5 . . ?
H36A C36 H36C 109.5 . . ?
H36B C36 H36C 109.5 . . ?
C38 C37 C39 109.35(18) . . ?
C38 C37 Si3 111.13(12) . . ?
C39 C37 Si3 115.17(14) . . ?
C38 C37 H37 106.9 . . ?
C39 C37 H37 106.9 . . ?
Si3 C37 H37 106.9 . . ?
C37 C38 H38A 109.5 . . ?
C37 C38 H38B 109.5 . . ?
H38A C38 H38B 109.5 . . ?
C37 C38 H38C 109.5 . . ?
H38A C38 H38C 109.5 . . ?
H38B C38 H38C 109.5 . . ?
C37 C39 H39A 109.5 . . ?
C37 C39 H39B 109.5 . . ?
H39A C39 H39B 109.5 . . ?
C37 C39 H39C 109.5 . . ?
H39A C39 H39C 109.5 . . ?
H39B C39 H39C 109.5 . . ?
C42 C40 C41 110.12(17) . . ?
C42 C40 Si3 114.83(13) . . ?
C41 C40 Si3 112.92(15) . . ?
C42 C40 H40 106.1 . . ?
C41 C40 H40 106.1 . . ?
Si3 C40 H40 106.1 . . ?
C40 C41 H41A 109.5 . . ?
C40 C41 H41B 109.5 . . ?
H41A C41 H41B 109.5 . . ?
C40 C41 H41C 109.5 . . ?
H41A C41 H41C 109.5 . . ?
H41B C41 H41C 109.5 . . ?
C40 C42 H42A 109.5 . . ?
C40 C42 H42B 109.5 . . ?
H42A C42 H42B 109.5 . . ?
C40 C42 H42C 109.5 . . ?
H42A C42 H42C 109.5 . . ?
H42B C42 H42C 109.5 . . ?

loop_
_geom_torsion_atom_site_label_1
_geom_torsion_atom_site_label_2
_geom_torsion_atom_site_label_3
_geom_torsion_atom_site_label_4
_geom_torsion
_geom_torsion_site_symmetry_1
_geom_torsion_site_symmetry_2
_geom_torsion_site_symmetry_3
_geom_torsion_site_symmetry_4
_geom_torsion_publ_flag
N1 C1 P1 N3 0.4(3) . . . . ?
Al1 C1 P1 N3 178.2(4) . . . . ?
P1 C1 N1 N2 0.0(4) . . . . ?
Al1 C1 N1 N2 -177.8(4) . . . . ?
C1 N1 N2 N3 -0.5(5) . . . . ?
N1 N2 N3 P1 0.9(5) . . . . ?
N1 N2 N3 Si1 179.9(3) . . . . ?
C1 P1 N3 N2 -0.7(3) . . . . ?
C1 P1 N3 Si1 -179.6(3) . . . . ?
N2 N3 Si1 C33 0.2(4) . . . . ?
P1 N3 Si1 C33 179.0(3) . . . . ?
N2 N3 Si1 C31 -121.3(3) . . . . ?
P1 N3 Si1 C31 57.6(3) . . . . ?
N2 N3 Si1 C32 121.9(3) . . . . ?
P1 N3 Si1 C32 -59.2(4) . . . . ?
N1A C1A P1A N3A -0.8(11) . . . . ?
Al1 C1A P1A N3A 180(2) . . . . ?
P1A C1A N1A N2A -0.6(16) . . . . ?
Al1 C1A N1A N2A 179(2) . . . . ?
C1A N1A N2A N3A 2(2) . . . . ?
N1A N2A N3A P1A -3(2) . . . . ?
N1A N2A N3A Si1A 170.1(16) . . . . ?
C1A P1A N3A N2A 2.0(16) . . . . ?
C1A P1A N3A Si1A -169.2(16) . . . . ?
N2A N3A Si1A C33A -52.7(15) . . . . ?
P1A N3A Si1A C33A 118.5(12) . . . . ?
N2A N3A Si1A C31A -179.9(14) . . . . ?
P1A N3A Si1A C31A -8.7(15) . . . . ?
N2A N3A Si1A C32A 63.9(15) . . . . ?
P1A N3A Si1A C32A -125.0(13) . . . . ?
N4 Al1 O1 Si3 135.50(14) . . . . ?
N5 Al1 O1 Si3 -114.03(14) . . . . ?
C1A Al1 O1 Si3 5.7(9) . . . . ?
C1 Al1 O1 Si3 11.5(2) . . . . ?
Al1 O1 Si3 C37 -84.43(16) . . . . ?
Al1 O1 Si3 C40 153.67(15) . . . . ?
Al1 O1 Si3 C34 35.78(17) . . . . ?
C7 N4 C2 C3 172.55(14) . . . . ?
Al1 N4 C2 C3 -16.39(19) . . . . ?
C7 N4 C2 C5 -6.1(2) . . . . ?
Al1 N4 C2 C5 164.98(12) . . . . ?
N4 C2 C3 C4 -12.3(3) . . . . ?
C5 C2 C3 C4 166.41(16) . . . . ?
C19 N5 C4 C3 -175.21(14) . . . . ?
Al1 N5 C4 C3 15.03(19) . . . . ?
C19 N5 C4 C6 3.7(2) . . . . ?
Al1 N5 C4 C6 -166.03(12) . . . . ?
C2 C3 C4 N5 13.0(3) . . . . ?
C2 C3 C4 C6 -165.99(16) . . . . ?
C2 N4 C7 C8 81.29(18) . . . . ?
Al1 N4 C7 C8 -89.45(15) . . . . ?
C2 N4 C7 C12 -100.67(17) . . . . ?
Al1 N4 C7 C12 88.59(15) . . . . ?
C12 C7 C8 C9 -2.4(2) . . . . ?
N4 C7 C8 C9 175.54(14) . . . . ?
C12 C7 C8 C13 175.28(14) . . . . ?
N4 C7 C8 C13 -6.7(2) . . . . ?
C7 C8 C9 C10 1.9(2) . . . . ?
C13 C8 C9 C10 -175.94(15) . . . . ?
C8 C9 C10 C11 -0.1(3) . . . . ?
C9 C10 C11 C12 -1.3(3) . . . . ?
C10 C11 C12 C7 0.8(3) . . . . ?
C10 C11 C12 C16 179.34(17) . . . . ?
C8 C7 C12 C11 1.1(2) . . . . ?
N4 C7 C12 C11 -176.89(14) . . . . ?
C8 C7 C12 C16 -177.43(15) . . . . ?
N4 C7 C12 C16 4.5(2) . . . . ?
C9 C8 C13 C14 -68.25(19) . . . . ?
C7 C8 C13 C14 114.05(17) . . . . ?
C9 C8 C13 C15 54.7(2) . . . . ?
C7 C8 C13 C15 -123.04(17) . . . . ?
C11 C12 C16 C18 -103.62(19) . . . . ?
C7 C12 C16 C18 74.9(2) . . . . ?
C11 C12 C16 C17 19.5(2) . . . . ?
C7 C12 C16 C17 -162.02(16) . . . . ?
C4 N5 C19 C20 -79.21(19) . . . . ?
Al1 N5 C19 C20 90.11(16) . . . . ?
C4 N5 C19 C24 102.48(17) . . . . ?
Al1 N5 C19 C24 -88.19(16) . . . . ?
C24 C19 C20 C21 1.8(2) . . . . ?
N5 C19 C20 C21 -176.47(15) . . . . ?
C24 C19 C20 C25 -178.36(15) . . . . ?
N5 C19 C20 C25 3.4(2) . . . . ?
C19 C20 C21 C22 -0.4(3) . . . . ?
C25 C20 C21 C22 179.69(18) . . . . ?
C20 C21 C22 C23 -0.8(3) . . . . ?
C21 C22 C23 C24 0.7(3) . . . . ?
C22 C23 C24 C19 0.6(3) . . . . ?
C22 C23 C24 C28 -177.74(19) . . . . ?
C20 C19 C24 C23 -1.9(2) . . . . ?
N5 C19 C24 C23 176.44(15) . . . . ?
C20 C19 C24 C28 176.48(16) . . . . ?
N5 C19 C24 C28 -5.2(2) . . . . ?
C21 C20 C25 C26 65.4(2) . . . . ?
C19 C20 C25 C26 -114.44(18) . . . . ?
C21 C20 C25 C27 -57.6(2) . . . . ?
C19 C20 C25 C27 122.57(18) . . . . ?
C23 C24 C28 C30 101.1(2) . . . . ?
C19 C24 C28 C30 -77.1(2) . . . . ?
C23 C24 C28 C29 -22.2(3) . . . . ?
C19 C24 C28 C29 159.47(17) . . . . ?
O1 Si3 C34 C35 -159.73(14) . . . . ?
C37 Si3 C34 C35 -39.00(17) . . . . ?
C40 Si3 C34 C35 82.77(16) . . . . ?
O1 Si3 C34 C36 73.23(13) . . . . ?
C37 Si3 C34 C36 -166.04(12) . . . . ?
C40 Si3 C34 C36 -44.27(15) . . . . ?
O1 Si3 C37 C38 57.31(16) . . . . ?
C40 Si3 C37 C38 177.68(15) . . . . ?
C34 Si3 C37 C38 -61.75(16) . . . . ?
O1 Si3 C37 C39 -67.73(16) . . . . ?
C40 Si3 C37 C39 52.64(17) . . . . ?
C34 Si3 C37 C39 173.21(15) . . . . ?
O1 Si3 C40 C42 47.13(17) . . . . ?
C37 Si3 C40 C42 -74.59(17) . . . . ?
C34 Si3 C40 C42 164.34(15) . . . . ?
O1 Si3 C40 C41 174.51(15) . . . . ?
C37 Si3 C40 C41 52.79(18) . . . . ?
C34 Si3 C40 C41 -68.28(18) . . . . ?

_refine_diff_density_max         0.538
_refine_diff_density_min         -0.522
_refine_diff_density_rms         0.115

_shelx_res_file                  
;
TITL mo_25222_0m_a.res in P2(1)/c
    shelx.res
    created by SHELXL-2019/3 at 10:53:07 on 09-Jul-2025
CELL  0.71073  14.9852  16.4874  22.1867   90.000  106.040   90.000
ZERR     4.00   0.0008   0.0008   0.0009    0.000    0.002    0.000
LATT   1
SYMM  - X, 1/2 + Y, 1/2 - Z
SFAC  C    H    AL   N    O    P    SI
UNIT  192 340 4 20 4 4 8
MERG   2
ABIN
MORE -1
EQIV $1 -x+1, y-1/2, -z+1/2
FLAT     0.100 C1A P1A N1A N2A N3A
EADP C1 C1A
EADP N1 N1A
EADP N2 N2A
FMAP   2
PLAN   20
SIZE     0.202   0.263   0.564
ACTA
BOND   $H
CONF
L.S.  24
TEMP  -120.15
WGHT    0.090600    1.658800
FVAR       0.37999   0.80962
AL1   3    0.352793    0.608408    0.244854    11.00000    0.01889    0.01658 =
         0.01900    0.00056    0.00687    0.00082
PART  1
C1    1    0.474656    0.637747    0.231620    21.00000    0.02183    0.02102 =
         0.01976   -0.00063    0.00545   -0.00056
P1    6    0.566592    0.573346    0.236206    21.00000    0.02393    0.02174 =
         0.04509    0.00650    0.01485    0.00236
N1    4    0.495826    0.714025    0.214873    21.00000    0.02430    0.02077 =
         0.03760    0.00141    0.01148   -0.00021
N2    4    0.577618    0.721911    0.206193    21.00000    0.02764    0.02080 =
         0.05069    0.00132    0.01718    0.00100
N3    4    0.626299    0.650755    0.216455    21.00000    0.02340    0.02144 =
         0.03696    0.00147    0.01146    0.00214
SI1   7    0.740881    0.650220    0.206471    21.00000    0.02189    0.03483 =
         0.04380   -0.00204    0.01373   -0.00208
C31   1    0.740107    0.573663    0.145987    21.00000    0.05359    0.05342 =
         0.07379   -0.01636    0.04080   -0.00227
AFIX  33
H31A  2    0.801668    0.571020    0.138759    21.00000   -1.50000
H31B  2    0.724343    0.520582    0.160085    21.00000   -1.50000
H31C  2    0.693897    0.588613    0.106902    21.00000   -1.50000
AFIX   0
C32   1    0.819801    0.617258    0.282528    21.00000    0.03086    0.14698 =
         0.06779    0.01134    0.00352    0.00820
AFIX  33
H32A  2    0.883783    0.615974    0.279460    21.00000   -1.50000
H32B  2    0.815467    0.655426    0.315463    21.00000   -1.50000
H32C  2    0.801862    0.562955    0.292855    21.00000   -1.50000
AFIX   0
C33   1    0.765078    0.753371    0.183522    21.00000    0.05891    0.03937 =
         0.15215    0.00413    0.06761   -0.00933
AFIX  33
H33A  2    0.827511    0.755185    0.177657    21.00000   -1.50000
H33B  2    0.719300    0.768160    0.144201    21.00000   -1.50000
H33C  2    0.761312    0.791712    0.216483    21.00000   -1.50000
PART  2
AFIX   0
SAME C1 > C33
C1A   1    0.467074    0.638958    0.223177   -21.00000    0.02183    0.02102 =
         0.01976   -0.00063    0.00545   -0.00056
P1A   6    0.561710    0.579307    0.222087   -21.00000    0.02784    0.01639 =
         0.04189    0.00459    0.01313    0.00298
N1A   4    0.481315    0.717678    0.206545   -21.00000    0.02430    0.02077 =
         0.03760    0.00141    0.01148   -0.00021
N2A   4    0.560232    0.729304    0.194734   -21.00000    0.02764    0.02080 =
         0.05069    0.00132    0.01718    0.00100
N3A   4    0.611494    0.661307    0.198994   -21.00000    0.01699    0.01705 =
         0.03670    0.01065    0.00967   -0.00244
SI1A  7    0.712005    0.672114    0.170147   -21.00000    0.02491    0.02985 =
         0.06291    0.00462    0.02187    0.00323
C31A  1    0.769881    0.573597    0.180329   -21.00000    0.04038    0.06187 =
         0.08898   -0.00511    0.03326   -0.00166
AFIX  33
H31D  2    0.825358    0.576484    0.165195   -21.00000   -1.50000
H31E  2    0.787950    0.558958    0.224873   -21.00000   -1.50000
H31F  2    0.727401    0.532467    0.156385   -21.00000   -1.50000
AFIX   0
C32A  1    0.786406    0.747649    0.222960   -21.00000    0.03570    0.05031 =
         0.07364    0.00727    0.02122   -0.00458
AFIX  33
H32D  2    0.843001    0.756660    0.209930   -21.00000   -1.50000
H32E  2    0.752473    0.798878    0.220701   -21.00000   -1.50000
H32F  2    0.803026    0.727290    0.266133   -21.00000   -1.50000
AFIX   0
C33A  1    0.675501    0.713345    0.090987   -21.00000    0.07354    0.05413 =
         0.08044    0.00859    0.05622    0.01455
AFIX  33
H33D  2    0.729722    0.719485    0.074810   -21.00000   -1.50000
H33E  2    0.630835    0.676362    0.063807   -21.00000   -1.50000
H33F  2    0.646298    0.766380    0.091735   -21.00000   -1.50000
PART  0
AFIX   0
N4    4    0.379950    0.549465    0.321460    11.00000    0.02357    0.01815 =
         0.01987    0.00126    0.00674    0.00047
N5    4    0.304600    0.520334    0.189584    11.00000    0.02057    0.02066 =
         0.01998   -0.00063    0.00657   -0.00078
O1    5    0.275292    0.685071    0.241311    11.00000    0.02470    0.02000 =
         0.02714    0.00117    0.00944    0.00414
SI3   7    0.242501    0.778676    0.224254    11.00000    0.02650    0.02034 =
         0.02698    0.00210    0.00963    0.00621
C2    1    0.407399    0.472196    0.321285    11.00000    0.02258    0.01966 =
         0.02583    0.00298    0.00676    0.00013
C3    1    0.395070    0.427135    0.266062    11.00000    0.02948    0.01826 =
         0.02839    0.00127    0.00833    0.00407
AFIX  43
H3    2    0.427713    0.377145    0.270056    11.00000   -1.20000
AFIX   0
C4    1    0.340569    0.446701    0.205716    11.00000    0.02465    0.02018 =
         0.02577   -0.00271    0.01012   -0.00183
C5    1    0.451856    0.428104    0.381397    11.00000    0.03979    0.02295 =
         0.02860    0.00610    0.00345    0.00162
AFIX  33
H5A   2    0.467093    0.372603    0.371905    11.00000   -1.50000
H5B   2    0.508765    0.456420    0.404004    11.00000   -1.50000
H5C   2    0.408691    0.426546    0.407468    11.00000   -1.50000
AFIX   0
C6    1    0.322952    0.377851    0.159006    11.00000    0.04323    0.02282 =
         0.03152   -0.00668    0.01104   -0.00038
AFIX  33
H6A   2    0.354739    0.328948    0.179243    11.00000   -1.50000
H6B   2    0.256072    0.367428    0.144003    11.00000   -1.50000
H6C   2    0.346614    0.392503    0.123465    11.00000   -1.50000
AFIX   0
C7    1    0.384807    0.588883    0.380596    11.00000    0.03205    0.02002 =
         0.01792    0.00243    0.00713    0.00222
C8    1    0.469084    0.621483    0.417594    11.00000    0.03566    0.02060 =
         0.02250    0.00210    0.00629   -0.00024
C9    1    0.467668    0.663725    0.471855    11.00000    0.05088    0.02579 =
         0.02496   -0.00115    0.00488   -0.00035
AFIX  43
H9    2    0.523362    0.687604    0.496794    11.00000   -1.20000
AFIX   0
C10   1    0.387277    0.671561    0.490057    11.00000    0.06313    0.03075 =
         0.02481   -0.00335    0.01406    0.00788
AFIX  43
H10   2    0.388023    0.700545    0.527200    11.00000   -1.20000
AFIX   0
C11   1    0.305602    0.637298    0.454327    11.00000    0.04788    0.03678 =
         0.02896    0.00248    0.01895    0.01025
AFIX  43
H11   2    0.250877    0.642078    0.467755    11.00000   -1.20000
AFIX   0
C12   1    0.302005    0.595762    0.398829    11.00000    0.03549    0.02898 =
         0.02399    0.00442    0.01220    0.00521
C13   1    0.561300    0.610502    0.402853    11.00000    0.02930    0.02748 =
         0.02739    0.00234    0.00298   -0.00309
AFIX  13
H13   2    0.551209    0.573355    0.365947    11.00000   -1.20000
AFIX   0
C14   1    0.599602    0.690810    0.385779    11.00000    0.03662    0.03327 =
         0.04220    0.00407    0.00523   -0.00933
AFIX  33
H14A  2    0.659037    0.681044    0.376625    11.00000   -1.50000
H14B  2    0.555390    0.714106    0.348758    11.00000   -1.50000
H14C  2    0.608883    0.728661    0.421031    11.00000   -1.50000
AFIX   0
C15   1    0.633230    0.571059    0.458201    11.00000    0.03950    0.03765 =
         0.03435    0.00378   -0.00155    0.00180
AFIX  33
H15A  2    0.692120    0.564600    0.447587    11.00000   -1.50000
H15B  2    0.642797    0.605650    0.495366    11.00000   -1.50000
H15C  2    0.610648    0.517770    0.466950    11.00000   -1.50000
AFIX   0
C16   1    0.211806    0.557652    0.360440    11.00000    0.02897    0.05100 =
         0.02932    0.00383    0.01287    0.00206
AFIX  13
H16   2    0.206154    0.568625    0.315209    11.00000   -1.20000
AFIX   0
C17   1    0.125657    0.592696    0.375135    11.00000    0.03761    0.08325 =
         0.04901    0.01212    0.02343    0.01059
AFIX  33
H17A  2    0.070022    0.565803    0.349021    11.00000   -1.50000
H17B  2    0.129848    0.583712    0.419495    11.00000   -1.50000
H17C  2    0.121900    0.651027    0.366303    11.00000   -1.50000
AFIX   0
C18   1    0.211846    0.465804    0.369125    11.00000    0.03854    0.05114 =
         0.05754   -0.00396    0.01378   -0.01419
AFIX  33
H18A  2    0.152835    0.443359    0.343775    11.00000   -1.50000
H18B  2    0.263146    0.441920    0.355740    11.00000   -1.50000
H18C  2    0.219581    0.453169    0.413437    11.00000   -1.50000
AFIX   0
C19   1    0.242973    0.533355    0.127228    11.00000    0.02709    0.02244 =
         0.02202   -0.00227    0.00449   -0.00139
C20   1    0.278766    0.543642    0.075478    11.00000    0.03462    0.02814 =
         0.02297   -0.00360    0.00745   -0.00293
C21   1    0.216536    0.560510    0.017167    11.00000    0.04981    0.04255 =
         0.02240   -0.00013    0.00578   -0.00566
AFIX  43
H21   2    0.239460    0.568045   -0.018312    11.00000   -1.20000
AFIX   0
C22   1    0.122717    0.566385    0.010278    11.00000    0.04663    0.05111 =
         0.02685    0.00039   -0.00579   -0.00102
AFIX  43
H22   2    0.081635    0.578568   -0.029643    11.00000   -1.20000
AFIX   0
C23   1    0.088111    0.554708    0.060903    11.00000    0.02865    0.04849 =
         0.03570   -0.00489   -0.00316    0.00015
AFIX  43
H23   2    0.023052    0.558367    0.055286    11.00000   -1.20000
AFIX   0
C24   1    0.146545    0.537572    0.120449    11.00000    0.02566    0.03358 =
         0.02965   -0.00459    0.00493   -0.00122
C25   1    0.381369    0.537551    0.079792    11.00000    0.03734    0.03601 =
         0.02611   -0.00239    0.01560   -0.00534
AFIX  13
H25   2    0.415079    0.521560    0.123652    11.00000   -1.20000
AFIX   0
C26   1    0.420145    0.619254    0.065946    11.00000    0.05156    0.04818 =
         0.03417    0.00140    0.01583   -0.01516
AFIX  33
H26A  2    0.486359    0.613486    0.069069    11.00000   -1.50000
H26B  2    0.386860    0.636906    0.023511    11.00000   -1.50000
H26C  2    0.412028    0.659655    0.096399    11.00000   -1.50000
AFIX   0
C27   1    0.400024    0.472495    0.035225    11.00000    0.05626    0.05460 =
         0.04089   -0.01066    0.02863   -0.00343
AFIX  33
H27A  2    0.466737    0.470118    0.039153    11.00000   -1.50000
H27B  2    0.378924    0.419640    0.046142    11.00000   -1.50000
H27C  2    0.366315    0.486219   -0.008055    11.00000   -1.50000
AFIX   0
C28   1    0.107341    0.521797    0.175348    11.00000    0.02312    0.06210 =
         0.03337   -0.00825    0.00830   -0.00633
AFIX  13
H28   2    0.149740    0.548064    0.213144    11.00000   -1.20000
AFIX   0
C30   1    0.104746    0.431134    0.189013    11.00000    0.04404    0.07123 =
         0.06180    0.01569    0.02606   -0.00515
AFIX  33
H30A  2    0.079110    0.422875    0.224681    11.00000   -1.50000
H30B  2    0.065612    0.403356    0.152051    11.00000   -1.50000
H30C  2    0.167852    0.409019    0.199070    11.00000   -1.50000
AFIX   0
C29   1    0.009987    0.557477    0.166516    11.00000    0.02763    0.08293 =
         0.06046   -0.01955    0.01602   -0.00176
AFIX  33
H29A  2   -0.011390    0.545258    0.203466    11.00000   -1.50000
H29B  2    0.012163    0.616389    0.161225    11.00000   -1.50000
H29C  2   -0.032985    0.533570    0.129216    11.00000   -1.50000
AFIX   0
C34   1    0.277468    0.808589    0.151740    11.00000    0.03207    0.02521 =
         0.03113    0.00505    0.01036    0.00152
AFIX  13
H34   2    0.341165    0.785995    0.157302    11.00000   -1.20000
AFIX   0
C35   1    0.284496    0.899813    0.139788    11.00000    0.06858    0.02994 =
         0.05197    0.00650    0.02576   -0.00536
AFIX  33
H35A  2    0.324351    0.925658    0.177440    11.00000   -1.50000
H35B  2    0.311195    0.907897    0.104589    11.00000   -1.50000
H35C  2    0.222427    0.924091    0.129709    11.00000   -1.50000
AFIX   0
C36   1    0.215056    0.767680    0.092871    11.00000    0.05136    0.04159 =
         0.02823    0.00385    0.01208   -0.00493
AFIX  33
H36A  2    0.210764    0.709506    0.100699    11.00000   -1.50000
H36B  2    0.152913    0.791816    0.082742    11.00000   -1.50000
H36C  2    0.241680    0.775622    0.057621    11.00000   -1.50000
AFIX   0
C37   1    0.299512    0.848630    0.291288    11.00000    0.04447    0.02381 =
         0.03257   -0.00167    0.01039    0.00690
AFIX  13
H37   2    0.282687    0.905280    0.276317    11.00000   -1.20000
AFIX   0
C38   1    0.404928    0.842479    0.307645    11.00000    0.04539    0.05140 =
         0.05632   -0.02231   -0.00094    0.00233
AFIX  33
H38A  2    0.425116    0.849695    0.269573    11.00000   -1.50000
H38B  2    0.432805    0.884749    0.338085    11.00000   -1.50000
H38C  2    0.424681    0.789035    0.325801    11.00000   -1.50000
AFIX   0
C39   1    0.268278    0.837368    0.350677    11.00000    0.08385    0.04800 =
         0.03682   -0.00581    0.02276   -0.00493
AFIX  33
H39A  2    0.200467    0.841306    0.340247    11.00000   -1.50000
H39B  2    0.288096    0.783927    0.368812    11.00000   -1.50000
H39C  2    0.296219    0.879641    0.381095    11.00000   -1.50000
AFIX   0
C40   1    0.111792    0.783336    0.206328    11.00000    0.02913    0.04074 =
         0.04521    0.00753    0.01411    0.01155
AFIX  13
H40   2    0.086880    0.754341    0.165543    11.00000   -1.20000
AFIX   0
C41   1    0.073772    0.870168    0.195711    11.00000    0.04482    0.05237 =
         0.08824    0.02256    0.02650    0.02711
AFIX  33
H41A  2    0.100028    0.897588    0.165321    11.00000   -1.50000
H41B  2    0.005971    0.868496    0.179515    11.00000   -1.50000
H41C  2    0.091040    0.899863    0.235518    11.00000   -1.50000
AFIX   0
C42   1    0.071495    0.739750    0.253618    11.00000    0.03947    0.05416 =
         0.06065    0.00659    0.02749    0.00420
AFIX  33
H42A  2    0.096180    0.684415    0.260061    11.00000   -1.50000
H42B  2    0.088757    0.769116    0.293572    11.00000   -1.50000
H42C  2    0.003688    0.737748    0.237568    11.00000   -1.50000
AFIX   0
HKLF    4


REM  mo_25222_0m_a.res in P2(1)/c
REM wR2 = 0.1580, GooF = S = 1.079, Restrained GooF = 1.079 for all data
REM R1 = 0.0498 for 10677 Fo > 4sig(Fo) and 0.0618 for all 13066 data
REM 533 parameters refined using 24 restraints

END

WGHT      0.0906      1.6588

REM Highest difference peak  0.538,  deepest hole -0.522,  1-sigma level  0.115
Q1    1   0.8661  0.6048  0.3472  11.00000  0.05    0.54
Q2    1   0.6769  0.6487  0.2110  11.00000  0.05    0.54
Q3    1   0.4454  0.4563  0.4197  11.00000  0.05    0.47
Q4    1   0.7191  0.6069  0.1749  11.00000  0.05    0.45
Q5    1   0.5107  0.6077  0.2277  11.00000  0.05    0.45
Q6    1   0.7683  0.6394  0.2429  11.00000  0.05    0.44
Q7    1   0.3978  0.4881 -0.0089  11.00000  0.05    0.42
Q8    1   0.7424  0.7073  0.1997  11.00000  0.05    0.42
Q9    1   0.1759  0.7864  0.2196  11.00000  0.05    0.41
Q10   1   0.3862  0.3677  0.1484  11.00000  0.05    0.40
Q11   1   0.4706  0.4439  0.0487  11.00000  0.05    0.39
Q12   1   0.5826  0.6231  0.2097  11.00000  0.05    0.39
Q13   1   0.7851  0.6894  0.2100  11.00000  0.05    0.38
Q14   1   0.2760  0.3885  0.1206  11.00000  0.05    0.38
Q15   1   0.6123  0.6118  0.2080  11.00000  0.05    0.38
Q16   1   0.3573  0.4255  0.0290  11.00000  0.05    0.38
Q17   1   0.6095  0.6807  0.2069  11.00000  0.05    0.37
Q18   1   0.4290  0.6040  0.4013  11.00000  0.05    0.36
Q19   1   0.4275  0.3759  0.3817  11.00000  0.05    0.36
Q20   1   0.7886  0.6388  0.2003  11.00000  0.05    0.36
;
_shelx_res_checksum              98044

_shelx_fab_file                  
;
-20 0 8 0.2122 -0.0192
-19 0 2 -0.7906 -0.0324
-19 0 4 -0.8213 -0.0089
-19 0 6 -0.1472 -0.0067
-19 0 8 0.1770 -0.0113
-19 0 10 -0.1274 -0.0061
-19 0 12 -0.4698 0.0034
-19 0 14 -0.4916 -0.0092
-19 0 16 -0.4985 -0.0430
-19 1 1 0.0989 -0.0104
-19 1 2 -0.8190 -0.0010
-19 1 3 -0.1453 -0.0053
-19 1 4 -0.5485 0.0009
-19 1 5 -0.2226 0.0006
-19 1 6 -0.1791 0.0020
-19 1 7 -0.0847 -0.0054
-19 1 8 0.0805 0.0069
-19 1 9 0.1353 0.0005
-19 1 10 -0.2947 0.0039
-19 1 11 0.2935 -0.0006
-19 1 12 -0.6240 0.0023
-19 1 13 0.3532 -0.0044
-19 1 14 -0.7235 -0.0091
-19 1 15 0.3955 0.0170
-19 1 16 -0.5031 -0.0211
-19 2 1 0.1049 -0.0030
-19 2 2 0.6171 -0.0011
-19 2 3 0.2742 0.0047
-19 2 4 0.4885 -0.0064
-19 2 5 0.3405 0.0011
-19 2 6 0.0956 0.0020
-19 2 7 0.6529 0.0005
-19 2 8 -0.0265 0.0022
-19 2 9 1.1308 0.0008
-19 2 10 0.4187 -0.0038
-19 2 11 1.0187 -0.0009
-19 2 12 0.7226 -0.0054
-19 2 13 0.5749 0.0037
-19 2 14 0.3723 -0.0052
-19 2 15 0.2037 -0.0008
-19 2 16 0.1616 0.0042
-19 3 1 0.0168 -0.0048
-19 3 2 -0.0711 -0.0093
-19 3 3 0.0316 -0.0011
-19 3 4 -0.0220 0.0050
-19 3 5 0.0758 -0.0038
-19 3 6 0.0645 0.0027
-19 3 7 -0.2954 -0.0044
-19 3 8 0.1624 -0.0009
-19 3 9 -0.6347 -0.0062
-19 3 10 0.3932 0.0024
-19 3 11 -0.2399 0.0039
-19 3 12 0.1963 0.0015
-19 3 13 0.0406 0.0048
-19 3 14 0.1013 0.0108
-19 3 15 -0.5970 -0.0228
-19 4 1 -0.2743 -0.0055
-19 4 2 -0.4589 -0.0151
-19 4 3 -0.5696 0.0006
-19 4 4 -0.1797 -0.0002
-19 4 5 -0.3812 -0.0002
-19 4 6 -0.0352 -0.0007
-19 4 7 -0.0311 0.0004
-19 4 8 -0.4074 -0.0004
-19 4 9 0.0474 0.0009
-19 4 10 -0.6528 0.0014
-19 4 11 0.2575 -0.0019
-19 4 12 -0.1011 -0.0037
-19 4 13 0.0308 -0.0093
-19 4 14 0.4601 0.0023
-19 4 15 -0.3675 -0.0214
-19 5 2 0.0303 0.0224
-19 5 3 -0.1163 -0.0279
-19 5 4 -0.2277 0.0067
-19 5 5 -0.0850 -0.0017
-19 5 6 -0.2615 -0.0015
-19 5 7 0.1112 0.0051
-19 5 8 -0.2304 -0.0039
-19 5 9 0.3551 -0.0028
-19 5 10 -0.2159 -0.0065
-19 5 11 0.1719 -0.0000
-19 5 12 0.0994 0.0077
-19 5 13 -0.1684 0.0140
-19 6 4 -0.4423 -0.0115
-19 6 5 0.0746 0.0073
-19 6 6 -0.4493 0.0023
-19 6 7 -0.3725 -0.0002
-19 6 8 -0.0817 -0.0040
-19 6 9 -0.5911 0.0039
-19 6 10 0.3587 0.0013
-19 6 11 -0.8410 0.0101
-19 6 12 0.1021 0.0341
-18 0 2 -1.3765 -0.0174
-18 0 4 -1.4053 -0.0004
-18 0 6 -0.3956 -0.0040
-18 0 8 0.2580 -0.0066
-18 0 10 -0.2183 -0.0026
-18 0 12 -0.8172 0.0059
-18 0 14 -0.9070 -0.0022
-18 0 16 -0.6747 -0.0294
-18 0 18 0.3781 -0.0344
-18 1 1 0.3667 -0.0079
-18 1 2 -0.8643 0.0146
-18 1 3 0.1541 0.0052
-18 1 4 -0.3747 0.0028
-18 1 5 0.1059 0.0058
-18 1 6 0.0436 0.0008
-18 1 7 0.3348 -0.0031
-18 1 8 0.2205 0.0030
-18 1 9 0.7106 0.0039
-18 1 10 -0.0232 -0.0021
-18 1 11 0.8179 0.0011
-18 1 12 -0.0607 -0.0006
-18 1 13 0.6403 -0.0087
-18 1 14 -0.0365 -0.0060
-18 1 15 0.5594 0.0029
-18 1 16 0.3091 -0.0107
-18 1 17 0.3483 0.0015
-18 1 18 0.5306 0.0029
-18 1 19 0.0263 -0.0228
-18 2 1 -0.1118 0.0060
-18 2 2 1.1466 0.0049
-18 2 3 0.2067 0.0060
-18 2 4 0.8774 0.0032
-18 2 5 0.4765 -0.0035
-18 2 6 0.2072 0.0056
-18 2 7 0.7427 -0.0005
-18 2 8 -0.0817 0.0007
-18 2 9 0.9645 -0.0009
-18 2 10 0.5778 -0.0014
-18 2 11 0.6224 -0.0020
-18 2 12 1.0101 -0.0015
-18 2 13 0.1135 0.0016
-18 2 14 0.7288 -0.0006
-18 2 15 -0.2955 -0.0101
-18 2 16 0.5315 0.0076
-18 2 17 -0.5331 -0.0146
-18 2 18 -0.2315 -0.0047
-18 2 19 -0.2332 0.0141
-18 3 1 0.1367 -0.0034
-18 3 2 -0.2015 -0.0009
-18 3 3 0.0521 -0.0002
-18 3 4 0.0996 0.0083
-18 3 5 0.0225 0.0016
-18 3 6 0.3329 0.0005
-18 3 7 -0.3505 0.0027
-18 3 8 0.3337 -0.0035
-18 3 9 -0.7884 -0.0024
-18 3 10 0.3235 0.0025
-18 3 11 -0.4853 0.0036
-18 3 12 0.0584 0.0018
-18 3 13 -0.2959 0.0041
-18 3 14 0.1207 0.0072
-18 3 15 -1.0493 -0.0187
-18 3 16 0.2705 0.0056
-18 3 17 -1.1089 -0.0200
-18 3 18 0.2198 -0.0136
-18 3 19 -0.4482 0.0078
-18 4 1 -0.1884 -0.0074
-18 4 2 -0.4302 -0.0023
-18 4 3 -0.3115 -0.0040
-18 4 4 -0.1857 0.0062
-18 4 5 -0.0657 -0.0002
-18 4 6 0.0693 0.0009
-18 4 7 0.2734 0.0006
-18 4 8 -0.0126 -0.0008
-18 4 9 0.2553 -0.0004
-18 4 10 -0.1776 0.0004
-18 4 11 0.3935 0.0005
-18 4 12 0.2618 -0.0044
-18 4 13 0.2296 -0.0008
-18 4 14 0.5523 -0.0036
-18 4 15 0.0882 -0.0137
-18 4 16 -0.0629 0.0043
-18 4 17 0.3713 -0.0311
-18 4 18 -0.1217 0.0238
-18 5 1 -0.0578 -0.0203
-18 5 2 0.2931 0.0178
-18 5 3 -0.1506 -0.0168
-18 5 4 -0.1886 -0.0006
-18 5 5 -0.0376 0.0016
-18 5 6 -0.1972 -0.0024
-18 5 7 -0.0107 0.0032
-18 5 8 0.0153 -0.0005
-18 5 9 0.2315 0.0002
-18 5 10 0.1332 -0.0008
-18 5 11 0.3002 0.0070
-18 5 12 0.2542 0.0167
-18 5 13 0.3695 0.0159
-18 5 14 0.1013 0.0099
-18 5 15 0.9866 0.0157
-18 5 16 0.0244 -0.0228
-18 5 17 0.7500 0.0073
-18 6 1 -0.4101 0.0063
-18 6 2 -0.9819 -0.0060
-18 6 3 -0.1367 0.0123
-18 6 4 -0.4539 -0.0049
-18 6 5 0.0239 0.0013
-18 6 6 -0.3009 0.0043
-18 6 7 -0.1428 -0.0041
-18 6 8 -0.2293 -0.0020
-18 6 9 -0.2842 0.0022
-18 6 10 0.0998 0.0015
-18 6 11 -0.5784 0.0079
-18 6 12 -0.0203 0.0218
-18 6 13 -0.2158 0.0007
-18 6 14 -0.2686 0.0102
-18 6 15 0.4049 -0.0078
-18 6 16 -0.0944 -0.0278
-18 6 17 0.3420 -0.0003
-18 7 1 -1.7305 -0.0063
-18 7 2 0.2059 -0.0004
-18 7 3 -0.9838 0.0018
-18 7 4 0.1196 0.0044
-18 7 5 -0.3712 0.0030
-18 7 6 -0.2400 -0.0072
-18 7 7 -0.1108 -0.0012
-18 7 8 -0.3709 -0.0039
-18 7 9 -0.0045 -0.0019
-18 7 10 -0.3604 -0.0023
-18 7 11 0.3338 0.0043
-18 7 12 -0.2047 -0.0126
-18 7 13 0.4160 0.0069
-18 7 14 0.1060 -0.0062
-18 7 15 -0.2663 0.0139
-18 8 1 0.4929 -0.0062
-18 8 2 -0.0842 -0.0231
-18 8 3 0.1693 -0.0008
-18 8 4 -0.1770 -0.0080
-18 8 5 -0.1928 -0.0040
-18 8 6 0.0548 -0.0003
-18 8 7 -0.2584 0.0002
-18 8 8 0.1643 -0.0018
-18 8 9 -0.0622 0.0048
-18 8 10 0.3887 -0.0025
-18 8 11 0.4440 0.0090
-18 8 12 0.8176 -0.0020
-18 8 13 0.3701 0.0279
-18 8 14 0.6823 -0.0007
-18 9 4 -0.1857 -0.0147
-18 9 5 0.3856 -0.0058
-18 9 6 0.3317 0.0025
-18 9 7 0.2452 -0.0047
-18 9 8 0.2392 0.0050
-18 9 9 0.1751 -0.0110
-18 9 10 0.2552 0.0131
-18 9 11 0.2241 -0.0161
-17 0 2 -1.2849 0.0242
-17 0 4 -1.2918 0.0114
-17 0 6 -0.3950 -0.0031
-17 0 8 0.2920 -0.0049
-17 0 10 0.0873 -0.0048
-17 0 12 0.0130 0.0032
-17 0 14 0.1635 0.0071
-17 0 16 0.2570 -0.0038
-17 0 18 1.0665 -0.0115
-17 0 20 0.7803 -0.0123
-17 1 1 0.3973 -0.0001
-17 1 2 -0.6811 0.0136
-17 1 3 0.1043 0.0103
-17 1 4 -0.4225 -0.0029
-17 1 5 0.2096 0.0051
-17 1 6 -0.2209 0.0005
-17 1 7 0.5172 -0.0029
-17 1 8 0.0251 0.0013
-17 1 9 0.8564 0.0047
-17 1 10 0.1996 -0.0032
-17 1 11 0.7421 0.0047
-17 1 12 0.3543 0.0019
-17 1 13 0.3017 -0.0068
-17 1 14 0.1569 -0.0002
-17 1 15 0.2156 -0.0064
-17 1 16 0.3985 -0.0034
-17 1 17 0.1370 -0.0039
-17 1 18 0.5159 0.0031
-17 1 19 -0.1502 -0.0085
-17 1 20 -0.2839 -0.0036
-17 1 21 -0.1852 -0.0026
-17 2 1 -0.5327 0.0095
-17 2 2 1.2335 0.0007
-17 2 3 -0.0585 -0.0005
-17 2 4 1.1026 0.0042
-17 2 5 0.3216 -0.0071
-17 2 6 0.6074 0.0035
-17 2 7 0.4587 0.0015
-17 2 8 0.2274 -0.0010
-17 2 9 0.4633 -0.0006
-17 2 10 0.6297 0.0027
-17 2 11 0.0286 -0.0019
-17 2 12 0.6896 0.0031
-17 2 13 -0.3227 0.0013
-17 2 14 0.3773 0.0014
-17 2 15 -0.4986 -0.0098
-17 2 16 0.4134 0.0051
-17 2 17 -0.5801 -0.0054
-17 2 18 -0.2838 -0.0111
-17 2 19 -0.1847 0.0281
-17 2 20 -0.7000 -0.0296
-17 2 21 0.1726 0.0344
-17 3 1 0.2093 0.0013
-17 3 2 0.0629 0.0029
-17 3 3 0.4718 0.0006
-17 3 4 0.7645 0.0074
-17 3 5 0.5486 0.0043
-17 3 6 0.9565 -0.0001
-17 3 7 0.2888 0.0060
-17 3 8 0.5911 -0.0028
-17 3 9 -0.1444 0.0001
-17 3 10 0.1742 0.0016
-17 3 11 0.2176 0.0029
-17 3 12 -0.1710 -0.0023
-17 3 13 0.5463 0.0071
-17 3 14 0.0201 -0.0029
-17 3 15 -0.3000 -0.0053
-17 3 16 0.1273 -0.0019
-17 3 17 -0.6965 -0.0130
-17 3 18 0.2342 -0.0001
-17 3 19 -0.3391 -0.0024
-17 3 20 0.8817 0.0228
-17 3 21 -0.4236 0.0012
-17 4 1 0.0412 -0.0056
-17 4 2 -0.1170 0.0027
-17 4 3 0.1454 -0.0063
-17 4 4 -0.1418 0.0053
-17 4 5 0.4463 -0.0026
-17 4 6 -0.0123 0.0011
-17 4 7 0.4718 -0.0021
-17 4 8 0.1727 0.0005
-17 4 9 0.1341 -0.0016
-17 4 10 0.2274 0.0024
-17 4 11 0.3507 0.0044
-17 4 12 0.5963 -0.0008
-17 4 13 0.5024 0.0095
-17 4 14 0.6172 -0.0066
-17 4 15 0.6795 0.0000
-17 4 16 -0.1567 -0.0030
-17 4 17 1.0771 -0.0176
-17 4 18 -0.2472 0.0241
-17 4 19 0.7994 -0.0165
-17 4 20 0.1103 0.0391
-17 4 21 0.4061 -0.0038
-17 5 1 -0.3827 -0.0044
-17 5 2 0.0316 0.0048
-17 5 3 -0.3141 -0.0033
-17 5 4 -0.3358 -0.0097
-17 5 5 -0.1822 0.0021
-17 5 6 -0.2814 -0.0033
-17 5 7 -0.4444 -0.0006
-17 5 8 -0.1042 0.0019
-17 5 9 -0.1302 -0.0012
-17 5 10 0.0827 0.0008
-17 5 11 0.1698 0.0037
-17 5 12 0.2263 0.0139
-17 5 13 0.3367 0.0050
-17 5 14 0.0977 0.0052
-17 5 15 1.1284 0.0025
-17 5 16 0.1579 -0.0243
-17 5 17 1.0682 0.0025
-17 5 18 0.1522 -0.0221
-17 5 19 0.2952 -0.0023
-17 5 20 -0.2591 -0.0101
-17 6 1 -1.1731 0.0069
-17 6 2 -1.1461 -0.0003
-17 6 3 -0.7080 0.0057
-17 6 4 0.2093 0.0008
-17 6 5 -0.4679 -0.0016
-17 6 6 0.3855 0.0020
-17 6 7 -0.3195 -0.0033
-17 6 8 0.0030 -0.0033
-17 6 9 0.1118 -0.0006
-17 6 10 0.1161 -0.0043
-17 6 11 -0.0043 0.0028
-17 6 12 0.1002 0.0041
-17 6 13 0.0364 -0.0066
-17 6 14 -0.0404 0.0030
-17 6 15 0.2189 -0.0131
-17 6 16 -0.0105 -0.0164
-17 6 17 -0.0708 0.0042
-17 6 18 -0.2311 -0.0390
-17 6 19 -0.1621 0.0070
-17 7 1 -1.1224 -0.0094
-17 7 2 0.7933 -0.0011
-17 7 3 -0.4626 0.0021
-17 7 4 0.6624 0.0011
-17 7 5 -0.2381 0.0067
-17 7 6 -0.0116 -0.0048
-17 7 7 -0.0173 -0.0008
-17 7 8 -0.2613 0.0019
-17 7 9 0.1987 -0.0014
-17 7 10 -0.2703 0.0027
-17 7 11 0.6234 0.0055
-17 7 12 -0.2097 -0.0053
-17 7 13 0.6375 0.0084
-17 7 14 -0.0786 0.0019
-17 7 15 -0.4495 0.0183
-17 7 16 0.0376 0.0078
-17 7 17 -0.9555 0.0214
-17 7 18 0.3451 -0.0014
-17 8 1 1.0790 -0.0023
-17 8 2 0.1268 -0.0214
-17 8 3 0.4751 0.0030
-17 8 4 -0.4613 -0.0087
-17 8 5 -0.0268 -0.0003
-17 8 6 -0.5231 0.0036
-17 8 7 -0.3553 0.0042
-17 8 8 -0.3102 -0.0008
-17 8 9 -0.4916 0.0052
-17 8 10 0.1251 -0.0001
-17 8 11 -0.0025 0.0003
-17 8 12 0.5683 0.0061
-17 8 13 0.0312 0.0147
-17 8 14 0.3903 0.0006
-17 8 15 -0.2909 0.0112
-17 8 16 0.0130 0.0052
-17 8 17 0.0815 -0.0332
-17 9 1 0.3080 0.0029
-17 9 2 -0.9998 -0.0156
-17 9 3 0.4558 0.0001
-17 9 4 -0.2519 -0.0120
-17 9 5 0.4059 -0.0019
-17 9 6 0.2207 0.0065
-17 9 7 -0.1065 -0.0033
-17 9 8 -0.0886 0.0023
-17 9 9 -0.2043 -0.0090
-17 9 10 0.0003 0.0078
-17 9 11 -0.0265 -0.0143
-17 9 12 0.2209 0.0186
-17 9 13 0.1897 -0.0123
-17 9 14 0.0729 0.0066
-17 9 15 0.8007 -0.0175
-17 9 16 -0.2959 0.0075
-17 10 1 -0.3477 0.0142
-17 10 2 0.7347 -0.0064
-17 10 3 -0.2508 -0.0020
-17 10 4 1.0521 0.0095
-17 10 5 -0.2880 -0.0010
-17 10 6 0.0739 0.0009
-17 10 7 -0.4679 0.0041
-17 10 8 -0.4137 -0.0027
-17 10 9 -0.4692 -0.0005
-17 10 10 -0.3064 0.0046
-17 10 11 -0.1936 0.0043
-17 10 12 -0.3035 -0.0020
-17 10 13 0.3281 0.0043
-17 10 14 -0.2276 -0.0009
-17 11 3 1.1555 -0.0200
-17 11 4 -0.3122 0.0235
-17 11 5 0.6356 0.0017
-17 11 6 -0.3429 0.0033
-17 11 7 -0.3662 0.0002
-17 11 8 -0.3510 0.0047
-17 11 9 -0.4868 -0.0092
-17 11 10 -0.6908 -0.0185
-17 11 11 0.0040 0.0065
-16 0 2 -1.0510 0.0270
-16 0 4 -1.1910 0.0035
-16 0 6 -0.9099 0.0008
-16 0 8 -0.4350 0.0030
-16 0 10 -0.1817 -0.0029
-16 0 12 0.3764 -0.0004
-16 0 14 0.7292 0.0061
-16 0 16 0.5500 0.0049
-16 0 18 0.8577 -0.0006
-16 0 20 0.4320 -0.0081
-16 0 22 -0.4872 -0.0148
-16 1 1 -0.0401 0.0002
-16 1 2 -0.9796 -0.0104
-16 1 3 -0.1400 0.0012
-16 1 4 -1.0524 -0.0084
-16 1 5 0.2684 -0.0005
-16 1 6 -0.9075 0.0032
-16 1 7 0.6133 -0.0039
-16 1 8 -0.3543 0.0008
-16 1 9 0.8570 0.0008
-16 1 10 0.1544 -0.0015
-16 1 11 0.5305 0.0058
-16 1 12 0.1900 0.0047
-16 1 13 -0.0955 0.0006
-16 1 14 -0.3826 0.0016
-16 1 15 -0.0465 -0.0036
-16 1 16 -0.2963 -0.0030
-16 1 17 0.2202 -0.0004
-16 1 18 -0.0254 -0.0000
-16 1 19 0.1287 0.0025
-16 1 20 -0.2397 -0.0065
-16 1 21 0.0803 0.0022
-16 1 22 0.4855 -0.0109
-16 1 23 0.1561 0.0013
-16 2 1 -0.3601 0.0034
-16 2 2 1.3125 -0.0065
-16 2 3 0.3267 -0.0064
-16 2 4 1.7817 -0.0010
-16 2 5 0.4990 -0.0049
-16 2 6 1.6883 -0.0050
-16 2 7 0.3418 0.0044
-16 2 8 1.1088 -0.0066
-16 2 9 0.2609 -0.0002
-16 2 10 0.9516 0.0002
-16 2 11 0.0479 -0.0008
-16 2 12 0.4572 0.0009
-16 2 13 0.1698 0.0037
-16 2 14 -0.0353 0.0000
-16 2 15 0.3012 -0.0055
-16 2 16 0.2164 0.0052
-16 2 17 0.0510 -0.0046
-16 2 18 0.0339 -0.0037
-16 2 19 -0.0282 0.0175
-16 2 20 0.0353 -0.0130
-16 2 21 -0.0158 0.0205
-16 2 22 0.3692 0.0060
-16 2 23 -0.1608 0.0013
-16 3 1 0.4546 0.0010
-16 3 2 0.6767 -0.0019
-16 3 3 0.9140 -0.0016
-16 3 4 1.4208 0.0006
-16 3 5 0.8571 0.0001
-16 3 6 1.2546 -0.0001
-16 3 7 0.4608 0.0028
-16 3 8 0.5920 -0.0001
-16 3 9 -0.0155 0.0006
-16 3 10 0.0549 0.0029
-16 3 11 0.6490 0.0010
-16 3 12 -0.2460 -0.0003
-16 3 13 1.4612 0.0059
-16 3 14 0.0014 -0.0054
-16 3 15 0.7054 0.0019
-16 3 16 0.0822 -0.0056
-16 3 17 -0.1232 -0.0088
-16 3 18 0.1872 0.0037
-16 3 19 -0.1805 -0.0092
-16 3 20 0.7015 0.0249
-16 3 21 -0.2699 -0.0057
-16 3 22 0.5291 0.0270
-16 3 23 -0.1897 -0.0134
-16 4 1 -0.1957 0.0019
-16 4 2 -0.0291 -0.0024
-16 4 3 -0.1932 -0.0016
-16 4 4 -0.3456 -0.0013
-16 4 5 0.0052 -0.0002
-16 4 6 -0.4413 -0.0007
-16 4 7 -0.2263 -0.0020
-16 4 8 -0.1091 -0.0007
-16 4 9 -0.5767 -0.0050
-16 4 10 0.1592 0.0030
-16 4 11 -0.1652 -0.0025
-16 4 12 0.5717 0.0035
-16 4 13 0.0870 0.0041
-16 4 14 0.6619 -0.0051
-16 4 15 0.4509 0.0039
-16 4 16 0.0210 -0.0091
-16 4 17 1.1948 -0.0026
-16 4 18 -0.3432 0.0102
-16 4 19 1.2854 -0.0040
-16 4 20 -0.4993 0.0203
-16 4 21 1.0469 -0.0080
-16 4 22 -0.4662 -0.0062
-16 5 1 -0.5213 0.0043
-16 5 2 -0.0592 0.0007
-16 5 3 -0.2136 0.0017
-16 5 4 -0.2131 -0.0078
-16 5 5 -0.2890 0.0020
-16 5 6 -0.3727 -0.0015
-16 5 7 -0.7060 -0.0014
-16 5 8 -0.4986 0.0011
-16 5 9 -0.0230 -0.0040
-16 5 10 -0.2687 -0.0040
-16 5 11 0.2802 -0.0026
-16 5 12 0.0907 0.0030
-16 5 13 -0.1074 -0.0034
-16 5 14 0.1701 0.0021
-16 5 15 0.3893 -0.0047
-16 5 16 0.2985 -0.0112
-16 5 17 0.5512 -0.0004
-16 5 18 0.1592 -0.0121
-16 5 19 0.0900 -0.0058
-16 5 20 -0.2541 -0.0138
-16 5 21 0.1497 -0.0169
-16 5 22 -0.1428 -0.0201
-16 6 1 -0.4050 0.0001
-16 6 2 -0.3420 0.0037
-16 6 3 -0.1845 0.0001
-16 6 4 0.8896 0.0017
-16 6 5 -0.5641 0.0026
-16 6 6 0.6552 -0.0016
-16 6 7 -0.3814 0.0010
-16 6 8 0.1909 -0.0015
-16 6 9 0.4476 -0.0014
-16 6 10 0.4686 -0.0043
-16 6 11 0.3698 0.0044
-16 6 12 0.4941 -0.0022
-16 6 13 0.2215 -0.0024
-16 6 14 0.1270 0.0084
-16 6 15 0.1791 -0.0100
-16 6 16 -0.1230 0.0045
-16 6 17 -0.3395 0.0061
-16 6 18 -0.2101 -0.0229
-16 6 19 -0.7096 0.0081
-16 6 20 0.2063 -0.0342
-16 6 21 -0.9422 -0.0092
-16 7 1 0.1690 -0.0062
-16 7 2 0.8372 -0.0013
-16 7 3 0.3465 0.0060
-16 7 4 0.1963 0.0024
-16 7 5 0.0802 0.0077
-16 7 6 -0.4985 0.0023
-16 7 7 0.0459 -0.0030
-16 7 8 -0.2269 0.0055
-16 7 9 -0.1468 -0.0027
-16 7 10 -0.0161 0.0051
-16 7 11 0.2259 0.0019
-16 7 12 -0.3470 0.0019
-16 7 13 0.6393 0.0005
-16 7 14 -0.6451 0.0038
-16 7 15 -0.2741 0.0051
-16 7 16 -0.4643 0.0031
-16 7 17 -0.8915 0.0019
-16 7 18 0.1306 -0.0008
-16 7 19 -0.4056 -0.0116
-16 7 20 0.2083 0.0033
-16 7 21 -0.0435 -0.0099
-16 8 1 1.0365 0.0030
-16 8 2 0.1119 -0.0108
-16 8 3 0.4924 0.0049
-16 8 4 -0.6826 -0.0009
-16 8 5 0.1669 0.0002
-16 8 6 -0.8778 0.0085
-16 8 7 -0.2722 0.0031
-16 8 8 -0.8325 -0.0032
-16 8 9 -0.4729 0.0013
-16 8 10 -0.5461 -0.0040
-16 8 11 0.1077 -0.0081
-16 8 12 -0.0022 0.0050
-16 8 13 0.0011 0.0025
-16 8 14 0.2000 -0.0038
-16 8 15 -0.3502 0.0020
-16 8 16 0.0033 -0.0019
-16 8 17 0.3570 -0.0299
-16 8 18 -0.2569 0.0170
-16 8 19 0.9861 -0.0234
-16 8 20 -0.3342 0.0131
-16 9 1 0.4078 0.0030
-16 9 2 -0.5948 -0.0091
-16 9 3 0.7198 0.0028
-16 9 4 0.0928 -0.0041
-16 9 5 0.4450 0.0005
-16 9 6 0.2369 0.0073
-16 9 7 -0.2087 0.0017
-16 9 8 -0.2588 -0.0054
-16 9 9 -0.0265 0.0026
-16 9 10 0.1120 -0.0017
-16 9 11 0.1657 0.0018
-16 9 12 0.8415 0.0108
-16 9 13 0.1975 0.0004
-16 9 14 0.9590 0.0007
-16 9 15 0.9290 -0.0028
-16 9 16 0.4538 0.0042
-16 9 17 1.1612 0.0046
-16 9 18 -0.0322 0.0299
-16 9 19 0.5096 0.0132
-16 10 1 -0.4501 0.0130
-16 10 2 0.3420 0.0044
-16 10 3 0.0042 -0.0043
-16 10 4 0.1008 0.0166
-16 10 5 -0.2430 -0.0000
-16 10 6 -0.7914 -0.0026
-16 10 7 -0.6882 0.0033
-16 10 8 -0.3977 -0.0034
-16 10 9 -0.6792 -0.0034
-16 10 10 0.3875 0.0057
-16 10 11 -0.2978 0.0054
-16 10 12 0.4362 -0.0061
-16 10 13 0.3655 0.0063
-16 10 14 0.2562 -0.0042
-16 10 15 0.3562 -0.0009
-16 10 16 0.1640 0.0013
-16 10 17 -0.4333 0.0148
-16 11 1 0.3282 -0.0181
-16 11 2 0.0758 0.0254
-16 11 3 0.4626 -0.0157
-16 11 4 -0.2221 0.0144
-16 11 5 -0.5146 0.0022
-16 11 6 -0.0067 0.0006
-16 11 7 -1.0841 0.0003
-16 11 8 0.1688 0.0045
-16 11 9 -0.5712 -0.0103
-16 11 10 0.0320 -0.0159
-16 11 11 0.0273 -0.0024
-16 11 12 0.2191 -0.0142
-16 11 13 -0.2083 0.0062
-16 11 14 0.1529 0.0247
-16 11 15 -0.7605 -0.0033
-16 12 1 -0.7919 -0.0177
-16 12 2 0.3381 -0.0010
-16 12 3 -1.0734 -0.0016
-16 12 4 0.3586 -0.0056
-16 12 5 -0.5051 0.0029
-16 12 6 -0.3027 0.0066
-16 12 7 0.1301 -0.0022
-16 12 8 -0.4957 0.0059
-16 12 9 0.0268 -0.0067
-16 12 10 0.4383 0.0062
-16 12 11 -0.3787 -0.0025
-16 12 12 0.6524 0.0185
-16 12 13 -0.4567 0.0166
-16 13 4 -1.2497 -0.0083
-16 13 5 -0.2580 0.0168
-16 13 6 -1.7067 -0.0033
-16 13 7 -0.0643 0.0077
-16 13 8 -0.9826 -0.0230
-16 13 9 0.4646 0.0263
-15 0 2 -1.4582 -0.0217
-15 0 4 -1.3944 -0.0167
-15 0 6 -1.4057 0.0016
-15 0 8 -0.9638 0.0047
-15 0 10 -0.6106 -0.0001
-15 0 12 -0.1551 0.0004
-15 0 14 0.1933 0.0017
-15 0 16 0.0666 0.0010
-15 0 18 0.2457 -0.0008
-15 0 20 0.2361 -0.0037
-15 0 22 0.2193 -0.0080
-15 0 24 0.5707 -0.0045
-15 1 1 -0.2550 -0.0093
-15 1 2 -0.3241 -0.0199
-15 1 3 -0.0105 -0.0077
-15 1 4 -0.5212 -0.0018
-15 1 5 0.4038 0.0005
-15 1 6 -0.4309 0.0024
-15 1 7 0.5670 -0.0008
-15 1 8 0.0236 -0.0047
-15 1 9 0.7991 -0.0040
-15 1 10 0.2702 -0.0035
-15 1 11 0.5354 0.0018
-15 1 12 0.0667 0.0028
-15 1 13 -0.0311 0.0044
-15 1 14 -0.5586 0.0007
-15 1 15 0.1195 0.0001
-15 1 16 -0.4923 -0.0022
-15 1 17 0.4573 -0.0020
-15 1 18 -0.0863 0.0023
-15 1 19 0.3021 -0.0029
-15 1 20 -0.0032 0.0017
-15 1 21 0.1285 -0.0062
-15 1 22 0.6358 0.0025
-15 1 23 0.1449 -0.0063
-15 1 24 0.8577 0.0162
-15 2 1 0.2404 0.0007
-15 2 2 1.8932 0.0005
-15 2 3 0.7310 -0.0015
-15 2 4 2.5580 0.0002
-15 2 5 0.3604 0.0010
-15 2 6 2.2989 -0.0062
-15 2 7 -0.0937 0.0043
-15 2 8 1.3759 -0.0062
-15 2 9 -0.0802 -0.0015
-15 2 10 1.0491 -0.0020
-15 2 11 0.1649 -0.0010
-15 2 12 0.5325 -0.0013
-15 2 13 0.8211 0.0044
-15 2 14 -0.1094 -0.0007
-15 2 15 1.0566 -0.0027
-15 2 16 0.0211 0.0066
-15 2 17 0.3943 -0.0095
-15 2 18 0.0758 0.0048
-15 2 19 -0.2121 -0.0011
-15 2 20 0.1998 -0.0037
-15 2 21 -0.3353 0.0062
-15 2 22 0.3343 0.0048
-15 2 23 -0.2544 0.0016
-15 2 24 0.0874 0.0116
-15 3 1 0.4001 -0.0009
-15 3 2 0.3119 -0.0031
-15 3 3 0.6924 -0.0032
-15 3 4 0.5484 -0.0040
-15 3 5 0.3899 -0.0043
-15 3 6 0.2214 0.0001
-15 3 7 -0.1485 -0.0010
-15 3 8 0.0593 -0.0007
-15 3 9 -0.6745 0.0004
-15 3 10 0.1391 0.0033
-15 3 11 0.0405 -0.0027
-15 3 12 0.0921 0.0057
-15 3 13 1.0531 -0.0005
-15 3 14 0.2916 0.0000
-15 3 15 0.6995 0.0022
-15 3 16 0.2308 -0.0049
-15 3 17 0.2218 -0.0039
-15 3 18 -0.0075 -0.0043
-15 3 19 0.3496 -0.0066
-15 3 20 0.0736 0.0027
-15 3 21 0.3747 -0.0040
-15 3 22 -0.0770 0.0019
-15 3 23 0.3404 -0.0103
-15 3 24 -0.0008 -0.0081
-15 4 1 -0.3634 0.0057
-15 4 2 -0.1588 -0.0062
-15 4 3 -0.6800 0.0036
-15 4 4 -0.5521 -0.0020
-15 4 5 -0.6718 0.0055
-15 4 6 -0.6764 -0.0009
-15 4 7 -0.7615 0.0025
-15 4 8 -0.2831 -0.0042
-15 4 9 -0.7213 -0.0051
-15 4 10 -0.1352 -0.0009
-15 4 11 -0.3850 -0.0088
-15 4 12 0.0325 0.0031
-15 4 13 -0.5515 -0.0046
-15 4 14 0.3048 -0.0006
-15 4 15 -0.2621 0.0013
-15 4 16 0.1507 -0.0063
-15 4 17 0.6654 0.0040
-15 4 18 -0.1634 0.0016
-15 4 19 0.9804 0.0020
-15 4 20 -0.5819 0.0074
-15 4 21 0.8806 -0.0098
-15 4 22 -0.6535 -0.0073
-15 4 23 0.6084 -0.0171
-15 4 24 -0.3717 -0.0128
-15 5 1 0.0616 -0.0002
-15 5 2 0.2801 0.0044
-15 5 3 0.3823 -0.0010
-15 5 4 -0.0516 0.0008
-15 5 5 -0.1007 0.0026
-15 5 6 -0.6712 0.0024
-15 5 7 -0.4672 0.0013
-15 5 8 -1.1219 0.0033
-15 5 9 0.6603 -0.0022
-15 5 10 -0.9233 -0.0044
-15 5 11 0.8728 0.0005
-15 5 12 -0.3917 -0.0035
-15 5 13 -0.1136 0.0011
-15 5 14 -0.0708 0.0024
-15 5 15 -0.2634 -0.0025
-15 5 16 0.1512 0.0026
-15 5 17 -0.4679 -0.0008
-15 5 18 0.1158 0.0007
-15 5 19 -0.8855 -0.0059
-15 5 20 0.0326 -0.0060
-15 5 21 -0.5781 -0.0135
-15 5 22 0.3240 -0.0065
-15 5 23 -0.3618 0.0056
-15 6 1 0.5829 -0.0032
-15 6 2 0.0659 0.0046
-15 6 3 0.4355 -0.0005
-15 6 4 0.2413 0.0003
-15 6 5 -0.3381 0.0046
-15 6 6 -0.3777 -0.0025
-15 6 7 -0.1542 -0.0010
-15 6 8 -0.2231 0.0020
-15 6 9 0.4650 -0.0046
-15 6 10 0.7364 -0.0014
-15 6 11 0.1284 0.0069
-15 6 12 0.9315 -0.0041
-15 6 13 0.0774 0.0040
-15 6 14 0.2957 0.0066
-15 6 15 0.1507 -0.0068
-15 6 16 -0.2546 0.0100
-15 6 17 -0.3061 0.0034
-15 6 18 -0.2873 -0.0086
-15 6 19 -0.5961 0.0057
-15 6 20 0.3065 -0.0171
-15 6 21 -0.8223 -0.0064
-15 6 22 0.5329 0.0006
-15 6 23 -0.8742 0.0012
-15 7 1 0.7911 -0.0049
-15 7 2 0.0085 -0.0017
-15 7 3 0.6353 0.0039
-15 7 4 -0.8631 0.0042
-15 7 5 0.3084 0.0011
-15 7 6 -0.8982 0.0032
-15 7 7 0.0845 -0.0069
-15 7 8 0.2055 -0.0020
-15 7 9 -0.7006 -0.0024
-15 7 10 0.5569 -0.0012
-15 7 11 -0.5224 0.0006
-15 7 12 -0.1705 0.0011
-15 7 13 0.2350 -0.0045
-15 7 14 -0.7150 -0.0016
-15 7 15 -0.1922 -0.0047
-15 7 16 -0.5594 -0.0039
-15 7 17 -0.3932 -0.0079
-15 7 18 -0.1594 -0.0006
-15 7 19 0.2163 -0.0079
-15 7 20 -0.2722 0.0039
-15 7 21 0.4047 0.0092
-15 7 22 -0.7651 0.0057
-15 8 1 0.6125 0.0020
-15 8 2 0.4305 -0.0028
-15 8 3 0.0819 0.0013
-15 8 4 0.1079 0.0032
-15 8 5 -0.0844 -0.0023
-15 8 6 0.1246 0.0078
-15 8 7 -0.3208 0.0011
-15 8 8 -0.2777 -0.0057
-15 8 9 -0.0359 0.0022
-15 8 10 -0.5574 -0.0067
-15 8 11 0.7496 -0.0055
-15 8 12 0.0125 0.0030
-15 8 13 0.3615 0.0011
-15 8 14 0.6054 -0.0047
-15 8 15 -0.1036 0.0074
-15 8 16 0.3658 -0.0053
-15 8 17 0.4530 -0.0078
-15 8 18 -0.2573 0.0124
-15 8 19 0.6182 -0.0047
-15 8 20 -0.3670 0.0162
-15 8 21 0.1801 0.0230
-15 9 1 0.1196 0.0015
-15 9 2 0.1010 -0.0022
-15 9 3 0.4821 0.0006
-15 9 4 0.5275 -0.0002
-15 9 5 0.1890 -0.0010
-15 9 6 0.3998 0.0043
-15 9 7 -0.1395 0.0018
-15 9 8 0.0022 -0.0088
-15 9 9 0.4185 0.0070
-15 9 10 0.5667 -0.0046
-15 9 11 0.4660 0.0081
-15 9 12 1.2901 0.0070
-15 9 13 0.2914 0.0034
-15 9 14 1.2876 -0.0026
-15 9 15 0.8099 0.0027
-15 9 16 0.8764 -0.0026
-15 9 17 0.5257 0.0112
-15 9 18 0.6414 0.0230
-15 9 19 -0.1924 0.0094
-15 9 20 0.5667 0.0348
-15 10 1 -0.6094 0.0075
-15 10 2 -0.1012 0.0085
-15 10 3 -0.1313 -0.0044
-15 10 4 -0.8304 0.0117
-15 10 5 -0.3983 0.0010
-15 10 6 -1.2890 -0.0082
-15 10 7 -0.5507 0.0001
-15 10 8 -0.0539 -0.0022
-15 10 9 -0.4103 -0.0084
-15 10 10 0.9851 0.0070
-15 10 11 -0.2527 0.0010
-15 10 12 0.7489 -0.0063
-15 10 13 0.1543 0.0047
-15 10 14 0.3665 -0.0026
-15 10 15 -0.0401 -0.0044
-15 10 16 0.4069 0.0041
-15 10 17 -0.6353 0.0053
-15 10 18 0.6113 -0.0135
-15 10 19 -0.2799 0.0189
-15 11 1 -0.1268 -0.0079
-15 11 2 -0.1429 0.0075
-15 11 3 -0.6742 -0.0027
-15 11 4 -0.2524 0.0006
-15 11 5 -1.4081 0.0045
-15 11 6 0.0002 -0.0038
-15 11 7 -0.8792 0.0041
-15 11 8 0.1880 0.0046
-15 11 9 0.1553 -0.0055
-15 11 10 0.1936 -0.0049
-15 11 11 0.4352 -0.0063
-15 11 12 0.3921 -0.0014
-15 11 13 -0.2168 0.0057
-15 11 14 0.2697 0.0230
-15 11 15 -0.7992 0.0033
-15 11 16 0.0304 0.0172
-15 11 17 -0.3054 -0.0123
-15 11 18 0.0044 -0.0153
-15 12 1 -0.8788 -0.0060
-15 12 2 -0.2267 0.0030
-15 12 3 -1.3796 0.0052
-15 12 4 -0.7821 -0.0024
-15 12 5 -0.4126 0.0046
-15 12 6 -1.3811 0.0048
-15 12 7 0.5972 -0.0030
-15 12 8 -0.9218 0.0038
-15 12 9 0.5062 -0.0041
-15 12 10 0.1175 0.0061
-15 12 11 0.0170 0.0050
-15 12 12 0.0058 0.0086
-15 12 13 -0.1775 0.0141
-15 12 14 -0.5336 -0.0153
-15 12 15 0.0743 0.0092
-15 12 16 -0.1694 -0.0244
-15 13 1 0.6011 0.0058
-15 13 2 -0.2781 -0.0071
-15 13 3 0.6267 0.0182
-15 13 4 -0.8422 -0.0023
-15 13 5 0.0875 0.0090
-15 13 6 -0.8590 -0.0001
-15 13 7 -0.1033 0.0011
-15 13 8 -0.4204 -0.0150
-15 13 9 0.4525 0.0201
-15 13 10 -0.5611 -0.0079
-15 13 11 0.8790 0.0131
-15 13 12 -0.9568 0.0035
-15 13 13 0.7113 -0.0358
-15 13 14 -0.5784 -0.0049
-15 14 1 0.7767 0.0027
-15 14 2 0.4414 -0.0080
-15 14 3 0.6421 -0.0052
-15 14 4 0.8296 0.0011
-15 14 5 -0.2621 -0.0064
-15 14 6 0.9233 -0.0036
-15 14 7 -0.7438 -0.0030
-15 14 8 0.4782 0.0086
-15 14 9 -0.2732 -0.0015
-15 14 10 -0.1353 0.0138
-15 14 11 0.2335 0.0029
-14 0 2 -1.1297 -0.0378
-14 0 4 -0.7674 -0.0112
-14 0 6 -0.8373 -0.0029
-14 0 8 -0.3935 -0.0066
-14 0 10 -0.3617 -0.0013
-14 0 12 -0.5163 0.0042
-14 0 14 -0.2492 0.0038
-14 0 16 -0.1484 0.0009
-14 0 18 0.0955 -0.0016
-14 0 20 0.4162 0.0001
-14 0 22 0.6249 0.0012
-14 0 24 0.5548 0.0058
-14 0 26 -0.0810 0.0152
-14 1 1 -0.0706 -0.0090
-14 1 2 1.7634 0.0076
-14 1 3 0.2180 -0.0009
-14 1 4 1.2995 0.0117
-14 1 5 0.2482 0.0080
-14 1 6 0.9937 0.0001
-14 1 7 0.1427 0.0052
-14 1 8 0.8966 -0.0057
-14 1 9 0.4925 -0.0041
-14 1 10 0.5836 -0.0037
-14 1 11 0.5651 -0.0028
-14 1 12 0.2188 -0.0001
-14 1 13 0.2742 0.0031
-14 1 14 -0.3259 -0.0007
-14 1 15 0.3472 0.0023
-14 1 16 -0.3236 -0.0026
-14 1 17 0.3401 -0.0034
-14 1 18 0.0767 0.0025
-14 1 19 -0.0460 -0.0085
-14 1 20 -0.1049 0.0048
-14 1 21 -0.1600 -0.0084
-14 1 22 -0.2452 0.0048
-14 1 23 0.0738 -0.0037
-14 1 24 -0.2011 0.0115
-14 1 25 0.1138 -0.0035
-14 1 26 0.0398 0.0112
-14 2 1 0.2648 0.0064
-14 2 2 1.8711 0.0100
-14 2 3 0.3503 0.0039
-14 2 4 2.1173 0.0033
-14 2 5 -0.2306 0.0007
-14 2 6 1.4936 0.0020
-14 2 7 -0.6004 0.0008
-14 2 8 0.5931 0.0024
-14 2 9 -0.4162 -0.0028
-14 2 10 0.6927 0.0018
-14 2 11 0.0769 -0.0024
-14 2 12 0.6709 0.0012
-14 2 13 0.8646 0.0035
-14 2 14 0.0664 -0.0018
-14 2 15 1.0504 0.0026
-14 2 16 -0.0979 0.0030
-14 2 17 0.3949 -0.0062
-14 2 18 -0.2870 0.0050
-14 2 19 -0.1239 -0.0078
-14 2 20 -0.3535 -0.0059
-14 2 21 -0.0934 0.0011
-14 2 22 -0.0539 -0.0056
-14 2 23 0.1602 0.0038
-14 2 24 0.2397 0.0062
-14 2 25 0.2044 -0.0076
-14 3 1 0.4723 -0.0003
-14 3 2 -1.2435 0.0017
-14 3 3 0.5677 -0.0008
-14 3 4 -1.4913 -0.0005
-14 3 5 0.2261 -0.0023
-14 3 6 -1.4010 0.0020
-14 3 7 -0.1043 -0.0002
-14 3 8 -0.5819 -0.0044
-14 3 9 -0.5972 0.0021
-14 3 10 0.2728 -0.0005
-14 3 11 -0.5087 -0.0024
-14 3 12 0.4893 0.0051
-14 3 13 -0.1357 -0.0025
-14 3 14 0.7170 0.0035
-14 3 15 -0.1454 0.0035
-14 3 16 0.5717 0.0014
-14 3 17 0.1888 0.0016
-14 3 18 -0.0408 -0.0047
-14 3 19 0.7577 -0.0018
-14 3 20 -0.1621 -0.0072
-14 3 21 0.8259 -0.0003
-14 3 22 -0.0279 -0.0036
-14 3 23 0.4963 -0.0055
-14 3 24 0.1245 -0.0010
-14 3 25 0.2576 -0.0053
-14 4 1 0.0390 0.0001
-14 4 2 -0.3226 -0.0024
-14 4 3 -0.6367 0.0001
-14 4 4 -0.6720 0.0053
-14 4 5 -0.7764 0.0039
-14 4 6 -0.6497 0.0023
-14 4 7 -0.4316 0.0040
-14 4 8 -0.2143 -0.0038
-14 4 9 0.0236 0.0007
-14 4 10 -0.4194 -0.0035
-14 4 11 -0.0034 -0.0018
-14 4 12 -0.7925 -0.0002
-14 4 13 -0.6886 -0.0016
-14 4 14 -0.5515 0.0040
-14 4 15 -0.6971 -0.0011
-14 4 16 -0.2299 0.0022
-14 4 17 -0.2377 0.0003
-14 4 18 0.0003 0.0029
-14 4 19 -0.1951 0.0018
-14 4 20 0.0351 0.0080
-14 4 21 -0.1145 -0.0051
-14 4 22 0.0373 0.0047
-14 4 23 -0.1138 -0.0097
-14 4 24 0.0071 -0.0014
-14 4 25 -0.2251 0.0051
-14 5 1 0.1698 -0.0049
-14 5 2 0.0785 0.0037
-14 5 3 0.3449 -0.0035
-14 5 4 -0.4905 0.0010
-14 5 5 -0.2078 0.0010
-14 5 6 -1.1856 0.0018
-14 5 7 -0.4105 0.0008
-14 5 8 -1.5170 0.0070
-14 5 9 0.7611 -0.0006
-14 5 10 -1.2993 0.0009
-14 5 11 1.0314 0.0048
-14 5 12 -0.7256 -0.0030
-14 5 13 0.2658 0.0054
-14 5 14 -0.3026 0.0003
-14 5 15 -0.1355 -0.0021
-14 5 16 -0.0744 0.0022
-14 5 17 -0.8698 -0.0006
-14 5 18 0.0901 0.0018
-14 5 19 -1.4050 -0.0006
-14 5 20 0.3908 -0.0012
-14 5 21 -0.8919 -0.0061
-14 5 22 0.7967 0.0030
-14 5 23 -0.2984 0.0132
-14 5 24 0.5741 0.0090
-14 6 1 0.0304 -0.0009
-14 6 2 -0.0051 0.0023
-14 6 3 0.0189 0.0002
-14 6 4 -0.5242 -0.0010
-14 6 5 -0.3049 0.0020
-14 6 6 -1.0094 -0.0025
-14 6 7 0.0079 -0.0050
-14 6 8 -0.1966 0.0015
-14 6 9 0.0614 -0.0079
-14 6 10 1.1390 -0.0005
-14 6 11 -0.5016 0.0039
-14 6 12 1.4237 -0.0059
-14 6 13 -0.2407 0.0038
-14 6 14 0.7335 -0.0022
-14 6 15 0.0569 -0.0044
-14 6 16 -0.0189 0.0048
-14 6 17 -0.1056 0.0045
-14 6 18 -0.3916 0.0012
-14 6 19 0.0395 0.0083
-14 6 20 -0.1391 -0.0017
-14 6 21 0.0783 0.0029
-14 6 22 0.0588 0.0059
-14 6 23 -0.0135 0.0144
-14 6 24 -0.0284 0.0126
-14 7 1 0.6339 -0.0062
-14 7 2 -0.0567 -0.0033
-14 7 3 0.3369 -0.0009
-14 7 4 -0.5633 0.0029
-14 7 5 0.1671 -0.0029
-14 7 6 0.0522 -0.0007
-14 7 7 0.0750 -0.0045
-14 7 8 1.2046 -0.0085
-14 7 9 -0.7755 0.0024
-14 7 10 1.1425 -0.0028
-14 7 11 -0.7476 0.0040
-14 7 12 0.2571 0.0028
-14 7 13 -0.1781 -0.0008
-14 7 14 -0.1113 -0.0013
-14 7 15 -0.3940 -0.0003
-14 7 16 -0.1106 -0.0030
-14 7 17 -0.1464 -0.0015
-14 7 18 -0.3093 -0.0008
-14 7 19 0.5214 0.0027
-14 7 20 -0.6242 -0.0010
-14 7 21 0.5631 0.0231
-14 7 22 -0.7155 0.0015
-14 7 23 0.4125 0.0300
-14 8 1 0.2736 -0.0007
-14 8 2 0.8542 -0.0016
-14 8 3 -0.4250 -0.0016
-14 8 4 1.0033 -0.0006
-14 8 5 -0.4942 -0.0027
-14 8 6 1.2705 0.0044
-14 8 7 -0.3884 -0.0005
-14 8 8 0.4882 -0.0025
-14 8 9 0.3027 0.0035
-14 8 10 -0.3436 -0.0039
-14 8 11 1.0245 -0.0026
-14 8 12 0.0741 0.0032
-14 8 13 0.5918 -0.0028
-14 8 14 0.7292 -0.0015
-14 8 15 0.3777 0.0076
-14 8 16 0.3949 -0.0062
-14 8 17 0.5627 0.0036
-14 8 18 -0.2111 0.0033
-14 8 19 0.0086 -0.0048
-14 8 20 -0.1896 0.0113
-14 8 21 -0.4018 0.0038
-14 8 22 0.1119 0.0127
-14 8 23 -0.2475 0.0083
-14 9 1 -0.0302 0.0017
-14 9 2 -0.0580 -0.0031
-14 9 3 0.4151 -0.0009
-14 9 4 0.1550 -0.0038
-14 9 5 0.3711 -0.0029
-14 9 6 0.1635 0.0014
-14 9 7 0.3361 -0.0025
-14 9 8 0.0899 -0.0046
-14 9 9 0.7006 0.0011
-14 9 10 0.4710 -0.0014
-14 9 11 0.4116 0.0005
-14 9 12 0.6088 0.0067
-14 9 13 0.3438 -0.0046
-14 9 14 0.3288 -0.0016
-14 9 15 0.6467 -0.0024
-14 9 16 0.3589 -0.0077
-14 9 17 -0.2119 0.0052
-14 9 18 0.7796 0.0085
-14 9 19 -0.6915 0.0010
-14 9 20 0.7906 0.0218
-14 9 21 0.1902 -0.0104
-14 9 22 0.1601 0.0102
-14 10 1 -0.5484 0.0046
-14 10 2 -0.4987 0.0034
-14 10 3 -0.3430 -0.0008
-14 10 4 -1.1102 0.0028
-14 10 5 -0.4241 0.0023
-14 10 6 -1.2190 -0.0089
-14 10 7 -0.0131 0.0015
-14 10 8 -0.0317 0.0013
-14 10 9 0.2707 -0.0057
-14 10 10 0.5606 0.0082
-14 10 11 0.1170 0.0008
-14 10 12 0.0921 -0.0047
-14 10 13 0.0218 0.0064
-14 10 14 -0.1174 -0.0017
-14 10 15 -0.5357 -0.0040
-14 10 16 0.1468 0.0060
-14 10 17 -0.7622 -0.0033
-14 10 18 0.3133 -0.0092
-14 10 19 0.1216 0.0121
-14 10 20 0.2094 -0.0266
-14 10 21 0.4275 0.0078
-14 11 1 -0.2566 0.0042
-14 11 2 -0.5040 -0.0005
-14 11 3 -0.9753 0.0037
-14 11 4 -0.6202 -0.0030
-14 11 5 -1.0161 0.0004
-14 11 6 -0.5417 -0.0056
-14 11 7 0.1464 0.0057
-14 11 8 -0.4786 0.0024
-14 11 9 0.9673 0.0005
-14 11 10 -0.4009 0.0021
-14 11 11 0.7116 -0.0066
-14 11 12 0.0391 0.0004
-14 11 13 -0.2419 0.0045
-14 11 14 0.3787 0.0077
-14 11 15 -0.7182 0.0060
-14 11 16 0.3742 0.0099
-14 11 17 0.0144 -0.0104
-14 11 18 0.0889 -0.0075
-14 11 19 0.2689 -0.0106
-14 11 20 -0.2316 -0.0274
-14 12 1 -0.1661 0.0014
-14 12 2 -0.2179 0.0071
-14 12 3 -0.4645 0.0049
-14 12 4 -0.8005 -0.0010
-14 12 5 0.2942 0.0033
-14 12 6 -0.8468 0.0005
-14 12 7 0.6278 -0.0041
-14 12 8 -0.0953 -0.0003
-14 12 9 0.1564 -0.0032
-14 12 10 0.5094 0.0003
-14 12 11 -0.1353 0.0043
-14 12 12 0.1233 -0.0012
-14 12 13 0.0795 -0.0000
-14 12 14 -0.3921 -0.0131
-14 12 15 0.7579 -0.0068
-14 12 16 -0.3584 -0.0119
-14 12 17 1.1226 -0.0010
-14 12 18 -0.1593 0.0026
-14 13 1 0.7619 0.0001
-14 13 2 0.2555 -0.0054
-14 13 3 0.7608 0.0027
-14 13 4 0.5416 0.0023
-14 13 5 -0.0988 -0.0006
-14 13 6 0.8788 0.0054
-14 13 7 -0.5444 -0.0049
-14 13 8 0.6545 -0.0020
-14 13 9 -0.0250 0.0098
-14 13 10 -0.0605 0.0007
-14 13 11 0.5264 0.0061
-14 13 12 -0.4846 0.0044
-14 13 13 0.7741 -0.0296
-14 13 14 -0.5013 -0.0005
-14 13 15 0.8818 -0.0205
-14 13 16 -0.6399 -0.0034
-14 13 17 0.4548 0.0308
-14 14 1 -0.4266 -0.0007
-14 14 2 -0.0874 0.0011
-14 14 3 -0.3290 -0.0027
-14 14 4 0.6260 0.0002
-14 14 5 -0.6226 -0.0029
-14 14 6 0.9251 -0.0036
-14 14 7 -0.8009 -0.0035
-14 14 8 0.4920 0.0074
-14 14 9 -0.4241 -0.0014
-14 14 10 0.0589 0.0065
-14 14 11 0.0603 0.0070
-14 14 12 0.2589 -0.0085
-14 14 13 0.1596 0.0192
-14 14 14 0.4136 -0.0018
-14 15 1 -0.4934 0.0001
-14 15 2 -0.1847 0.0057
-14 15 3 -0.7249 -0.0007
-14 15 4 -0.1675 0.0011
-14 15 5 -0.3339 -0.0043
-14 15 6 -0.2609 0.0030
-14 15 7 0.3402 0.0051
-14 15 8 -0.1760 0.0004
-14 15 9 0.4619 0.0040
-14 15 10 0.4490 0.0038
-14 15 11 0.1822 -0.0121
-13 0 2 0.8103 0.0182
-13 0 4 0.6811 0.0208
-13 0 6 -0.0224 -0.0002
-13 0 8 0.2662 -0.0068
-13 0 10 0.2265 0.0024
-13 0 12 -0.2327 0.0054
-13 0 14 -0.1154 0.0057
-13 0 16 -0.0814 0.0031
-13 0 18 0.1084 -0.0017
-13 0 20 0.3515 0.0006
-13 0 22 0.1208 0.0042
-13 0 24 -0.2201 0.0065
-13 0 26 -0.5927 0.0077
-13 1 1 -0.0606 0.0062
-13 1 2 2.8727 0.0238
-13 1 3 0.2045 0.0064
-13 1 4 2.1834 0.0074
-13 1 5 0.0621 0.0042
-13 1 6 1.8328 0.0001
-13 1 7 -0.1176 0.0050
-13 1 8 1.8111 0.0026
-13 1 9 0.3019 -0.0011
-13 1 10 1.4502 0.0002
-13 1 11 0.6228 -0.0040
-13 1 12 1.0087 -0.0006
-13 1 13 0.5530 0.0019
-13 1 14 0.2272 -0.0015
-13 1 15 0.4664 0.0065
-13 1 16 -0.1252 -0.0044
-13 1 17 0.1698 0.0022
-13 1 18 0.2051 -0.0003
-13 1 19 -0.2024 -0.0053
-13 1 20 -0.1160 0.0012
-13 1 21 -0.1214 -0.0022
-13 1 22 -0.5357 -0.0015
-13 1 23 0.2073 0.0035
-13 1 24 -0.3512 0.0016
-13 1 25 0.2630 -0.0131
-13 1 26 0.1268 0.0057
-13 2 1 0.1819 0.0060
-13 2 2 0.4882 -0.0007
-13 2 3 0.0676 -0.0035
-13 2 4 0.7133 -0.0031
-13 2 5 -0.3044 -0.0042
-13 2 6 0.5410 0.0045
-13 2 7 -0.4274 -0.0001
-13 2 8 0.1098 0.0039
-13 2 9 -0.2871 -0.0014
-13 2 10 0.4776 0.0032
-13 2 11 -0.0693 -0.0024
-13 2 12 0.7471 0.0041
-13 2 13 0.3390 0.0024
-13 2 14 0.3235 -0.0032
-13 2 15 0.5243 0.0072
-13 2 16 0.0843 -0.0006
-13 2 17 0.4151 0.0016
-13 2 18 -0.3594 0.0058
-13 2 19 0.3181 -0.0059
-13 2 20 -0.4754 -0.0023
-13 2 21 0.2749 -0.0004
-13 2 22 0.1735 -0.0041
-13 2 23 0.2864 0.0025
-13 2 24 0.5578 0.0097
-13 2 25 0.2288 -0.0097
-13 2 26 0.7452 0.0168
-13 3 1 0.9559 0.0015
-13 3 2 -2.4960 0.0020
-13 3 3 0.7318 0.0042
-13 3 4 -2.7297 0.0052
-13 3 5 0.3563 0.0037
-13 3 6 -2.1414 0.0046
-13 3 7 0.4924 0.0016
-13 3 8 -1.0066 -0.0044
-13 3 9 0.2955 0.0040
-13 3 10 -0.1098 -0.0025
-13 3 11 -0.3148 0.0013
-13 3 12 0.1356 -0.0011
-13 3 13 -0.8566 -0.0007
-13 3 14 0.5908 0.0014
-13 3 15 -0.9668 0.0034
-13 3 16 0.6667 0.0073
-13 3 17 -0.4827 0.0015
-13 3 18 0.0180 0.0022
-13 3 19 0.0901 -0.0007
-13 3 20 -0.0468 -0.0019
-13 3 21 0.3487 0.0025
-13 3 22 0.2066 0.0040
-13 3 23 0.1878 -0.0008
-13 3 24 0.2422 0.0065
-13 3 25 -0.0489 0.0025
-13 3 26 0.0659 -0.0002
-13 4 1 -0.5131 -0.0047
-13 4 2 -0.3396 0.0023
-13 4 3 -1.1169 -0.0062
-13 4 4 -0.7256 0.0075
-13 4 5 -0.9567 -0.0047
-13 4 6 -0.7624 0.0026
-13 4 7 -0.0581 -0.0016
-13 4 8 -0.3202 0.0005
-13 4 9 0.6467 0.0031
-13 4 10 -0.6261 -0.0017
-13 4 11 0.4730 0.0060
-13 4 12 -1.2392 -0.0023
-13 4 13 -0.1549 0.0044
-13 4 14 -1.1138 0.0051
-13 4 15 -0.3325 -0.0024
-13 4 16 -0.7432 0.0051
-13 4 17 -0.5590 -0.0048
-13 4 18 -0.1214 0.0017
-13 4 19 -0.7576 0.0031
-13 4 20 0.5399 0.0059
-13 4 21 -0.3237 0.0048
-13 4 22 0.8388 0.0084
-13 4 23 -0.0631 0.0022
-13 4 24 0.8150 0.0003
-13 4 25 -0.0691 0.0154
-13 4 26 0.4270 -0.0140
-13 5 1 -0.7152 -0.0009
-13 5 2 -0.3618 -0.0023
-13 5 3 -0.2286 -0.0012
-13 5 4 -0.8825 -0.0060
-13 5 5 -0.1940 -0.0006
-13 5 6 -1.2141 -0.0024
-13 5 7 -0.3669 -0.0014
-13 5 8 -1.1074 0.0057
-13 5 9 0.1376 -0.0028
-13 5 10 -0.8254 0.0036
-13 5 11 0.3476 0.0017
-13 5 12 -0.2819 0.0007
-13 5 13 0.3633 0.0015
-13 5 14 0.0186 -0.0011
-13 5 15 0.4200 -0.0048
-13 5 16 -0.0625 -0.0025
-13 5 17 -0.1830 0.0015
-13 5 18 0.0209 -0.0013
-13 5 19 -0.5833 0.0059
-13 5 20 0.4221 -0.0015
-13 5 21 -0.2184 -0.0022
-13 5 22 0.7911 0.0034
-13 5 23 0.1820 0.0117
-13 5 24 0.4679 0.0080
-13 5 25 0.4297 0.0339
-13 6 1 -0.5642 -0.0002
-13 6 2 0.4442 -0.0001
-13 6 3 -0.3281 0.0002
-13 6 4 0.1212 0.0002
-13 6 5 -0.2585 0.0032
-13 6 6 0.1116 -0.0018
-13 6 7 -0.0465 0.0006
-13 6 8 0.8365 -0.0004
-13 6 9 -0.4809 -0.0044
-13 6 10 1.5889 0.0020
-13 6 11 -0.9672 -0.0002
-13 6 12 1.5987 -0.0020
-13 6 13 -0.3578 0.0001
-13 6 14 1.0154 -0.0040
-13 6 15 0.0402 -0.0020
-13 6 16 0.2892 0.0031
-13 6 17 -0.0115 0.0060
-13 6 18 -0.4860 0.0050
-13 6 19 0.2733 0.0071
-13 6 20 -0.7491 0.0027
-13 6 21 0.4619 0.0051
-13 6 22 -0.5979 0.0062
-13 6 23 0.5550 0.0167
-13 6 24 -0.3769 0.0139
-13 6 25 0.5428 0.0157
-13 7 1 0.5207 -0.0020
-13 7 2 0.6118 -0.0044
-13 7 3 -0.1536 0.0012
-13 7 4 0.6540 0.0016
-13 7 5 -0.3607 0.0014
-13 7 6 1.2933 -0.0006
-13 7 7 -0.0959 0.0013
-13 7 8 1.5587 -0.0040
-13 7 9 -0.4278 0.0042
-13 7 10 0.8312 0.0028
-13 7 11 -0.2823 0.0033
-13 7 12 0.2162 0.0059
-13 7 13 -0.0151 0.0008
-13 7 14 0.4329 0.0019
-13 7 15 -0.3260 0.0044
-13 7 16 0.4553 -0.0011
-13 7 17 -0.1794 0.0023
-13 7 18 -0.0871 -0.0044
-13 7 19 0.2239 0.0001
-13 7 20 -0.3853 -0.0055
-13 7 21 0.4225 0.0157
-13 7 22 -0.3152 0.0025
-13 7 23 0.7166 0.0238
-13 7 24 -0.0205 0.0143
-13 8 1 0.4147 -0.0019
-13 8 2 0.3207 -0.0032
-13 8 3 -0.1603 -0.0013
-13 8 4 0.4815 -0.0054
-13 8 5 0.0759 -0.0001
-13 8 6 0.8715 0.0028
-13 8 7 0.2556 -0.0021
-13 8 8 0.1531 0.0020
-13 8 9 0.5843 0.0019
-13 8 10 -0.7320 -0.0033
-13 8 11 0.8056 -0.0027
-13 8 12 -0.3968 0.0004
-13 8 13 0.5256 -0.0086
-13 8 14 0.2312 0.0004
-13 8 15 0.6409 0.0017
-13 8 16 0.0816 -0.0054
-13 8 17 0.5502 0.0040
-13 8 18 -0.0333 -0.0028
-13 8 19 -0.0667 -0.0084
-13 8 20 0.2089 0.0047
-13 8 21 -0.0842 -0.0080
-13 8 22 0.1734 0.0087
-13 8 23 -0.1125 -0.0025
-13 8 24 -0.1017 0.0078
-13 9 1 0.4346 0.0006
-13 9 2 -1.2092 -0.0065
-13 9 3 1.0868 -0.0008
-13 9 4 -0.8502 -0.0063
-13 9 5 1.3069 -0.0018
-13 9 6 -0.4073 0.0024
-13 9 7 1.0967 -0.0020
-13 9 8 -0.2165 0.0011
-13 9 9 0.6593 -0.0001
-13 9 10 -0.1360 -0.0001
-13 9 11 -0.0901 -0.0018
-13 9 12 -0.3718 0.0045
-13 9 13 -0.0081 -0.0048
-13 9 14 -0.6547 0.0006
-13 9 15 0.1980 -0.0034
-13 9 16 -0.3408 -0.0078
-13 9 17 -0.6520 0.0000
-13 9 18 0.3469 -0.0034
-13 9 19 -0.6265 -0.0013
-13 9 20 0.5123 0.0056
-13 9 21 0.2404 -0.0086
-13 9 22 0.1095 0.0011
-13 9 23 -0.1167 -0.0135
-13 10 1 -0.7566 0.0041
-13 10 2 -0.6363 -0.0002
-13 10 3 -0.8964 0.0005
-13 10 4 -0.6772 -0.0002
-13 10 5 -0.9061 0.0007
-13 10 6 -0.7455 -0.0052
-13 10 7 -0.2597 0.0052
-13 10 8 -0.2422 0.0026
-13 10 9 0.2002 0.0007
-13 10 10 -0.1351 0.0061
-13 10 11 0.2894 0.0008
-13 10 12 -0.3957 -0.0052
-13 10 13 0.2211 0.0060
-13 10 14 -0.3229 -0.0049
-13 10 15 -0.4524 -0.0043
-13 10 16 -0.2025 0.0040
-13 10 17 -0.5965 -0.0112
-13 10 18 -0.3266 -0.0021
-13 10 19 -0.0101 0.0016
-13 10 20 -0.3175 -0.0171
-13 10 21 -0.3081 0.0029
-13 10 22 -0.0738 -0.0203
-13 11 1 -0.2808 0.0063
-13 11 2 -0.1234 0.0025
-13 11 3 -0.6282 -0.0013
-13 11 4 -0.3787 0.0017
-13 11 5 -0.2839 -0.0082
-13 11 6 -0.5369 -0.0053
-13 11 7 0.5827 0.0022
-13 11 8 -0.6578 -0.0018
-13 11 9 0.9271 0.0021
-13 11 10 -0.6345 0.0029
-13 11 11 0.6841 -0.0061
-13 11 12 -0.0824 -0.0026
-13 11 13 -0.0817 0.0018
-13 11 14 0.5963 -0.0040
-13 11 15 -0.4940 0.0072
-13 11 16 0.8407 0.0079
-13 11 17 0.0840 -0.0031
-13 11 18 0.5338 0.0065
-13 11 19 0.0162 -0.0083
-13 11 20 0.1203 -0.0129
-13 11 21 -0.6861 -0.0045
-13 12 1 0.2215 -0.0018
-13 12 2 0.6418 0.0055
-13 12 3 0.1686 0.0001
-13 12 4 0.4112 -0.0017
-13 12 5 0.4266 0.0032
-13 12 6 0.6494 -0.0011
-13 12 7 0.0439 -0.0029
-13 12 8 0.9506 -0.0003
-13 12 9 -0.5508 -0.0019
-13 12 10 0.9575 -0.0016
-13 12 11 -0.5590 0.0032
-13 12 12 0.6073 -0.0009
-13 12 13 -0.0253 -0.0065
-13 12 14 0.0499 0.0012
-13 12 15 0.9489 -0.0084
-13 12 16 -0.5427 0.0043
-13 12 17 1.3267 0.0055
-13 12 18 -0.7243 0.0034
-13 12 19 0.6560 -0.0031
-13 12 20 -0.2849 0.0001
-13 13 1 0.0774 -0.0050
-13 13 2 0.3172 -0.0021
-13 13 3 0.1397 -0.0046
-13 13 4 1.0784 0.0025
-13 13 5 -0.4903 -0.0012
-13 13 6 1.3168 0.0043
-13 13 7 -0.7174 -0.0050
-13 13 8 0.7223 0.0026
-13 13 9 -0.2696 0.0026
-13 13 10 0.3212 0.0028
-13 13 11 0.1141 0.0070
-13 13 12 0.3601 0.0031
-13 13 13 0.4098 -0.0081
-13 13 14 0.0176 0.0009
-13 13 15 0.3746 -0.0024
-13 13 16 -0.6860 -0.0024
-13 13 17 -0.4100 0.0240
-13 13 18 -0.7070 0.0000
-13 14 1 -1.0409 0.0017
-13 14 2 -0.4895 0.0040
-13 14 3 -0.7570 0.0053
-13 14 4 0.1255 -0.0024
-13 14 5 -0.3332 0.0007
-13 14 6 0.5534 -0.0043
-13 14 7 -0.0969 -0.0042
-13 14 8 0.5327 0.0019
-13 14 9 0.1106 -0.0018
-13 14 10 0.4073 0.0013
-13 14 11 0.3504 0.0042
-13 14 12 0.3982 -0.0036
-13 14 13 0.3171 0.0109
-13 14 14 0.2894 0.0024
-13 14 15 -0.3818 0.0105
-13 14 16 0.2988 0.0180
-13 14 17 -0.8302 0.0012
-13 15 1 0.2371 0.0016
-13 15 2 0.0909 0.0004
-13 15 3 -0.0195 -0.0009
-13 15 4 -0.2164 0.0006
-13 15 5 0.3563 -0.0048
-13 15 6 -0.7213 0.0040
-13 15 7 0.9353 0.0065
-13 15 8 -0.5933 -0.0013
-13 15 9 0.8342 0.0069
-13 15 10 0.1298 0.0012
-13 15 11 0.5245 -0.0106
-13 15 12 0.3829 0.0078
-13 15 13 0.4463 -0.0088
-13 15 14 0.0778 0.0006
-13 16 1 0.8558 0.0008
-13 16 2 0.1722 -0.0013
-13 16 3 1.0518 -0.0009
-13 16 4 -0.7178 -0.0005
-13 16 5 0.9425 -0.0014
-13 16 6 -0.9801 0.0023
-13 16 7 0.3359 -0.0020
-13 16 8 -0.1713 0.0052
-13 16 9 -0.2029 0.0035
-13 16 10 0.0849 -0.0051
-13 16 11 0.0135 0.0157
-12 0 2 3.2996 0.0458
-12 0 4 2.3754 0.0213
-12 0 6 0.7940 0.0056
-12 0 8 1.0781 0.0109
-12 0 10 1.4031 0.0109
-12 0 12 0.9270 0.0010
-12 0 14 0.6949 -0.0001
-12 0 16 0.3919 0.0012
-12 0 18 0.5370 -0.0012
-12 0 20 0.5751 -0.0007
-12 0 22 -0.0688 0.0001
-12 0 24 -0.0516 -0.0008
-12 0 26 0.0798 -0.0034
-12 1 1 -0.2401 0.0126
-12 1 2 1.9176 -0.0081
-12 1 3 0.1894 -0.0044
-12 1 4 1.3837 -0.0132
-12 1 5 0.1329 -0.0109
-12 1 6 1.6663 -0.0002
-12 1 7 -0.0463 -0.0005
-12 1 8 2.3529 0.0058
-12 1 9 0.2989 -0.0002
-12 1 10 2.3511 -0.0001
-12 1 11 0.6166 -0.0043
-12 1 12 2.0833 0.0004
-12 1 13 0.5785 -0.0007
-12 1 14 1.1945 0.0009
-12 1 15 0.4642 0.0062
-12 1 16 0.4182 -0.0014
-12 1 17 0.3195 0.0056
-12 1 18 0.4363 0.0019
-12 1 19 0.2520 -0.0015
-12 1 20 0.2177 0.0015
-12 1 21 0.3140 0.0025
-12 1 22 0.4081 -0.0028
-12 1 23 0.2695 0.0097
-12 1 24 0.9272 -0.0014
-12 1 25 0.1250 -0.0116
-12 1 26 0.8172 0.0050
-12 1 27 0.1424 -0.0337
-12 2 1 0.6718 -0.0039
-12 2 2 -1.6934 -0.0131
-12 2 3 0.3359 -0.0099
-12 2 4 -0.9695 -0.0077
-12 2 5 0.0487 -0.0007
-12 2 6 -0.1893 -0.0013
-12 2 7 0.0659 0.0030
-12 2 8 -0.1931 -0.0049
-12 2 9 0.0543 0.0010
-12 2 10 0.0766 -0.0013
-12 2 11 -0.2064 -0.0006
-12 2 12 0.3600 0.0036
-12 2 13 -0.3035 -0.0006
-12 2 14 0.1290 -0.0029
-12 2 15 -0.1170 0.0038
-12 2 16 0.0113 -0.0015
-12 2 17 0.1914 0.0026
-12 2 18 -0.4189 0.0060
-12 2 19 0.2549 -0.0038
-12 2 20 -0.3008 0.0039
-12 2 21 -0.0062 -0.0002
-12 2 22 0.4768 0.0017
-12 2 23 -0.1728 0.0028
-12 2 24 0.2459 0.0072
-12 2 25 -0.1727 -0.0033
-12 2 26 0.1233 0.0095
-12 2 27 -0.1011 0.0009
-12 3 1 0.8016 0.0005
-12 3 2 -2.7733 -0.0042
-12 3 3 0.3969 0.0057
-12 3 4 -2.6854 0.0025
-12 3 5 0.0484 0.0031
-12 3 6 -1.9295 0.0021
-12 3 7 0.6315 -0.0022
-12 3 8 -1.1493 -0.0006
-12 3 9 0.9329 0.0022
-12 3 10 -0.7611 0.0010
-12 3 11 0.3139 0.0012
-12 3 12 -0.8060 -0.0042
-12 3 13 -0.4762 -0.0024
-12 3 14 -0.2129 -0.0030
-12 3 15 -0.8960 -0.0002
-12 3 16 0.2871 0.0043
-12 3 17 -1.0288 -0.0014
-12 3 18 -0.0266 0.0003
-12 3 19 -0.8048 -0.0008
-12 3 20 -0.0547 -0.0027
-12 3 21 -0.1262 0.0045
-12 3 22 -0.1230 0.0020
-12 3 23 0.2930 0.0011
-12 3 24 -0.1496 0.0020
-12 3 25 0.2956 0.0038
-12 3 26 0.1372 -0.0070
-12 3 27 0.4502 0.0149
-12 4 1 -2.0208 -0.0009
-12 4 2 0.5383 0.0003
-12 4 3 -1.8796 -0.0033
-12 4 4 -0.0846 -0.0004
-12 4 5 -1.1034 -0.0059
-12 4 6 -0.7248 -0.0022
-12 4 7 0.0731 -0.0042
-12 4 8 -0.6549 0.0023
-12 4 9 0.7163 -0.0002
-12 4 10 -0.9991 0.0001
-12 4 11 0.6548 0.0030
-12 4 12 -1.3886 -0.0025
-12 4 13 0.5493 0.0049
-12 4 14 -1.0325 0.0029
-12 4 15 0.5618 -0.0004
-12 4 16 -0.7735 0.0022
-12 4 17 0.1422 -0.0041
-12 4 18 -0.2618 -0.0021
-12 4 19 0.0332 0.0046
-12 4 20 0.4961 -0.0004
-12 4 21 0.6352 0.0083
-12 4 22 0.9400 0.0044
-12 4 23 0.8049 0.0048
-12 4 24 1.1994 0.0007
-12 4 25 0.5794 0.0127
-12 4 26 0.7830 -0.0161
-12 4 27 0.4810 0.0162
-12 5 1 -0.7316 0.0049
-12 5 2 -0.0584 -0.0018
-12 5 3 0.0248 0.0030
-12 5 4 -0.6537 -0.0033
-12 5 5 0.4829 0.0017
-12 5 6 -0.7695 -0.0011
-12 5 7 0.0461 0.0006
-12 5 8 -0.4410 0.0007
-12 5 9 -0.4418 -0.0034
-12 5 10 -0.1548 0.0004
-12 5 11 -0.6556 -0.0017
-12 5 12 0.5017 0.0026
-12 5 13 -0.2450 -0.0010
-12 5 14 0.7140 0.0011
-12 5 15 0.2955 -0.0051
-12 5 16 0.1296 -0.0004
-12 5 17 0.2343 0.0010
-12 5 18 -0.2246 -0.0004
-12 5 19 0.1883 0.0038
-12 5 20 -0.0191 -0.0027
-12 5 21 0.3326 -0.0068
-12 5 22 0.3247 0.0018
-12 5 23 0.3485 -0.0002
-12 5 24 -0.0165 0.0078
-12 5 25 0.3389 0.0118
-12 5 26 -0.3586 0.0060
-12 6 1 0.2844 -0.0022
-12 6 2 0.5627 0.0010
-12 6 3 -0.0159 -0.0008
-12 6 4 0.9651 0.0031
-12 6 5 -0.3273 0.0055
-12 6 6 1.6543 -0.0010
-12 6 7 -0.4322 0.0067
-12 6 8 1.9676 -0.0008
-12 6 9 -1.0259 0.0002
-12 6 10 1.8984 0.0044
-12 6 11 -1.1928 -0.0019
-12 6 12 1.5997 0.0019
-12 6 13 -0.2719 -0.0024
-12 6 14 1.0936 -0.0011
-12 6 15 0.1439 -0.0022
-12 6 16 0.5074 0.0021
-12 6 17 -0.0533 0.0013
-12 6 18 -0.2950 0.0001
-12 6 19 -0.0326 -0.0018
-12 6 20 -0.6541 -0.0016
-12 6 21 0.0753 -0.0019
-12 6 22 -0.5146 0.0045
-12 6 23 0.3275 0.0073
-12 6 24 -0.4312 0.0115
-12 6 25 0.4295 0.0024
-12 6 26 -0.0273 0.0153
-12 7 1 0.5930 0.0024
-12 7 2 0.6839 -0.0037
-12 7 3 -0.4060 0.0037
-12 7 4 1.2621 0.0013
-12 7 5 -0.5864 0.0042
-12 7 6 1.6031 0.0026
-12 7 7 -0.1681 0.0018
-12 7 8 0.9513 0.0015
-12 7 9 -0.1956 0.0011
-12 7 10 -0.0562 0.0029
-12 7 11 0.2330 -0.0008
-12 7 12 -0.1607 0.0025
-12 7 13 0.7006 -0.0019
-12 7 14 0.6020 0.0012
-12 7 15 0.4142 0.0033
-12 7 16 0.8574 -0.0018
-12 7 17 0.0325 0.0001
-12 7 18 0.5401 -0.0058
-12 7 19 -0.0886 -0.0076
-12 7 20 0.4959 -0.0038
-12 7 21 0.2709 0.0027
-12 7 22 0.3489 0.0034
-12 7 23 0.8521 0.0138
-12 7 24 0.1260 0.0063
-12 7 25 0.8185 0.0084
-12 8 1 0.6973 -0.0051
-12 8 2 -0.6162 -0.0017
-12 8 3 0.8330 -0.0004
-12 8 4 -0.6689 -0.0043
-12 8 5 1.5470 0.0036
-12 8 6 -0.4197 0.0039
-12 8 7 1.4445 -0.0013
-12 8 8 -0.8782 0.0027
-12 8 9 1.0987 0.0025
-12 8 10 -1.4108 -0.0058
-12 8 11 0.9539 0.0015
-12 8 12 -0.9284 -0.0026
-12 8 13 0.7060 -0.0056
-12 8 14 -0.2158 0.0014
-12 8 15 0.4795 0.0010
-12 8 16 -0.1092 -0.0024
-12 8 17 -0.0003 0.0057
-12 8 18 0.1704 -0.0035
-12 8 19 -0.0910 -0.0013
-12 8 20 0.5176 -0.0014
-12 8 21 0.4217 -0.0006
-12 8 22 0.3363 -0.0020
-12 8 23 -0.0646 0.0029
-12 8 24 0.1124 -0.0060
-12 8 25 -0.9588 -0.0037
-12 9 1 0.1208 -0.0007
-12 9 2 -1.8752 -0.0026
-12 9 3 1.0351 -0.0006
-12 9 4 -1.3163 -0.0023
-12 9 5 1.4788 -0.0005
-12 9 6 -0.6558 0.0040
-12 9 7 1.1995 0.0022
-12 9 8 -0.3836 0.0021
-12 9 9 0.4764 0.0034
-12 9 10 -0.2817 -0.0026
-12 9 11 -0.3675 0.0015
-12 9 12 -0.2650 -0.0004
-12 9 13 -0.3944 0.0014
-12 9 14 -0.4260 0.0018
-12 9 15 -0.2999 -0.0001
-12 9 16 -0.4812 -0.0034
-12 9 17 -0.6432 -0.0019
-12 9 18 -0.2577 -0.0061
-12 9 19 -0.2569 0.0000
-12 9 20 -0.0957 -0.0016
-12 9 21 -0.0166 -0.0041
-12 9 22 -0.0755 -0.0033
-12 9 23 -0.7882 -0.0149
-12 9 24 -0.1379 -0.0108
-12 10 1 -1.5125 0.0034
-12 10 2 0.0651 0.0003
-12 10 3 -1.7550 -0.0020
-12 10 4 0.2905 0.0002
-12 10 5 -1.9005 -0.0039
-12 10 6 0.0104 -0.0027
-12 10 7 -1.4526 0.0050
-12 10 8 -0.0845 0.0014
-12 10 9 -0.7704 0.0014
-12 10 10 -0.0537 0.0035
-12 10 11 0.1215 -0.0036
-12 10 12 0.0630 -0.0041
-12 10 13 0.8192 0.0020
-12 10 14 0.1277 -0.0053
-12 10 15 0.5583 -0.0023
-12 10 16 -0.1504 0.0025
-12 10 17 0.2282 -0.0093
-12 10 18 -0.5604 0.0053
-12 10 19 -0.1296 -0.0017
-12 10 20 -0.5834 -0.0021
-12 10 21 -1.0037 -0.0031
-12 10 22 -0.2498 -0.0104
-12 10 23 -0.7849 -0.0193
-12 11 1 -0.1732 0.0030
-12 11 2 0.6391 0.0039
-12 11 3 -0.1477 -0.0037
-12 11 4 0.3168 0.0048
-12 11 5 -0.0145 -0.0088
-12 11 6 -0.0256 -0.0037
-12 11 7 0.1304 -0.0005
-12 11 8 -0.3224 -0.0035
-12 11 9 0.2681 0.0025
-12 11 10 -0.3997 0.0037
-12 11 11 0.5522 -0.0020
-12 11 12 -0.0291 -0.0000
-12 11 13 0.1915 0.0018
-12 11 14 0.5108 -0.0053
-12 11 15 -0.3693 0.0085
-12 11 16 0.8944 0.0064
-12 11 17 -0.1944 0.0045
-12 11 18 0.8965 0.0124
-12 11 19 -0.2208 -0.0063
-12 11 20 0.6166 -0.0028
-12 11 21 -0.3266 -0.0102
-12 11 22 0.3023 -0.0134
-12 12 1 -0.1260 -0.0030
-12 12 2 0.8250 0.0027
-12 12 3 -0.1276 -0.0001
-12 12 4 0.9439 -0.0011
-12 12 5 -0.0166 0.0047
-12 12 6 1.0878 0.0006
-12 12 7 -0.2759 -0.0021
-12 12 8 0.8168 0.0029
-12 12 9 -0.5146 -0.0018
-12 12 10 0.5998 0.0002
-12 12 11 -0.5411 0.0032
-12 12 12 0.5377 0.0001
-12 12 13 -0.4081 -0.0045
-12 12 14 0.0847 0.0048
-12 12 15 0.2512 -0.0038
-12 12 16 -0.7219 0.0066
-12 12 17 0.7189 0.0066
-12 12 18 -1.0661 -0.0003
-12 12 19 0.6287 -0.0051
-12 12 20 -0.7061 -0.0086
-12 12 21 0.6642 -0.0190
-12 13 1 -0.0972 -0.0032
-12 13 2 0.0081 0.0019
-12 13 3 0.1482 -0.0030
-12 13 4 0.6374 -0.0006
-12 13 5 0.0401 0.0011
-12 13 6 0.6330 -0.0015
-12 13 7 0.0654 -0.0028
-12 13 8 0.1933 -0.0004
-12 13 9 0.1341 -0.0013
-12 13 10 0.4028 -0.0000
-12 13 11 -0.0758 0.0068
-12 13 12 0.8483 0.0003
-12 13 13 -0.1478 0.0050
-12 13 14 0.5343 0.0018
-12 13 15 -0.3560 0.0022
-12 13 16 -0.2242 0.0032
-12 13 17 -0.9811 0.0076
-12 13 18 -0.4000 0.0043
-12 13 19 -0.8577 0.0096
-12 13 20 -0.3089 0.0038
-12 14 1 -0.3397 0.0015
-12 14 2 -0.5019 -0.0003
-12 14 3 -0.3289 0.0060
-12 14 4 -0.2427 -0.0034
-12 14 5 0.1306 -0.0007
-12 14 6 0.1978 -0.0023
-12 14 7 0.3377 -0.0032
-12 14 8 0.5968 -0.0005
-12 14 9 0.2714 -0.0003
-12 14 10 0.5507 0.0020
-12 14 11 0.2746 -0.0007
-12 14 12 0.0618 0.0026
-12 14 13 0.2528 -0.0011
-12 14 14 -0.5108 0.0001
-12 14 15 -0.1869 -0.0020
-12 14 16 -0.5023 0.0009
-12 14 17 -0.2891 -0.0019
-12 14 18 0.0599 0.0038
-12 15 1 0.8321 0.0015
-12 15 2 -0.0986 -0.0023
-12 15 3 0.3452 -0.0015
-12 15 4 -0.5619 -0.0002
-12 15 5 0.3154 -0.0039
-12 15 6 -1.1459 0.0031
-12 15 7 0.5923 0.0036
-12 15 8 -0.9749 -0.0000
-12 15 9 0.5306 0.0051
-12 15 10 -0.3729 -0.0022
-12 15 11 0.4911 -0.0043
-12 15 12 -0.2750 -0.0025
-12 15 13 0.4805 -0.0032
-12 15 14 -0.5400 -0.0022
-12 15 15 0.2301 0.0050
-12 15 16 -0.2908 -0.0042
-12 16 1 0.5584 0.0001
-12 16 2 -0.0276 0.0013
-12 16 3 0.8838 0.0003
-12 16 4 -0.7042 0.0005
-12 16 5 0.6373 -0.0028
-12 16 6 -0.6449 0.0011
-12 16 7 0.1133 -0.0050
-12 16 8 0.1624 0.0062
-12 16 9 0.0934 0.0029
-12 16 10 0.2996 -0.0031
-12 16 11 0.4941 0.0164
-12 16 12 -0.2430 -0.0044
-12 16 13 0.2996 0.0236
-12 16 14 -0.1816 0.0209
-12 17 1 -1.3450 -0.0016
-12 17 2 0.2312 0.0006
-12 17 3 -0.8725 0.0001
-12 17 4 0.1741 -0.0007
-12 17 5 -0.3840 -0.0024
-12 17 6 0.4309 -0.0053
-12 17 7 -0.1489 0.0005
-12 17 8 0.3453 0.0111
-12 17 9 0.1467 -0.0010
-12 17 10 0.2186 0.0314
-11 0 2 4.9293 -0.0161
-11 0 4 3.6143 -0.0204
-11 0 6 1.7580 -0.0011
-11 0 8 2.2512 0.0154
-11 0 10 2.7008 0.0091
-11 0 12 2.1014 -0.0057
-11 0 14 1.6509 -0.0078
-11 0 16 1.2015 -0.0019
-11 0 18 1.4074 0.0007
-11 0 20 1.2542 -0.0016
-11 0 22 0.3751 -0.0044
-11 0 24 0.9412 -0.0041
-11 0 26 1.4254 -0.0047
-11 0 28 0.6510 -0.0032
-11 1 1 -0.0635 0.0021
-11 1 2 -0.2055 -0.0266
-11 1 3 0.2851 -0.0131
-11 1 4 -0.5926 -0.0107
-11 1 5 0.0333 -0.0110
-11 1 6 0.1959 0.0015
-11 1 7 -0.1362 -0.0009
-11 1 8 1.0173 -0.0007
-11 1 9 0.2781 -0.0013
-11 1 10 1.1502 -0.0045
-11 1 11 0.5318 -0.0037
-11 1 12 1.5920 0.0005
-11 1 13 0.3871 -0.0044
-11 1 14 1.4682 0.0030
-11 1 15 0.3540 -0.0008
-11 1 16 0.7195 0.0021
-11 1 17 0.5552 0.0034
-11 1 18 0.1741 0.0041
-11 1 19 0.7265 -0.0003
-11 1 20 -0.2252 0.0032
-11 1 21 0.5580 0.0017
-11 1 22 0.6716 -0.0001
-11 1 23 0.1185 0.0113
-11 1 24 1.5708 -0.0020
-11 1 25 -0.1040 0.0013
-11 1 26 1.0019 -0.0010
-11 1 27 0.0672 -0.0124
-11 1 28 0.3742 0.0034
-11 2 1 1.0735 -0.0080
-11 2 2 -3.7399 -0.0006
-11 2 3 0.6147 -0.0020
-11 2 4 -2.9423 0.0013
-11 2 5 0.5314 0.0064
-11 2 6 -1.7602 -0.0017
-11 2 7 0.8218 0.0013
-11 2 8 -1.3682 -0.0079
-11 2 9 0.7154 0.0014
-11 2 10 -0.7613 -0.0043
-11 2 11 0.0965 0.0024
-11 2 12 -0.2454 0.0012
-11 2 13 -0.3023 -0.0030
-11 2 14 -0.3773 -0.0020
-11 2 15 -0.3134 -0.0021
-11 2 16 -0.4087 -0.0039
-11 2 17 -0.2499 0.0000
-11 2 18 -0.7412 -0.0013
-11 2 19 -0.3757 -0.0029
-11 2 20 -0.4531 0.0013
-11 2 21 -0.4967 0.0000
-11 2 22 0.2253 0.0005
-11 2 23 -0.3367 0.0037
-11 2 24 -0.5772 -0.0024
-11 2 25 -0.2214 0.0040
-11 2 26 -0.7227 -0.0032
-11 2 27 -0.2834 0.0106
-11 2 28 0.2254 -0.0086
-11 3 1 -0.1808 -0.0037
-11 3 2 -2.3262 -0.0078
-11 3 3 -0.2281 0.0010
-11 3 4 -2.0741 -0.0050
-11 3 5 -0.4207 -0.0043
-11 3 6 -1.1994 -0.0044
-11 3 7 0.2073 -0.0061
-11 3 8 -0.5539 -0.0001
-11 3 9 0.7240 0.0006
-11 3 10 -0.6561 0.0037
-11 3 11 0.5624 -0.0018
-11 3 12 -1.3130 -0.0025
-11 3 13 0.2291 -0.0044
-11 3 14 -0.9553 -0.0044
-11 3 15 -0.1978 -0.0004
-11 3 16 -0.1414 -0.0015
-11 3 17 -0.7743 -0.0016
-11 3 18 0.0290 -0.0046
-11 3 19 -0.7614 -0.0015
-11 3 20 0.0981 -0.0058
-11 3 21 0.0921 0.0028
-11 3 22 -0.3886 -0.0023
-11 3 23 0.6933 -0.0027
-11 3 24 -0.5549 0.0001
-11 3 25 0.8218 -0.0052
-11 3 26 -0.0999 -0.0027
-11 3 27 0.9436 0.0015
-11 4 1 -2.4550 0.0041
-11 4 2 2.2520 -0.0022
-11 4 3 -2.0572 0.0057
-11 4 4 1.4342 -0.0041
-11 4 5 -1.2535 0.0037
-11 4 6 0.0517 -0.0046
-11 4 7 -0.2499 0.0030
-11 4 8 -0.7420 -0.0002
-11 4 9 0.1423 -0.0016
-11 4 10 -1.6696 -0.0008
-11 4 11 0.0925 -0.0028
-11 4 12 -1.9268 -0.0021
-11 4 13 0.3413 0.0036
-11 4 14 -1.0170 0.0000
-11 4 15 0.7185 0.0029
-11 4 16 -0.5704 -0.0002
-11 4 17 0.5666 -0.0031
-11 4 18 -0.2289 -0.0019
-11 4 19 0.5448 0.0001
-11 4 20 0.2377 -0.0030
-11 4 21 0.9499 0.0019
-11 4 22 0.4647 0.0016
-11 4 23 1.0098 -0.0025
-11 4 24 0.8725 0.0039
-11 4 25 0.8005 -0.0013
-11 4 26 0.5639 -0.0099
-11 4 27 0.4499 -0.0013
-11 5 1 0.4040 0.0038
-11 5 2 0.3201 0.0050
-11 5 3 0.4676 0.0011
-11 5 4 -0.3113 0.0067
-11 5 5 0.6653 0.0021
-11 5 6 -0.2411 0.0030
-11 5 7 0.0202 0.0022
-11 5 8 0.0904 -0.0031
-11 5 9 -0.9595 -0.0022
-11 5 10 0.3671 -0.0046
-11 5 11 -1.4285 0.0004
-11 5 12 1.3659 -0.0004
-11 5 13 -1.0014 0.0022
-11 5 14 1.7191 0.0014
-11 5 15 -0.4905 -0.0039
-11 5 16 0.6990 0.0018
-11 5 17 -0.4262 -0.0034
-11 5 18 -0.2790 -0.0006
-11 5 19 -0.2047 -0.0020
-11 5 20 -0.4590 -0.0053
-11 5 21 0.1147 -0.0086
-11 5 22 -0.0092 -0.0022
-11 5 23 0.1029 -0.0071
-11 5 24 -0.1554 0.0034
-11 5 25 -0.2226 -0.0056
-11 5 26 -0.5131 0.0017
-11 5 27 -0.4413 -0.0121
-11 6 1 0.9453 -0.0027
-11 6 2 -0.1695 0.0028
-11 6 3 -0.0729 -0.0029
-11 6 4 1.0257 0.0023
-11 6 5 -0.6519 0.0003
-11 6 6 2.3513 -0.0013
-11 6 7 -0.8071 0.0011
-11 6 8 2.4502 -0.0008
-11 6 9 -1.2807 -0.0011
-11 6 10 2.2110 0.0020
-11 6 11 -1.0731 -0.0008
-11 6 12 2.0481 -0.0001
-11 6 13 0.0438 -0.0011
-11 6 14 1.4505 -0.0007
-11 6 15 0.4081 -0.0018
-11 6 16 0.7576 -0.0004
-11 6 17 0.1221 -0.0018
-11 6 18 0.1728 -0.0051
-11 6 19 0.0175 -0.0049
-11 6 20 0.2187 -0.0040
-11 6 21 -0.0416 -0.0037
-11 6 22 0.4508 0.0030
-11 6 23 -0.1109 0.0012
-11 6 24 -0.0013 0.0042
-11 6 25 -0.2732 -0.0019
-11 6 26 -0.1499 0.0031
-11 7 1 0.3859 -0.0017
-11 7 2 0.3153 -0.0020
-11 7 3 -0.0469 -0.0005
-11 7 4 1.1051 0.0010
-11 7 5 0.3151 0.0010
-11 7 6 1.0180 0.0031
-11 7 7 0.5671 -0.0004
-11 7 8 -0.0520 0.0001
-11 7 9 0.2551 0.0005
-11 7 10 -0.8101 -0.0023
-11 7 11 0.7414 -0.0004
-11 7 12 -0.5869 -0.0007
-11 7 13 1.5448 -0.0024
-11 7 14 0.1509 0.0013
-11 7 15 1.4145 0.0015
-11 7 16 0.4752 -0.0002
-11 7 17 0.6070 0.0001
-11 7 18 0.6537 -0.0018
-11 7 19 -0.0332 -0.0073
-11 7 20 1.0466 0.0001
-11 7 21 0.0551 -0.0035
-11 7 22 0.7343 0.0000
-11 7 23 0.4223 0.0052
-11 7 24 0.2345 -0.0060
-11 7 25 0.4765 0.0086
-11 7 26 0.1156 -0.0084
-11 8 1 0.3472 -0.0073
-11 8 2 -1.0081 0.0010
-11 8 3 1.4742 0.0007
-11 8 4 -1.2715 -0.0009
-11 8 5 2.5503 0.0057
-11 8 6 -1.4082 0.0038
-11 8 7 2.2205 -0.0006
-11 8 8 -1.6406 0.0010
-11 8 9 1.7956 0.0015
-11 8 10 -1.6929 -0.0043
-11 8 11 1.9090 0.0045
-11 8 12 -1.0123 -0.0004
-11 8 13 1.5779 0.0003
-11 8 14 -0.2935 0.0029
-11 8 15 0.4843 0.0020
-11 8 16 -0.2256 0.0000
-11 8 17 -0.6107 0.0054
-11 8 18 -0.0058 -0.0029
-11 8 19 -0.4347 0.0038
-11 8 20 0.2485 -0.0044
-11 8 21 0.2812 0.0046
-11 8 22 0.1662 -0.0074
-11 8 23 -0.2221 0.0051
-11 8 24 0.2799 -0.0123
-11 8 25 -0.8657 -0.0009
-11 9 1 -1.2911 0.0015
-11 9 2 -1.2791 0.0024
-11 9 3 -0.3375 -0.0009
-11 9 4 -0.8403 0.0005
-11 9 5 0.1135 -0.0016
-11 9 6 -0.2061 0.0014
-11 9 7 0.1998 0.0024
-11 9 8 0.2066 0.0004
-11 9 9 0.2463 0.0015
-11 9 10 0.5989 -0.0034
-11 9 11 -0.0317 -0.0005
-11 9 12 0.9513 -0.0031
-11 9 13 -0.2297 0.0032
-11 9 14 0.6519 0.0030
-11 9 15 -0.2810 0.0026
-11 9 16 -0.0613 0.0026
-11 9 17 -0.1457 -0.0008
-11 9 18 -0.4450 -0.0011
-11 9 19 0.2540 0.0020
-11 9 20 -0.5310 0.0018
-11 9 21 -0.0312 -0.0015
-11 9 22 -0.4722 -0.0015
-11 9 23 -0.6789 -0.0159
-11 9 24 -0.4067 -0.0086
-11 9 25 -0.4426 -0.0249
-11 10 1 -1.5309 0.0049
-11 10 2 1.2129 -0.0004
-11 10 3 -1.8298 -0.0017
-11 10 4 1.2393 -0.0005
-11 10 5 -2.3087 -0.0051
-11 10 6 0.7811 -0.0008
-11 10 7 -2.2752 0.0032
-11 10 8 0.4432 0.0021
-11 10 9 -1.6363 0.0007
-11 10 10 0.5286 0.0032
-11 10 11 -0.3559 -0.0052
-11 10 12 0.7171 -0.0005
-11 10 13 0.9060 0.0005
-11 10 14 0.5871 -0.0024
-11 10 15 1.2130 0.0035
-11 10 16 0.2903 0.0012
-11 10 17 0.9185 0.0012
-11 10 18 -0.0022 0.0076
-11 10 19 0.1098 0.0023
-11 10 20 -0.2440 0.0050
-11 10 21 -0.7431 -0.0067
-11 10 22 -0.2672 -0.0071
-11 10 23 -0.2790 -0.0271
-11 10 24 -0.0208 -0.0117
-11 11 1 0.4579 0.0038
-11 11 2 0.3566 0.0007
-11 11 3 0.5409 0.0021
-11 11 4 0.3505 0.0033
-11 11 5 0.2918 -0.0020
-11 11 6 0.0325 -0.0025
-11 11 7 -0.1539 -0.0015
-11 11 8 -0.3028 -0.0038
-11 11 9 -0.2722 0.0022
-11 11 10 -0.3297 0.0039
-11 11 11 0.1327 0.0017
-11 11 12 -0.1763 0.0040
-11 11 13 -0.1256 0.0004
-11 11 14 0.0351 -0.0045
-11 11 15 -0.8115 0.0042
-11 11 16 0.4966 -0.0004
-11 11 17 -0.7132 0.0037
-11 11 18 0.8445 0.0062
-11 11 19 -0.2603 -0.0085
-11 11 20 0.7312 -0.0041
-11 11 21 0.1231 -0.0159
-11 11 22 0.3968 -0.0147
-11 11 23 0.4077 -0.0075
-11 12 1 -0.3700 0.0004
-11 12 2 0.0219 0.0025
-11 12 3 -0.4437 0.0005
-11 12 4 0.3952 -0.0006
-11 12 5 -0.1893 0.0023
-11 12 6 0.5832 0.0011
-11 12 7 0.0162 -0.0039
-11 12 8 0.3320 0.0042
-11 12 9 0.1686 -0.0035
-11 12 10 0.2464 0.0015
-11 12 11 -0.0101 0.0012
-11 12 12 0.2530 -0.0028
-11 12 13 -0.4547 -0.0026
-11 12 14 -0.0906 -0.0021
-11 12 15 -0.2738 -0.0022
-11 12 16 -0.7132 0.0022
-11 12 17 0.3178 0.0025
-11 12 18 -1.1428 0.0013
-11 12 19 0.6669 -0.0059
-11 12 20 -1.0900 -0.0040
-11 12 21 0.6121 -0.0128
-11 12 22 -0.8572 -0.0050
-11 13 1 0.2549 0.0003
-11 13 2 -0.0811 0.0039
-11 13 3 0.6052 -0.0014
-11 13 4 0.2819 -0.0015
-11 13 5 0.8293 0.0004
-11 13 6 0.2670 -0.0025
-11 13 7 0.8886 0.0002
-11 13 8 0.1255 -0.0009
-11 13 9 0.5926 -0.0026
-11 13 10 0.3238 0.0002
-11 13 11 -0.0694 0.0010
-11 13 12 0.5404 0.0010
-11 13 13 -0.3527 0.0039
-11 13 14 0.3652 0.0051
-11 13 15 -0.3284 -0.0004
-11 13 16 -0.0932 0.0108
-11 13 17 -0.4780 -0.0015
-11 13 18 -0.1211 0.0106
-11 13 19 -0.4442 0.0066
-11 13 20 0.1076 0.0045
-11 13 21 -0.4140 0.0087
-11 14 1 0.2356 -0.0015
-11 14 2 -0.5146 -0.0022
-11 14 3 -0.2267 0.0005
-11 14 4 -0.5354 -0.0002
-11 14 5 -0.1999 -0.0027
-11 14 6 -0.2220 0.0012
-11 14 7 -0.1716 -0.0009
-11 14 8 0.2056 -0.0007
-11 14 9 -0.2591 0.0012
-11 14 10 0.0645 0.0028
-11 14 11 -0.2121 -0.0011
-11 14 12 -0.4968 0.0048
-11 14 13 0.0517 -0.0033
-11 14 14 -1.1509 -0.0021
-11 14 15 0.1944 -0.0054
-11 14 16 -1.1917 -0.0114
-11 14 17 0.3656 -0.0050
-11 14 18 -0.2992 -0.0153
-11 14 19 0.3866 0.0037
-11 15 1 0.7035 0.0026
-11 15 2 -0.4505 -0.0011
-11 15 3 0.1656 0.0010
-11 15 4 -0.7656 -0.0028
-11 15 5 -0.0763 -0.0020
-11 15 6 -1.0626 -0.0005
-11 15 7 0.1338 -0.0036
-11 15 8 -0.9235 0.0021
-11 15 9 0.3071 -0.0007
-11 15 10 -0.3777 -0.0028
-11 15 11 0.5278 0.0017
-11 15 12 -0.0804 -0.0056
-11 15 13 0.5516 0.0025
-11 15 14 -0.1471 0.0038
-11 15 15 0.2728 0.0041
-11 15 16 0.1307 0.0039
-11 15 17 0.0012 0.0051
-11 15 18 0.2040 -0.0087
-11 16 1 -0.4776 0.0012
-11 16 2 0.1899 0.0022
-11 16 3 0.4451 0.0026
-11 16 4 -0.0275 -0.0008
-11 16 5 0.7616 -0.0016
-11 16 6 0.2142 -0.0008
-11 16 7 0.4363 -0.0028
-11 16 8 0.7162 0.0087
-11 16 9 0.2900 0.0037
-11 16 10 0.7255 0.0035
-11 16 11 0.3746 0.0097
-11 16 12 0.0697 0.0023
-11 16 13 0.1121 0.0172
-11 16 14 -0.0350 0.0214
-11 16 15 -0.0820 0.0323
-11 16 16 0.4280 0.0317
-11 17 1 -1.1919 0.0034
-11 17 2 0.0112 0.0030
-11 17 3 -0.6060 0.0037
-11 17 4 0.2305 0.0004
-11 17 5 0.0044 -0.0042
-11 17 6 0.4246 -0.0031
-11 17 7 -0.0230 -0.0028
-11 17 8 0.2176 0.0047
-11 17 9 -0.3299 -0.0019
-11 17 10 -0.0731 0.0190
-11 17 11 -0.7854 -0.0029
-11 17 12 -0.1874 0.0227
-11 17 13 -0.7346 0.0062
-11 18 1 0.2207 0.0073
-11 18 2 -0.5293 -0.0002
-11 18 3 -0.2159 -0.0001
-11 18 4 0.1873 0.0014
-11 18 5 -0.8082 -0.0041
-11 18 6 0.3678 -0.0044
-11 18 7 -1.0293 0.0009
-11 18 8 -0.0579 -0.0303
-11 18 9 -0.8036 0.0019
-10 0 2 3.6882 -0.0477
-10 0 4 2.0254 -0.0264
-10 0 6 0.9100 -0.0099
-10 0 8 1.8339 -0.0035
-10 0 10 2.1784 -0.0035
-10 0 12 1.7150 -0.0086
-10 0 14 1.6110 -0.0098
-10 0 16 1.2374 -0.0037
-10 0 18 1.4075 0.0005
-10 0 20 1.1136 -0.0019
-10 0 22 0.0678 -0.0029
-10 0 24 0.9164 0.0001
-10 0 26 1.7079 -0.0011
-10 0 28 0.9447 -0.0054
-10 1 1 0.6708 -0.0024
-10 1 2 -2.7243 0.0123
-10 1 3 0.5082 0.0019
-10 1 4 -2.7855 0.0152
-10 1 5 -0.0313 0.0070
-10 1 6 -1.7925 0.0057
-10 1 7 0.0999 0.0024
-10 1 8 -1.4230 -0.0024
-10 1 9 0.7535 -0.0005
-10 1 10 -1.3649 -0.0040
-10 1 11 0.8155 0.0024
-10 1 12 -0.2460 -0.0005
-10 1 13 0.4175 -0.0027
-10 1 14 0.5597 0.0010
-10 1 15 0.3669 -0.0046
-10 1 16 0.3099 -0.0009
-10 1 17 0.6274 0.0025
-10 1 18 -0.4649 -0.0006
-10 1 19 0.6674 0.0007
-10 1 20 -1.3443 0.0020
-10 1 21 0.3167 -0.0037
-10 1 22 -0.3762 0.0019
-10 1 23 -0.0125 0.0040
-10 1 24 0.7534 -0.0034
-10 1 25 -0.0145 0.0062
-10 1 26 0.3599 -0.0077
-10 1 27 0.0692 0.0022
-10 1 28 0.1635 -0.0062
-10 2 1 0.3416 -0.0013
-10 2 2 -4.0286 0.0111
-10 2 3 0.3756 0.0057
-10 2 4 -3.7780 0.0072
-10 2 5 1.0998 0.0018
-10 2 6 -2.8835 0.0054
-10 2 7 1.7280 -0.0059
-10 2 8 -2.0323 0.0008
-10 2 9 1.3098 0.0014
-10 2 10 -0.9097 -0.0019
-10 2 11 0.4739 0.0050
-10 2 12 -0.2853 -0.0002
-10 2 13 0.1686 -0.0012
-10 2 14 -0.3915 -0.0003
-10 2 15 -0.0427 -0.0010
-10 2 16 -0.1892 -0.0040
-10 2 17 -0.5970 0.0003
-10 2 18 -0.4927 -0.0057
-10 2 19 -1.0157 -0.0034
-10 2 20 -0.4337 -0.0015
-10 2 21 -0.6936 -0.0021
-10 2 22 0.1301 -0.0002
-10 2 23 -0.0480 0.0008
-10 2 24 -0.7336 -0.0045
-10 2 25 -0.0830 0.0035
-10 2 26 -0.9496 -0.0029
-10 2 27 -0.5917 0.0128
-10 2 28 -0.2061 0.0013
-10 3 1 -1.6347 -0.0029
-10 3 2 -1.1141 -0.0020
-10 3 3 -1.6197 -0.0007
-10 3 4 -0.8426 -0.0018
-10 3 5 -1.9189 -0.0048
-10 3 6 0.3217 -0.0043
-10 3 7 -1.4201 -0.0010
-10 3 8 0.8803 -0.0029
-10 3 9 -0.7167 0.0026
-10 3 10 0.0946 0.0018
-10 3 11 -0.3071 -0.0030
-10 3 12 -1.2454 -0.0003
-10 3 13 -0.0529 -0.0021
-10 3 14 -1.2417 -0.0019
-10 3 15 -0.1380 0.0031
-10 3 16 -0.4955 -0.0001
-10 3 17 -0.5253 -0.0013
-10 3 18 -0.0748 -0.0006
-10 3 19 -0.3984 -0.0038
-10 3 20 0.4464 -0.0017
-10 3 21 0.2741 0.0004
-10 3 22 0.0382 -0.0004
-10 3 23 0.5069 -0.0048
-10 3 24 -0.4238 0.0034
-10 3 25 0.6180 -0.0115
-10 3 26 -0.4817 0.0055
-10 3 27 1.0232 -0.0090
-10 3 28 -1.0157 0.0035
-10 4 1 -1.8090 0.0021
-10 4 2 3.2025 0.0019
-10 4 3 -2.3092 0.0039
-10 4 4 2.7571 0.0013
-10 4 5 -1.8949 0.0058
-10 4 6 1.2705 -0.0035
-10 4 7 -0.8496 0.0067
-10 4 8 -0.1578 -0.0028
-10 4 9 -0.4798 -0.0007
-10 4 10 -1.7225 -0.0007
-10 4 11 -0.7396 -0.0033
-10 4 12 -2.1354 -0.0006
-10 4 13 -0.5743 0.0029
-10 4 14 -1.0272 -0.0015
-10 4 15 0.0132 0.0024
-10 4 16 -0.4974 -0.0013
-10 4 17 0.1295 -0.0042
-10 4 18 -0.1798 -0.0003
-10 4 19 0.0673 -0.0030
-10 4 20 0.0903 -0.0026
-10 4 21 0.2335 -0.0005
-10 4 22 -0.0374 -0.0010
-10 4 23 0.3744 -0.0037
-10 4 24 0.3514 0.0033
-10 4 25 0.4265 -0.0070
-10 4 26 0.3938 -0.0044
-10 4 27 0.1828 -0.0097
-10 4 28 0.3434 -0.0138
-10 5 1 1.3457 -0.0013
-10 5 2 -0.3043 0.0045
-10 5 3 0.8596 -0.0050
-10 5 4 -0.3797 0.0036
-10 5 5 0.8739 -0.0019
-10 5 6 0.2829 0.0006
-10 5 7 0.0010 -0.0003
-10 5 8 0.8162 -0.0023
-10 5 9 -1.2408 -0.0011
-10 5 10 1.1936 -0.0047
-10 5 11 -1.5108 0.0038
-10 5 12 2.4792 -0.0031
-10 5 13 -0.7870 0.0051
-10 5 14 2.9770 -0.0004
-10 5 15 -0.4976 -0.0021
-10 5 16 1.7296 0.0009
-10 5 17 -0.7874 -0.0033
-10 5 18 0.2378 -0.0012
-10 5 19 -0.5762 0.0005
-10 5 20 -0.4294 -0.0054
-10 5 21 -0.0194 -0.0005
-10 5 22 0.0838 -0.0059
-10 5 23 0.0130 -0.0018
-10 5 24 0.1671 -0.0035
-10 5 25 -0.6847 -0.0064
-10 5 26 -0.2352 -0.0039
-10 5 27 -1.0531 -0.0098
-10 6 1 0.4133 0.0007
-10 6 2 -0.6119 0.0007
-10 6 3 -0.1956 -0.0007
-10 6 4 0.8736 -0.0009
-10 6 5 -0.3040 -0.0039
-10 6 6 2.0799 -0.0000
-10 6 7 -0.3445 -0.0060
-10 6 8 1.7717 0.0002
-10 6 9 -0.6365 -0.0030
-10 6 10 1.7839 -0.0008
-10 6 11 -0.1373 0.0013
-10 6 12 2.1635 -0.0016
-10 6 13 0.7889 0.0023
-10 6 14 1.4781 0.0001
-10 6 15 0.7743 0.0011
-10 6 16 0.5126 0.0003
-10 6 17 0.4819 0.0006
-10 6 18 0.1560 -0.0029
-10 6 19 0.5302 -0.0007
-10 6 20 0.7851 -0.0016
-10 6 21 0.3531 -0.0009
-10 6 22 1.2494 0.0021
-10 6 23 -0.2368 -0.0010
-10 6 24 0.3836 0.0007
-10 6 25 -0.7846 -0.0010
-10 6 26 -0.1883 0.0003
-10 6 27 -0.6809 0.0023
-10 7 1 -0.0622 -0.0059
-10 7 2 -0.1220 -0.0016
-10 7 3 0.6092 -0.0033
-10 7 4 0.2901 0.0002
-10 7 5 1.6957 -0.0008
-10 7 6 -0.3468 0.0007
-10 7 7 2.0352 -0.0009
-10 7 8 -1.3023 -0.0030
-10 7 9 1.6314 0.0009
-10 7 10 -1.3939 -0.0020
-10 7 11 1.7804 0.0010
-10 7 12 -1.0849 0.0025
-10 7 13 2.1998 -0.0020
-10 7 14 -0.8861 0.0034
-10 7 15 1.9848 -0.0008
-10 7 16 -0.8325 0.0020
-10 7 17 1.1217 0.0011
-10 7 18 -0.3318 0.0012
-10 7 19 0.2279 -0.0023
-10 7 20 0.5036 0.0009
-10 7 21 -0.1898 -0.0052
-10 7 22 0.3842 -0.0011
-10 7 23 -0.1760 -0.0044
-10 7 24 0.2007 -0.0063
-10 7 25 0.2950 0.0019
-10 7 26 0.4192 -0.0043
-10 7 27 0.7018 0.0073
-10 8 1 -0.5299 -0.0047
-10 8 2 -1.1537 -0.0014
-10 8 3 1.2174 0.0008
-10 8 4 -1.4587 -0.0014
-10 8 5 2.3607 0.0035
-10 8 6 -1.6972 0.0008
-10 8 7 2.0273 -0.0034
-10 8 8 -1.3878 0.0000
-10 8 9 1.8622 -0.0041
-10 8 10 -0.9486 0.0003
-10 8 11 2.3215 0.0011
-10 8 12 -0.3682 0.0032
-10 8 13 2.0840 0.0011
-10 8 14 0.0538 0.0038
-10 8 15 0.7199 0.0001
-10 8 16 -0.1360 0.0012
-10 8 17 -0.5693 0.0009
-10 8 18 -0.1932 -0.0012
-10 8 19 -0.5145 -0.0001
-10 8 20 -0.2416 -0.0004
-10 8 21 0.0142 -0.0021
-10 8 22 -0.3752 -0.0007
-10 8 23 -0.0787 -0.0014
-10 8 24 -0.0194 -0.0048
-10 8 25 -0.1167 0.0011
-10 8 26 0.1581 -0.0035
-10 9 1 -1.8193 0.0033
-10 9 2 -0.0888 0.0005
-10 9 3 -1.4811 -0.0017
-10 9 4 0.1759 -0.0017
-10 9 5 -1.7543 -0.0025
-10 9 6 0.9325 -0.0020
-10 9 7 -1.7043 0.0012
-10 9 8 1.5830 0.0008
-10 9 9 -0.8612 -0.0018
-10 9 10 2.0048 -0.0010
-10 9 11 -0.3193 -0.0044
-10 9 12 2.1687 -0.0027
-10 9 13 -0.3341 0.0011
-10 9 14 1.5347 0.0031
-10 9 15 -0.2675 0.0038
-10 9 16 0.6544 0.0035
-10 9 17 0.2130 0.0020
-10 9 18 0.2203 0.0012
-10 9 19 0.5365 0.0023
-10 9 20 -0.2081 0.0033
-10 9 21 0.2704 -0.0010
-10 9 22 -0.5983 -0.0031
-10 9 23 0.1376 -0.0103
-10 9 24 -0.6921 -0.0073
-10 9 25 0.2271 -0.0154
-10 10 1 -0.2122 0.0077
-10 10 2 1.9121 -0.0013
-10 10 3 -0.9155 0.0017
-10 10 4 1.7010 -0.0006
-10 10 5 -1.7907 -0.0028
-10 10 6 1.1878 0.0017
-10 10 7 -2.0269 0.0024
-10 10 8 0.7272 0.0029
-10 10 9 -1.7080 0.0029
-10 10 10 0.6425 0.0012
-10 10 11 -0.9350 -0.0023
-10 10 12 0.5160 -0.0001
-10 10 13 -0.0252 -0.0010
-10 10 14 0.2805 -0.0022
-10 10 15 0.4616 0.0036
-10 10 16 0.5501 -0.0019
-10 10 17 0.4868 0.0051
-10 10 18 0.8198 0.0051
-10 10 19 0.0799 0.0046
-10 10 20 0.4685 0.0032
-10 10 21 -0.2074 -0.0033
-10 10 22 0.0792 -0.0083
-10 10 23 0.1399 -0.0179
-10 10 24 0.1818 -0.0102
-10 10 25 0.4136 -0.0217
-10 11 1 1.2075 0.0031
-10 11 2 -0.6840 -0.0016
-10 11 3 1.4558 0.0037
-10 11 4 -0.1221 -0.0003
-10 11 5 1.3517 0.0010
-10 11 6 -0.2460 -0.0025
-10 11 7 0.7557 -0.0032
-10 11 8 -0.5468 -0.0042
-10 11 9 0.0918 -0.0004
-10 11 10 -0.5135 0.0022
-10 11 11 -0.1152 0.0012
-10 11 12 -0.5131 0.0051
-10 11 13 -0.6095 -0.0024
-10 11 14 -0.4673 -0.0030
-10 11 15 -1.1943 -0.0012
-10 11 16 0.0284 -0.0029
-10 11 17 -0.8042 0.0019
-10 11 18 0.3633 0.0016
-10 11 19 0.0794 -0.0043
-10 11 20 0.1873 -0.0047
-10 11 21 0.3132 -0.0113
-10 11 22 0.0040 -0.0078
-10 11 23 -0.0891 -0.0073
-10 11 24 -0.0440 -0.0036
-10 12 1 -0.3580 0.0012
-10 12 2 -0.5684 0.0025
-10 12 3 -0.3107 -0.0013
-10 12 4 -0.1840 -0.0013
-10 12 5 0.0260 -0.0005
-10 12 6 0.2097 -0.0003
-10 12 7 0.2902 -0.0025
-10 12 8 0.3837 0.0026
-10 12 9 0.6156 -0.0029
-10 12 10 0.4178 0.0019
-10 12 11 0.6714 -0.0008
-10 12 12 0.2094 -0.0033
-10 12 13 0.2998 -0.0016
-10 12 14 -0.0483 -0.0057
-10 12 15 0.3571 -0.0012
-10 12 16 -0.4929 -0.0001
-10 12 17 0.8731 0.0007
-10 12 18 -1.1952 0.0035
-10 12 19 0.9077 -0.0045
-10 12 20 -1.4437 0.0014
-10 12 21 0.2042 -0.0096
-10 12 22 -1.0351 -0.0007
-10 12 23 -0.3870 -0.0060
-10 13 1 -0.0656 0.0034
-10 13 2 -0.2034 0.0032
-10 13 3 0.3037 -0.0014
-10 13 4 -0.0005 0.0007
-10 13 5 0.6173 -0.0015
-10 13 6 0.1198 0.0012
-10 13 7 0.8069 0.0019
-10 13 8 0.1456 0.0012
-10 13 9 0.7304 -0.0032
-10 13 10 -0.0581 0.0018
-10 13 11 0.1897 -0.0049
-10 13 12 -0.1804 0.0015
-10 13 13 -0.0371 -0.0001
-10 13 14 -0.1784 0.0036
-10 13 15 0.2196 0.0000
-10 13 16 -0.4531 0.0084
-10 13 17 0.1838 -0.0019
-10 13 18 -0.2462 0.0084
-10 13 19 -0.2134 0.0031
-10 13 20 0.5034 0.0002
-10 13 21 -0.4385 0.0066
-10 13 22 0.6769 -0.0100
-10 14 1 0.2275 -0.0015
-10 14 2 -0.4051 0.0002
-10 14 3 -0.3263 -0.0022
-10 14 4 -0.4361 0.0026
-10 14 5 -0.6176 -0.0014
-10 14 6 -0.3602 0.0023
-10 14 7 -0.5815 0.0001
-10 14 8 -0.3622 -0.0012
-10 14 9 -0.4891 0.0013
-10 14 10 -0.5128 0.0005
-10 14 11 -0.4120 0.0025
-10 14 12 -0.3652 0.0033
-10 14 13 -0.1371 0.0023
-10 14 14 -0.5253 0.0006
-10 14 15 0.1481 -0.0024
-10 14 16 -0.7113 -0.0077
-10 14 17 0.2566 -0.0075
-10 14 18 -0.0663 -0.0162
-10 14 19 0.1132 -0.0053
-10 14 20 0.3396 -0.0144
-10 15 1 0.6267 0.0038
-10 15 2 -0.3264 0.0009
-10 15 3 0.3160 0.0038
-10 15 4 -0.4391 -0.0045
-10 15 5 0.1967 -0.0002
-10 15 6 -0.5833 -0.0033
-10 15 7 0.3154 -0.0078
-10 15 8 -0.6850 0.0033
-10 15 9 0.2816 -0.0041
-10 15 10 0.0215 -0.0016
-10 15 11 0.3346 0.0035
-10 15 12 0.7637 -0.0041
-10 15 13 0.3176 0.0036
-10 15 14 0.8156 0.0087
-10 15 15 0.0775 0.0030
-10 15 16 0.9390 0.0066
-10 15 17 -0.2989 0.0072
-10 15 18 0.5643 -0.0149
-10 15 19 -0.6423 0.0071
-10 16 1 -1.1607 0.0025
-10 16 2 0.3900 0.0035
-10 16 3 0.1945 0.0033
-10 16 4 0.4627 -0.0023
-10 16 5 1.0184 0.0012
-10 16 6 0.4768 -0.0042
-10 16 7 0.4681 0.0033
-10 16 8 0.6952 0.0056
-10 16 9 -0.3391 0.0051
-10 16 10 0.7937 0.0026
-10 16 11 -0.5490 0.0007
-10 16 12 -0.0206 -0.0033
-10 16 13 -0.4508 0.0041
-10 16 14 -0.3905 0.0058
-10 16 15 -0.3373 0.0202
-10 16 16 0.1894 0.0188
-10 16 17 -0.4025 0.0238
-10 17 1 -0.5341 0.0059
-10 17 2 0.0061 0.0042
-10 17 3 -0.2704 0.0055
-10 17 4 0.3142 0.0012
-10 17 5 -0.1595 -0.0047
-10 17 6 0.2304 -0.0031
-10 17 7 -0.4452 -0.0044
-10 17 8 -0.0027 -0.0106
-10 17 9 -0.6899 -0.0019
-10 17 10 -0.4641 -0.0054
-10 17 11 -0.8583 0.0004
-10 17 12 -0.7182 0.0074
-10 17 13 -0.5766 0.0090
-10 17 14 -0.3755 0.0041
-10 17 15 -0.0850 0.0139
-10 18 1 0.2121 0.0015
-10 18 2 -0.2081 -0.0068
-10 18 3 -0.4520 -0.0068
-10 18 4 -0.1143 -0.0017
-10 18 5 -0.9145 -0.0004
-10 18 6 0.0847 -0.0025
-10 18 7 -0.7287 0.0067
-10 18 8 0.0612 -0.0220
-10 18 9 -0.3609 -0.0008
-10 18 10 -0.4023 -0.0095
-10 18 11 0.0312 -0.0052
-10 18 12 -0.2302 0.0232
-10 19 3 0.2972 -0.0123
-10 19 4 -0.3337 -0.0015
-10 19 5 0.2845 0.0118
-10 19 6 -0.4115 0.0139
-9 0 2 -0.4315 0.0286
-9 0 4 -2.0418 0.0230
-9 0 6 -1.5538 -0.0030
-9 0 8 -0.0020 -0.0141
-9 0 10 0.5838 -0.0082
-9 0 12 0.6853 -0.0047
-9 0 14 1.0895 -0.0045
-9 0 16 0.5453 -0.0030
-9 0 18 0.4104 -0.0017
-9 0 20 0.1054 0.0003
-9 0 22 -1.0054 0.0029
-9 0 24 -0.2376 0.0033
-9 0 26 0.6431 -0.0016
-9 0 28 0.3712 -0.0084
-9 1 1 0.7150 0.0088
-9 1 2 -4.0555 0.0317
-9 1 3 0.3371 0.0178
-9 1 4 -3.3872 0.0122
-9 1 5 0.3535 0.0127
-9 1 6 -2.3970 0.0035
-9 1 7 1.1949 -0.0007
-9 1 8 -2.0807 0.0036
-9 1 9 1.8054 0.0015
-9 1 10 -1.8893 0.0004
-9 1 11 1.3533 0.0095
-9 1 12 -1.0102 -0.0006
-9 1 13 0.6752 0.0031
-9 1 14 -0.3720 -0.0003
-9 1 15 0.5567 -0.0019
-9 1 16 -0.1790 -0.0040
-9 1 17 0.5733 0.0031
-9 1 18 -0.4537 -0.0035
-9 1 19 0.1962 0.0008
-9 1 20 -1.5891 0.0027
-9 1 21 -0.2269 -0.0068
-9 1 22 -1.0444 0.0039
-9 1 23 -0.1257 -0.0038
-9 1 24 -0.0882 -0.0007
-9 1 25 0.1150 0.0009
-9 1 26 -0.3130 -0.0021
-9 1 27 -0.1107 0.0042
-9 1 28 -0.0488 0.0016
-9 1 29 -0.4397 0.0123
-9 2 1 -2.3030 0.0042
-9 2 2 -2.4675 -0.0054
-9 2 3 -1.2591 0.0005
-9 2 4 -2.4965 -0.0014
-9 2 5 0.5776 -0.0065
-9 2 6 -1.5589 0.0075
-9 2 7 1.3696 -0.0054
-9 2 8 -0.4896 0.0068
-9 2 9 0.5602 0.0029
-9 2 10 -0.0392 0.0015
-9 2 11 -0.1478 0.0027
-9 2 12 -0.1840 0.0003
-9 2 13 0.1068 0.0009
-9 2 14 -0.2637 0.0016
-9 2 15 0.0695 0.0037
-9 2 16 0.5073 0.0019
-9 2 17 -0.8269 0.0020
-9 2 18 0.2417 0.0007
-9 2 19 -1.4047 -0.0029
-9 2 20 -0.1154 0.0013
-9 2 21 -0.7259 -0.0023
-9 2 22 0.5256 0.0012
-9 2 23 0.0977 -0.0022
-9 2 24 -0.0398 -0.0017
-9 2 25 -0.2991 -0.0011
-9 2 26 -0.4984 0.0006
-9 2 27 -1.0783 0.0112
-9 2 28 -0.4533 0.0074
-9 3 1 -2.8447 0.0048
-9 3 2 0.5358 0.0062
-9 3 3 -3.8594 0.0047
-9 3 4 1.4253 0.0092
-9 3 5 -4.6259 0.0027
-9 3 6 2.9006 0.0020
-9 3 7 -3.7957 0.0056
-9 3 8 2.5521 -0.0029
-9 3 9 -2.3437 0.0027
-9 3 10 0.6782 -0.0001
-9 3 11 -1.3445 -0.0025
-9 3 12 -0.9199 0.0000
-9 3 13 -0.8032 0.0008
-9 3 14 -1.0286 0.0003
-9 3 15 -0.6218 0.0039
-9 3 16 -0.8691 0.0038
-9 3 17 -0.6883 -0.0014
-9 3 18 -0.7899 0.0041
-9 3 19 -0.3027 -0.0034
-9 3 20 0.3522 0.0010
-9 3 21 0.2890 0.0020
-9 3 22 0.5269 -0.0006
-9 3 23 0.1227 0.0003
-9 3 24 -0.0606 0.0017
-9 3 25 0.0942 -0.0056
-9 3 26 -0.5485 0.0052
-9 3 27 0.8603 -0.0074
-9 3 28 -1.1663 0.0056
-9 4 1 -0.1627 -0.0032
-9 4 2 2.8026 0.0055
-9 4 3 -1.2476 -0.0075
-9 4 4 2.8763 0.0020
-9 4 5 -0.7719 -0.0043
-9 4 6 1.5167 -0.0036
-9 4 7 0.3746 0.0006
-9 4 8 0.3450 -0.0010
-9 4 9 0.4301 -0.0003
-9 4 10 -0.5620 0.0029
-9 4 11 -0.4161 -0.0003
-9 4 12 -0.7245 0.0034
-9 4 13 -0.6417 0.0013
-9 4 14 -0.0086 0.0004
-9 4 15 -0.1486 -0.0001
-9 4 16 -0.0569 -0.0013
-9 4 17 0.0502 -0.0018
-9 4 18 0.0299 0.0012
-9 4 19 0.0299 0.0015
-9 4 20 0.1500 0.0007
-9 4 21 0.0192 0.0041
-9 4 22 -0.3062 -0.0010
-9 4 23 -0.0049 0.0024
-9 4 24 0.0416 0.0024
-9 4 25 0.0120 -0.0017
-9 4 26 0.4782 0.0019
-9 4 27 -0.0611 -0.0092
-9 4 28 0.9249 -0.0029
-9 5 1 2.3562 -0.0008
-9 5 2 -1.9582 -0.0032
-9 5 3 3.0318 -0.0028
-9 5 4 -1.5110 -0.0081
-9 5 5 3.3182 -0.0001
-9 5 6 -0.1005 -0.0028
-9 5 7 1.5176 0.0005
-9 5 8 1.1128 0.0019
-9 5 9 -0.6708 0.0010
-9 5 10 1.8032 -0.0002
-9 5 11 -0.8788 0.0036
-9 5 12 3.0445 -0.0003
-9 5 13 0.2392 0.0032
-9 5 14 3.4657 0.0011
-9 5 15 0.4366 -0.0005
-9 5 16 2.3816 0.0018
-9 5 17 -0.0975 0.0006
-9 5 18 0.9542 0.0030
-9 5 19 -0.1223 0.0046
-9 5 20 -0.0320 0.0006
-9 5 21 0.1739 0.0044
-9 5 22 0.3336 -0.0040
-9 5 23 0.0590 0.0023
-9 5 24 0.3642 -0.0039
-9 5 25 -0.7212 -0.0035
-9 5 26 -0.1808 -0.0035
-9 5 27 -1.1035 -0.0088
-9 5 28 0.0817 -0.0085
-9 6 1 -0.2365 0.0038
-9 6 2 -0.5340 -0.0036
-9 6 3 0.2469 0.0056
-9 6 4 0.8786 -0.0011
-9 6 5 0.5926 0.0006
-9 6 6 1.4932 0.0018
-9 6 7 0.6354 -0.0040
-9 6 8 0.4023 -0.0003
-9 6 9 0.7341 -0.0031
-9 6 10 0.2735 -0.0006
-9 6 11 1.4243 0.0004
-9 6 12 0.9726 0.0007
-9 6 13 1.7120 0.0026
-9 6 14 0.3689 0.0014
-9 6 15 1.0630 0.0017
-9 6 16 -0.5546 0.0025
-9 6 17 0.6643 0.0009
-9 6 18 -0.6290 0.0010
-9 6 19 0.7231 0.0006
-9 6 20 0.4342 -0.0009
-9 6 21 0.5193 -0.0008
-9 6 22 1.1560 0.0008
-9 6 23 -0.1187 -0.0033
-9 6 24 0.3479 0.0019
-9 6 25 -0.6019 -0.0022
-9 6 26 -0.0699 0.0042
-9 6 27 -0.4242 0.0022
-9 7 1 -0.5324 -0.0017
-9 7 2 -0.2880 -0.0028
-9 7 3 0.2848 0.0009
-9 7 4 -0.3356 0.0001
-9 7 5 1.5277 0.0017
-9 7 6 -1.3690 -0.0002
-9 7 7 2.6227 -0.0015
-9 7 8 -1.8649 -0.0015
-9 7 9 3.0013 -0.0021
-9 7 10 -1.2239 0.0026
-9 7 11 2.7822 0.0000
-9 7 12 -0.9653 0.0041
-9 7 13 2.3165 -0.0018
-9 7 14 -1.3142 0.0010
-9 7 15 1.8734 -0.0028
-9 7 16 -1.6699 0.0001
-9 7 17 1.2320 0.0014
-9 7 18 -1.3185 0.0000
-9 7 19 0.4660 0.0030
-9 7 20 -0.4260 0.0006
-9 7 21 -0.1486 -0.0021
-9 7 22 -0.2986 0.0030
-9 7 23 -0.2754 -0.0077
-9 7 24 0.0771 0.0025
-9 7 25 0.5137 -0.0035
-9 7 26 0.6619 0.0045
-9 7 27 1.1096 0.0047
-9 8 1 -1.5971 -0.0023
-9 8 2 -0.9620 -0.0049
-9 8 3 0.0336 -0.0015
-9 8 4 -1.2117 -0.0020
-9 8 5 1.0633 0.0005
-9 8 6 -1.0802 -0.0004
-9 8 7 0.7728 -0.0035
-9 8 8 0.0797 -0.0004
-9 8 9 0.4248 -0.0050
-9 8 10 0.8061 0.0009
-9 8 11 0.6421 -0.0007
-9 8 12 0.9074 0.0025
-9 8 13 0.7194 0.0003
-9 8 14 0.8840 0.0035
-9 8 15 0.1517 -0.0010
-9 8 16 0.5771 0.0019
-9 8 17 -0.3548 -0.0009
-9 8 18 0.4220 0.0004
-9 8 19 -0.1295 -0.0030
-9 8 20 -0.0218 0.0039
-9 8 21 0.2087 -0.0068
-9 8 22 -0.5673 0.0059
-9 8 23 0.4452 -0.0027
-9 8 24 -0.3895 0.0038
-9 8 25 0.6519 0.0097
-9 8 26 -0.2140 0.0045
-9 9 1 -0.9147 -0.0004
-9 9 2 0.9480 -0.0020
-9 9 3 -1.5067 -0.0033
-9 9 4 1.1691 -0.0019
-9 9 5 -2.8437 -0.0012
-9 9 6 2.0502 -0.0013
-9 9 7 -3.5237 0.0021
-9 9 8 2.6150 0.0020
-9 9 9 -2.7658 -0.0009
-9 9 10 2.5898 0.0002
-9 9 11 -1.7851 -0.0047
-9 9 12 2.2556 -0.0022
-9 9 13 -1.3146 -0.0020
-9 9 14 1.4868 0.0005
-9 9 15 -0.7476 0.0024
-9 9 16 1.1329 -0.0015
-9 9 17 0.0863 0.0025
-9 9 18 1.2449 -0.0027
-9 9 19 0.3279 0.0004
-9 9 20 0.6654 -0.0009
-9 9 21 0.2549 -0.0006
-9 9 22 -0.2019 -0.0066
-9 9 23 0.5855 0.0002
-9 9 24 -0.6340 -0.0060
-9 9 25 0.5536 0.0017
-9 9 26 -0.2766 0.0070
-9 10 1 1.6312 0.0052
-9 10 2 1.9397 -0.0003
-9 10 3 0.5510 0.0009
-9 10 4 1.4364 -0.0000
-9 10 5 -0.4425 -0.0026
-9 10 6 0.7786 0.0020
-9 10 7 -0.6006 0.0004
-9 10 8 0.1813 0.0011
-9 10 9 -0.4850 0.0036
-9 10 10 -0.1742 -0.0015
-9 10 11 -0.4401 -0.0006
-9 10 12 -0.7190 -0.0012
-9 10 13 -0.3283 -0.0040
-9 10 14 -0.9345 -0.0025
-9 10 15 -0.1937 -0.0018
-9 10 16 0.0289 -0.0017
-9 10 17 -0.2569 0.0013
-9 10 18 0.8963 0.0046
-9 10 19 -0.3844 0.0046
-9 10 20 0.7311 0.0033
-9 10 21 -0.2163 0.0052
-9 10 22 0.4270 -0.0025
-9 10 23 -0.0795 -0.0002
-9 10 24 0.5867 -0.0021
-9 10 25 -0.1740 -0.0057
-9 11 1 1.3102 -0.0033
-9 11 2 -1.4801 -0.0020
-9 11 3 2.1286 -0.0013
-9 11 4 -0.5499 -0.0019
-9 11 5 2.7437 0.0011
-9 11 6 -0.3945 -0.0000
-9 11 7 2.4757 -0.0020
-9 11 8 -0.6517 -0.0016
-9 11 9 1.4495 -0.0012
-9 11 10 -0.7489 0.0012
-9 11 11 0.6071 0.0013
-9 11 12 -0.8490 0.0042
-9 11 13 -0.1283 -0.0007
-9 11 14 -0.6502 0.0002
-9 11 15 -0.6451 -0.0007
-9 11 16 -0.1759 0.0008
-9 11 17 -0.1663 0.0048
-9 11 18 -0.2896 0.0027
-9 11 19 0.7258 0.0049
-9 11 20 -0.7326 -0.0009
-9 11 21 0.4795 -0.0024
-9 11 22 -0.5743 0.0003
-9 11 23 -0.4426 -0.0074
-9 11 24 -0.0818 0.0041
-9 12 1 -0.8300 0.0010
-9 12 2 -0.5055 0.0008
-9 12 3 -0.4110 -0.0010
-9 12 4 -0.3701 -0.0008
-9 12 5 -0.1050 0.0014
-9 12 6 0.0059 -0.0014
-9 12 7 -0.1050 0.0025
-9 12 8 0.4141 -0.0018
-9 12 9 0.3246 -0.0007
-9 12 10 0.4859 0.0003
-9 12 11 0.9322 -0.0017
-9 12 12 0.3306 -0.0008
-9 12 13 1.0494 -0.0010
-9 12 14 0.4114 -0.0040
-9 12 15 1.1298 0.0002
-9 12 16 0.0149 -0.0026
-9 12 17 1.3406 0.0009
-9 12 18 -1.0562 -0.0004
-9 12 19 0.8107 -0.0041
-9 12 20 -1.4269 -0.0031
-9 12 21 -0.2648 -0.0090
-9 12 22 -0.7405 -0.0117
-9 12 23 -0.4624 -0.0050
-9 13 1 -0.5069 0.0053
-9 13 2 -0.1299 0.0006
-9 13 3 -0.3072 -0.0011
-9 13 4 -0.1225 0.0013
-9 13 5 -0.2545 -0.0030
-9 13 6 -0.0689 0.0019
-9 13 7 0.1230 0.0000
-9 13 8 -0.0511 0.0006
-9 13 9 0.5679 -0.0031
-9 13 10 -0.3403 0.0010
-9 13 11 0.2914 -0.0043
-9 13 12 -0.2423 -0.0004
-9 13 13 -0.0078 0.0005
-9 13 14 -0.0612 -0.0019
-9 13 15 0.1341 0.0037
-9 13 16 -0.5794 0.0008
-9 13 17 -0.0704 0.0009
-9 13 18 -0.4374 0.0034
-9 13 19 -0.5733 -0.0015
-9 13 20 0.6541 -0.0019
-9 13 21 -0.3723 0.0007
-9 13 22 0.9322 -0.0098
-9 14 1 0.4236 -0.0009
-9 14 2 0.1682 0.0014
-9 14 3 -0.0575 -0.0011
-9 14 4 0.3043 0.0020
-9 14 5 -0.5297 0.0018
-9 14 6 0.1349 0.0019
-9 14 7 -0.4989 0.0007
-9 14 8 -0.4648 -0.0002
-9 14 9 -0.4140 0.0009
-9 14 10 -0.5601 -0.0006
-9 14 11 -0.4832 0.0029
-9 14 12 0.3460 0.0016
-9 14 13 -0.4458 0.0026
-9 14 14 0.5758 0.0047
-9 14 15 -0.3206 -0.0016
-9 14 16 0.2036 0.0018
-9 14 17 -0.2472 -0.0079
-9 14 18 0.4831 -0.0088
-9 14 19 -0.1912 -0.0062
-9 14 20 0.4936 -0.0118
-9 14 21 -0.0118 0.0001
-9 15 1 0.5124 0.0014
-9 15 2 -0.0580 0.0034
-9 15 3 0.4267 0.0025
-9 15 4 -0.0743 -0.0026
-9 15 5 0.6433 0.0005
-9 15 6 -0.3227 -0.0040
-9 15 7 0.5855 -0.0059
-9 15 8 -0.6094 0.0018
-9 15 9 0.0809 -0.0048
-9 15 10 0.2819 -0.0020
-9 15 11 -0.1075 -0.0003
-9 15 12 0.9796 -0.0043
-9 15 13 -0.0212 0.0010
-9 15 14 0.7822 0.0073
-9 15 15 -0.0295 0.0007
-9 15 16 1.0757 0.0057
-9 15 17 -0.2653 0.0044
-9 15 18 0.9476 -0.0150
-9 15 19 -0.5082 0.0104
-9 15 20 -0.0354 -0.0213
-9 16 1 -1.1594 0.0008
-9 16 2 0.4728 0.0039
-9 16 3 0.0508 0.0007
-9 16 4 0.6042 -0.0026
-9 16 5 0.8855 0.0012
-9 16 6 0.2679 -0.0066
-9 16 7 0.1440 0.0043
-9 16 8 0.4291 0.0007
-9 16 9 -0.8079 0.0026
-9 16 10 0.5424 0.0001
-9 16 11 -0.9185 -0.0033
-9 16 12 -0.5235 -0.0072
-9 16 13 -0.5261 -0.0031
-9 16 14 -0.9450 -0.0059
-9 16 15 -0.2805 0.0025
-9 16 16 -0.1524 0.0047
-9 16 17 -0.3085 0.0030
-9 16 18 0.1681 0.0162
-9 17 1 -0.2004 0.0030
-9 17 2 0.4793 -0.0009
-9 17 3 -0.4185 0.0047
-9 17 4 0.5133 0.0014
-9 17 5 -0.8341 -0.0021
-9 17 6 0.1707 0.0007
-9 17 7 -0.7473 -0.0031
-9 17 8 0.0180 -0.0140
-9 17 9 -0.2651 -0.0003
-9 17 10 -0.5923 -0.0137
-9 17 11 -0.1754 0.0051
-9 17 12 -0.8559 0.0033
-9 17 13 -0.1372 0.0102
-9 17 14 -0.2918 0.0040
-9 17 15 0.0554 0.0110
-9 17 16 -0.2425 -0.0056
-9 18 1 0.1609 -0.0025
-9 18 2 -0.0964 -0.0080
-9 18 3 -0.2757 -0.0063
-9 18 4 -0.8038 -0.0004
-9 18 5 -0.2985 0.0056
-9 18 6 -0.4378 0.0058
-9 18 7 0.1544 0.0077
-9 18 8 0.0764 -0.0052
-9 18 9 0.2633 -0.0029
-9 18 10 -0.2794 0.0040
-9 18 11 0.3648 -0.0046
-9 18 12 -0.2793 0.0287
-9 18 13 0.4423 -0.0007
-9 19 1 0.5305 -0.0126
-9 19 2 -0.0597 -0.0078
-9 19 3 0.7278 -0.0060
-9 19 4 0.0739 0.0016
-9 19 5 0.7961 0.0058
-9 19 6 -0.0136 0.0113
-9 19 7 0.3339 0.0045
-9 19 8 -0.5679 0.0067
-9 19 9 -0.1008 0.0063
-9 19 10 -0.6240 -0.0099
-8 0 2 -4.0162 0.0711
-8 0 4 -4.4855 0.0358
-8 0 6 -2.9451 0.0074
-8 0 8 -1.2296 -0.0022
-8 0 10 -0.1782 -0.0023
-8 0 12 0.4045 0.0011
-8 0 14 1.1862 0.0039
-8 0 16 0.3499 0.0001
-8 0 18 -0.2736 -0.0019
-8 0 20 -0.5778 0.0043
-8 0 22 -1.5839 0.0059
-8 0 24 -1.0781 0.0008
-8 0 26 -0.6170 -0.0012
-8 0 28 -0.5720 0.0010
-8 1 1 -1.9279 0.0132
-8 1 2 -3.2891 -0.0166
-8 1 3 -1.2343 0.0059
-8 1 4 -2.4723 -0.0188
-8 1 5 0.7244 -0.0020
-8 1 6 -2.1415 -0.0036
-8 1 7 2.5331 -0.0062
-8 1 8 -1.2272 0.0035
-8 1 9 2.6757 0.0008
-8 1 10 -0.5382 -0.0002
-8 1 11 1.5921 0.0071
-8 1 12 -0.2670 0.0001
-8 1 13 0.8460 0.0044
-8 1 14 -0.5233 0.0014
-8 1 15 0.7989 0.0002
-8 1 16 -0.4198 -0.0016
-8 1 17 0.6037 0.0000
-8 1 18 -0.0147 0.0000
-8 1 19 -0.1260 0.0006
-8 1 20 -0.9108 0.0041
-8 1 21 -0.5777 -0.0014
-8 1 22 -0.5410 0.0035
-8 1 23 -0.2449 -0.0027
-8 1 24 0.0327 0.0035
-8 1 25 -0.0462 -0.0036
-8 1 26 -0.4274 0.0082
-8 1 27 -0.4920 0.0032
-8 1 28 0.1048 0.0122
-8 1 29 -0.7536 0.0170
-8 2 1 -5.1645 -0.0002
-8 2 2 -1.6239 -0.0170
-8 2 3 -3.4142 -0.0048
-8 2 4 -0.8165 -0.0071
-8 2 5 -1.0935 -0.0013
-8 2 6 1.6071 -0.0009
-8 2 7 -0.4305 0.0042
-8 2 8 2.7871 0.0014
-8 2 9 -1.2749 0.0021
-8 2 10 1.4594 0.0023
-8 2 11 -1.4867 -0.0030
-8 2 12 -0.0408 -0.0000
-8 2 13 -0.6242 0.0002
-8 2 14 -0.4159 -0.0004
-8 2 15 -0.2574 0.0038
-8 2 16 0.6389 0.0053
-8 2 17 -0.9941 0.0024
-8 2 18 0.3819 0.0064
-8 2 19 -1.4310 0.0006
-8 2 20 -0.1392 0.0017
-8 2 21 -0.5602 0.0005
-8 2 22 0.7510 -0.0004
-8 2 23 0.1102 -0.0026
-8 2 24 0.5320 -0.0020
-8 2 25 -0.5660 -0.0038
-8 2 26 0.1143 -0.0027
-8 2 27 -1.1663 0.0058
-8 2 28 -0.1355 -0.0005
-8 2 29 -0.6653 0.0108
-8 3 1 -0.7693 0.0066
-8 3 2 2.1657 0.0031
-8 3 3 -3.3726 0.0065
-8 3 4 4.1994 0.0062
-8 3 5 -5.1040 0.0040
-8 3 6 5.5737 0.0022
-8 3 7 -4.2649 0.0025
-8 3 8 3.7125 0.0002
-8 3 9 -2.3936 -0.0006
-8 3 10 1.0676 0.0010
-8 3 11 -1.3136 -0.0009
-8 3 12 -0.2309 -0.0003
-8 3 13 -0.8316 0.0007
-8 3 14 -0.2512 0.0003
-8 3 15 -0.5485 0.0018
-8 3 16 -0.8065 0.0031
-8 3 17 -0.5670 0.0007
-8 3 18 -1.4319 0.0023
-8 3 19 -0.0974 -0.0006
-8 3 20 -0.0506 -0.0011
-8 3 21 0.5466 0.0025
-8 3 22 0.4802 -0.0030
-8 3 23 0.1637 0.0048
-8 3 24 0.0355 -0.0014
-8 3 25 -0.1317 0.0036
-8 3 26 -0.2246 0.0015
-8 3 27 0.6328 -0.0021
-8 3 28 -0.6549 0.0027
-8 3 29 1.1707 -0.0108
-8 4 1 3.3277 -0.0010
-8 4 2 2.1640 0.0012
-8 4 3 3.2550 -0.0069
-8 4 4 1.7953 -0.0043
-8 4 5 3.9927 -0.0054
-8 4 6 -0.2777 -0.0020
-8 4 7 4.2204 -0.0020
-8 4 8 -0.7359 0.0030
-8 4 9 2.9497 0.0007
-8 4 10 0.2617 0.0045
-8 4 11 1.1675 0.0010
-8 4 12 1.1292 0.0053
-8 4 13 0.4802 -0.0015
-8 4 14 1.6670 0.0029
-8 4 15 0.5993 -0.0010
-8 4 16 1.0085 -0.0001
-8 4 17 0.6857 0.0015
-8 4 18 0.7238 0.0032
-8 4 19 0.7266 0.0033
-8 4 20 0.5014 0.0046
-8 4 21 0.4452 0.0032
-8 4 22 -0.3382 0.0011
-8 4 23 0.0208 0.0031
-8 4 24 -0.1408 0.0024
-8 4 25 -0.1680 0.0010
-8 4 26 0.2753 0.0039
-8 4 27 -0.1596 -0.0093
-8 4 28 0.8346 0.0011
-8 5 1 2.8842 0.0040
-8 5 2 -3.4410 -0.0032
-8 5 3 5.5266 0.0054
-8 5 4 -3.2601 -0.0058
-8 5 5 6.1247 0.0050
-8 5 6 -1.4215 0.0002
-8 5 7 3.4838 0.0024
-8 5 8 0.5875 0.0021
-8 5 9 0.5352 0.0010
-8 5 10 1.4954 0.0013
-8 5 11 0.1155 -0.0005
-8 5 12 2.2712 0.0031
-8 5 13 0.9792 -0.0011
-8 5 14 2.3577 0.0027
-8 5 15 0.9397 -0.0009
-8 5 16 1.7996 0.0024
-8 5 17 0.5213 0.0007
-8 5 18 1.1606 0.0052
-8 5 19 0.3067 0.0020
-8 5 20 0.2960 0.0041
-8 5 21 0.1164 0.0008
-8 5 22 0.4584 -0.0001
-8 5 23 -0.0364 0.0011
-8 5 24 0.1851 0.0001
-8 5 25 -0.4169 -0.0017
-8 5 26 -0.4932 0.0001
-8 5 27 -0.5864 -0.0072
-8 5 28 -0.0536 -0.0068
-8 6 1 -1.1832 0.0005
-8 6 2 0.1475 -0.0035
-8 6 3 -0.4815 0.0047
-8 6 4 1.8145 0.0015
-8 6 5 0.0097 0.0038
-8 6 6 2.2602 -0.0008
-8 6 7 0.7286 -0.0002
-8 6 8 0.4477 -0.0038
-8 6 9 1.6915 -0.0033
-8 6 10 -0.5793 0.0002
-8 6 11 2.4395 -0.0018
-8 6 12 -0.4370 0.0015
-8 6 13 2.1267 0.0011
-8 6 14 -1.0644 -0.0000
-8 6 15 1.2918 -0.0001
-8 6 16 -1.6236 0.0023
-8 6 17 0.8557 -0.0003
-8 6 18 -1.4673 0.0014
-8 6 19 0.6187 0.0015
-8 6 20 -0.3174 -0.0022
-8 6 21 0.3553 0.0015
-8 6 22 0.5187 -0.0010
-8 6 23 0.0085 -0.0014
-8 6 24 0.0757 0.0012
-8 6 25 -0.1073 -0.0035
-8 6 26 0.1676 0.0043
-8 6 27 0.0309 -0.0014
-8 6 28 0.2334 0.0088
-8 7 1 -1.1822 0.0031
-8 7 2 0.6015 -0.0012
-8 7 3 -1.3612 0.0052
-8 7 4 0.3697 0.0027
-8 7 5 -0.5536 0.0045
-8 7 6 -0.7900 0.0023
-8 7 7 1.2841 -0.0014
-8 7 8 -0.8466 0.0021
-8 7 9 2.6381 -0.0034
-8 7 10 0.1214 0.0032
-8 7 11 2.4469 0.0006
-8 7 12 0.2693 -0.0006
-8 7 13 1.6648 -0.0004
-8 7 14 -0.1865 -0.0045
-8 7 15 1.2605 -0.0027
-8 7 16 -0.8204 -0.0029
-8 7 17 0.8473 0.0015
-8 7 18 -1.0591 -0.0009
-8 7 19 0.4308 0.0059
-8 7 20 -0.6327 0.0004
-8 7 21 0.0535 0.0037
-8 7 22 -0.5644 0.0038
-8 7 23 0.0023 -0.0032
-8 7 24 0.1010 0.0047
-8 7 25 0.7298 -0.0032
-8 7 26 0.7034 0.0023
-8 7 27 1.0062 0.0034
-8 8 1 -2.5026 -0.0033
-8 8 2 -0.2708 -0.0016
-8 8 3 -1.4010 -0.0026
-8 8 4 -0.6576 0.0024
-8 8 5 -0.4933 0.0012
-8 8 6 -0.1729 0.0018
-8 8 7 -0.6931 0.0009
-8 8 8 1.5252 -0.0014
-8 8 9 -1.4551 0.0002
-8 8 10 2.2524 -0.0020
-8 8 11 -1.8295 0.0009
-8 8 12 1.9586 0.0005
-8 8 13 -1.6408 -0.0007
-8 8 14 1.7206 0.0027
-8 8 15 -1.3361 -0.0009
-8 8 16 1.5897 0.0014
-8 8 17 -0.7110 0.0011
-8 8 18 1.6559 -0.0005
-8 8 19 0.0946 0.0007
-8 8 20 0.9511 0.0014
-8 8 21 0.4721 -0.0017
-8 8 22 -0.0997 0.0037
-8 8 23 0.7921 0.0038
-8 8 24 -0.4033 0.0047
-8 8 25 0.8599 0.0184
-8 8 26 -0.5360 0.0034
-8 8 27 0.3629 0.0243
-8 9 1 0.3641 -0.0048
-8 9 2 1.4825 0.0002
-8 9 3 -0.5707 -0.0033
-8 9 4 1.5596 0.0019
-8 9 5 -2.1309 0.0002
-8 9 6 2.1627 0.0013
-8 9 7 -3.3024 0.0017
-8 9 8 2.1619 0.0015
-8 9 9 -3.2320 0.0006
-8 9 10 1.5878 0.0001
-8 9 11 -2.5110 -0.0029
-8 9 12 0.9785 -0.0010
-8 9 13 -1.8086 -0.0036
-8 9 14 0.3899 -0.0006
-8 9 15 -0.7747 -0.0003
-8 9 16 0.7607 -0.0034
-8 9 17 0.2136 0.0010
-8 9 18 1.4833 -0.0035
-8 9 19 0.0837 -0.0005
-8 9 20 1.0466 -0.0005
-8 9 21 -0.1604 0.0002
-8 9 22 0.1829 -0.0018
-8 9 23 0.2742 0.0040
-8 9 24 -0.3825 -0.0016
-8 9 25 0.3546 0.0045
-8 9 26 -0.2579 0.0025
-8 10 1 3.4431 -0.0016
-8 10 2 1.2178 0.0001
-8 10 3 2.5556 -0.0017
-8 10 4 0.2962 -0.0003
-8 10 5 1.7216 -0.0023
-8 10 6 -0.4804 0.0001
-8 10 7 1.6040 -0.0015
-8 10 8 -1.0165 -0.0005
-8 10 9 1.6461 0.0012
-8 10 10 -1.4310 -0.0012
-8 10 11 1.4355 -0.0003
-8 10 12 -2.1544 -0.0001
-8 10 13 1.1430 -0.0030
-8 10 14 -2.2340 -0.0004
-8 10 15 0.7469 -0.0031
-8 10 16 -0.9600 0.0007
-8 10 17 -0.0778 -0.0008
-8 10 18 0.0414 0.0040
-8 10 19 -0.6400 0.0039
-8 10 20 0.1890 0.0041
-8 10 21 -0.4569 0.0068
-8 10 22 0.4452 0.0036
-8 10 23 -0.4066 0.0045
-8 10 24 1.0245 0.0022
-8 10 25 -0.5438 -0.0016
-8 11 1 0.3240 -0.0067
-8 11 2 -2.0355 -0.0023
-8 11 3 1.5214 -0.0028
-8 11 4 -0.9332 -0.0000
-8 11 5 2.6960 0.0027
-8 11 6 -0.3541 0.0043
-8 11 7 2.9483 0.0018
-8 11 8 -0.4523 0.0016
-8 11 9 2.2010 0.0009
-8 11 10 -0.6985 -0.0003
-8 11 11 1.4045 0.0031
-8 11 12 -0.7196 0.0008
-8 11 13 0.7390 0.0020
-8 11 14 -0.1882 0.0000
-8 11 15 0.1393 -0.0006
-8 11 16 0.0944 0.0015
-8 11 17 0.3502 0.0032
-8 11 18 -0.6438 0.0030
-8 11 19 1.0389 0.0056
-8 11 20 -1.3320 0.0011
-8 11 21 0.6041 0.0012
-8 11 22 -0.8855 -0.0015
-8 11 23 -0.2860 -0.0030
-8 11 24 -0.0049 -0.0028
-8 11 25 -0.2113 -0.0032
-8 12 1 -1.7615 0.0012
-8 12 2 0.3697 -0.0005
-8 12 3 -1.2009 -0.0004
-8 12 4 0.2239 0.0013
-8 12 5 -1.0192 0.0024
-8 12 6 0.2105 -0.0021
-8 12 7 -1.1367 0.0037
-8 12 8 0.3338 -0.0058
-8 12 9 -0.5360 -0.0005
-8 12 10 0.3246 -0.0012
-8 12 11 0.4126 -0.0020
-8 12 12 0.5495 0.0023
-8 12 13 0.7163 -0.0009
-8 12 14 1.0769 -0.0005
-8 12 15 0.6144 0.0012
-8 12 16 0.6927 -0.0024
-8 12 17 0.5834 0.0024
-8 12 18 -0.4955 -0.0013
-8 12 19 0.0768 -0.0011
-8 12 20 -0.8750 -0.0059
-8 12 21 -0.5517 -0.0019
-8 12 22 -0.2874 -0.0181
-8 12 23 -0.2620 0.0041
-8 12 24 0.1350 -0.0207
-8 13 1 0.2125 0.0028
-8 13 2 0.6274 -0.0020
-8 13 3 -0.1787 0.0002
-8 13 4 0.3630 -0.0008
-8 13 5 -0.8015 -0.0019
-8 13 6 0.0947 -0.0002
-8 13 7 -0.5074 -0.0017
-8 13 8 -0.0751 -0.0009
-8 13 9 0.0615 -0.0005
-8 13 10 -0.1599 0.0000
-8 13 11 -0.2876 0.0000
-8 13 12 0.3717 -0.0007
-8 13 13 -0.7885 0.0009
-8 13 14 0.5358 -0.0025
-8 13 15 -0.6918 0.0049
-8 13 16 -0.3290 -0.0006
-8 13 17 -0.6765 0.0038
-8 13 18 -0.3416 0.0019
-8 13 19 -0.7470 -0.0013
-8 13 20 0.6926 -0.0006
-8 13 21 -0.1465 -0.0017
-8 13 22 0.7779 0.0001
-8 13 23 0.4182 0.0015
-8 14 1 0.5504 -0.0024
-8 14 2 0.4076 0.0004
-8 14 3 0.0521 0.0002
-8 14 4 0.7328 0.0000
-8 14 5 -0.3274 0.0031
-8 14 6 0.5429 0.0011
-8 14 7 -0.3702 0.0006
-8 14 8 -0.2765 0.0013
-8 14 9 -0.4849 -0.0010
-8 14 10 -0.3406 0.0001
-8 14 11 -0.5463 -0.0030
-8 14 12 0.5360 -0.0002
-8 14 13 -0.4620 -0.0028
-8 14 14 0.5988 0.0031
-8 14 15 -0.2909 -0.0019
-8 14 16 0.3582 0.0034
-8 14 17 -0.1164 -0.0048
-8 14 18 0.7895 -0.0056
-8 14 19 -0.0570 -0.0012
-8 14 20 0.6548 -0.0080
-8 14 21 -0.1012 0.0074
-8 14 22 -0.0422 0.0052
-8 15 1 -0.1550 -0.0020
-8 15 2 -0.0524 0.0041
-8 15 3 0.0477 -0.0007
-8 15 4 0.0241 0.0005
-8 15 5 0.8083 0.0003
-8 15 6 -0.2219 -0.0032
-8 15 7 0.8620 -0.0016
-8 15 8 -0.3172 -0.0001
-8 15 9 0.3533 -0.0039
-8 15 10 0.5138 -0.0022
-8 15 11 0.2006 -0.0026
-8 15 12 0.4820 -0.0050
-8 15 13 0.2520 0.0022
-8 15 14 -0.1260 0.0041
-8 15 15 0.2007 0.0011
-8 15 16 0.6163 0.0070
-8 15 17 0.0172 -0.0002
-8 15 18 1.0363 -0.0025
-8 15 19 -0.1788 0.0073
-8 15 20 0.2120 -0.0017
-8 16 1 -0.6209 -0.0003
-8 16 2 0.4910 0.0016
-8 16 3 0.1022 -0.0006
-8 16 4 0.5183 0.0003
-8 16 5 0.5790 -0.0000
-8 16 6 0.0930 -0.0034
-8 16 7 0.1489 0.0007
-8 16 8 0.2765 0.0010
-8 16 9 -0.2195 -0.0007
-8 16 10 0.1219 0.0027
-8 16 11 -0.3134 0.0007
-8 16 12 -0.9421 -0.0040
-8 16 13 -0.2317 0.0009
-8 16 14 -1.0226 -0.0090
-8 16 15 -0.0829 -0.0043
-8 16 16 -0.3475 -0.0048
-8 16 17 0.0509 -0.0073
-8 16 18 -0.3228 0.0082
-8 16 19 0.2726 -0.0080
-8 17 1 -0.0608 0.0014
-8 17 2 0.4843 -0.0053
-8 17 3 -0.5572 0.0048
-8 17 4 0.1292 0.0023
-8 17 5 -1.1800 0.0016
-8 17 6 -0.1656 0.0057
-8 17 7 -0.6486 -0.0012
-8 17 8 -0.0743 -0.0068
-8 17 9 0.1211 0.0018
-8 17 10 -0.4380 -0.0102
-8 17 11 0.1086 0.0082
-8 17 12 -0.3330 0.0007
-8 17 13 0.0694 0.0070
-8 17 14 0.2059 0.0002
-8 17 15 0.2777 0.0040
-8 17 16 -0.1537 -0.0053
-8 17 17 0.3438 0.0042
-8 18 1 0.2216 -0.0019
-8 18 2 -0.3815 -0.0017
-8 18 3 0.1430 -0.0022
-8 18 4 -1.3509 0.0010
-8 18 5 0.3965 0.0059
-8 18 6 -0.8262 0.0068
-8 18 7 0.5336 0.0043
-8 18 8 0.0064 -0.0044
-8 18 9 0.1970 -0.0001
-8 18 10 0.0766 -0.0085
-8 18 11 0.5046 0.0001
-8 18 12 0.1392 0.0068
-8 18 13 1.0253 -0.0001
-8 18 14 0.2164 0.0138
-8 18 15 0.7437 -0.0000
-8 19 1 0.2297 -0.0055
-8 19 2 -0.0495 -0.0051
-8 19 3 0.3268 -0.0009
-8 19 4 0.6434 0.0013
-8 19 5 0.3985 0.0003
-8 19 6 0.3156 -0.0004
-8 19 7 -0.0815 0.0025
-8 19 8 -0.7701 -0.0111
-8 19 9 -0.3081 0.0109
-8 19 10 -0.5334 -0.0168
-8 19 11 0.0126 0.0079
-8 19 12 0.5823 -0.0126
-8 20 1 0.0873 -0.0065
-8 20 2 0.0130 0.0021
-8 20 3 0.1256 -0.0013
-8 20 4 0.1241 0.0081
-8 20 5 -0.4122 0.0014
-8 20 6 -0.0594 -0.0002
-7 0 2 -6.2491 -0.0173
-7 0 4 -4.5593 -0.0151
-7 0 6 -3.2239 0.0048
-7 0 8 -1.7402 0.0059
-7 0 10 -0.3987 -0.0018
-7 0 12 0.2749 0.0010
-7 0 14 1.6522 0.0060
-7 0 16 0.7899 0.0013
-7 0 18 -0.4100 -0.0002
-7 0 20 -0.7728 0.0055
-7 0 22 -1.3381 0.0029
-7 0 24 -0.8651 -0.0033
-7 0 26 -0.9990 0.0015
-7 0 28 -0.8170 0.0105
-7 1 1 -6.5454 -0.0044
-7 1 2 -1.2670 -0.0408
-7 1 3 -3.6496 -0.0152
-7 1 4 -0.6721 -0.0158
-7 1 5 0.8931 -0.0080
-7 1 6 -0.9571 -0.0039
-7 1 7 3.4603 -0.0018
-7 1 8 0.4845 -0.0037
-7 1 9 2.8503 -0.0019
-7 1 10 1.1915 -0.0029
-7 1 11 1.2983 -0.0027
-7 1 12 1.2750 -0.0006
-7 1 13 0.7666 0.0007
-7 1 14 0.3454 -0.0001
-7 1 15 0.9390 -0.0013
-7 1 16 -0.3397 0.0004
-7 1 17 0.6961 -0.0045
-7 1 18 0.2132 0.0021
-7 1 19 -0.1132 0.0005
-7 1 20 -0.2261 0.0011
-7 1 21 -0.5170 0.0042
-7 1 22 0.4353 0.0000
-7 1 23 -0.2890 0.0002
-7 1 24 0.7114 0.0035
-7 1 25 -0.3434 -0.0051
-7 1 26 -0.1453 0.0068
-7 1 27 -0.6695 -0.0007
-7 1 28 0.5033 0.0054
-7 1 29 -0.5551 0.0074
-7 2 1 -3.7474 -0.0066
-7 2 2 -1.2507 0.0035
-7 2 3 -2.8517 0.0019
-7 2 4 0.3380 -0.0006
-7 2 5 -2.0724 0.0083
-7 2 6 4.5473 -0.0090
-7 2 7 -2.6200 0.0063
-7 2 8 5.7891 -0.0048
-7 2 9 -3.3817 -0.0014
-7 2 10 3.3074 0.0021
-7 2 11 -2.9306 -0.0037
-7 2 12 1.0728 -0.0012
-7 2 13 -1.7314 -0.0010
-7 2 14 -0.1313 -0.0044
-7 2 15 -1.0807 -0.0008
-7 2 16 0.4289 0.0015
-7 2 17 -1.3622 0.0012
-7 2 18 0.0365 0.0040
-7 2 19 -1.3421 0.0020
-7 2 20 -0.4535 -0.0002
-7 2 21 -0.3354 0.0003
-7 2 22 0.4522 -0.0010
-7 2 23 0.0746 -0.0013
-7 2 24 0.3351 -0.0004
-7 2 25 -0.5922 -0.0022
-7 2 26 0.3829 -0.0025
-7 2 27 -0.7474 -0.0006
-7 2 28 0.3657 -0.0049
-7 2 29 -0.1217 -0.0017
-7 3 1 5.2625 -0.0016
-7 3 2 3.8218 -0.0079
-7 3 3 1.7198 -0.0002
-7 3 4 5.7088 -0.0089
-7 3 5 -1.4172 -0.0034
-7 3 6 5.9893 -0.0029
-7 3 7 -1.6909 -0.0042
-7 3 8 3.1338 0.0011
-7 3 9 -0.5343 -0.0013
-7 3 10 0.8189 0.0004
-7 3 11 -0.2514 0.0008
-7 3 12 -0.0836 -0.0007
-7 3 13 -0.1552 -0.0021
-7 3 14 0.0780 -0.0005
-7 3 15 0.2416 -0.0003
-7 3 16 -0.4286 0.0001
-7 3 17 0.1396 0.0028
-7 3 18 -1.2437 -0.0002
-7 3 19 0.2643 -0.0011
-7 3 20 0.0139 -0.0017
-7 3 21 0.6122 -0.0014
-7 3 22 0.2487 -0.0021
-7 3 23 0.1611 0.0040
-7 3 24 -0.1114 -0.0003
-7 3 25 -0.2140 0.0064
-7 3 26 0.0988 -0.0006
-7 3 27 0.2123 0.0004
-7 3 28 -0.2376 -0.0024
-7 3 29 0.6084 -0.0072
-7 4 1 5.5876 0.0054
-7 4 2 1.3135 -0.0051
-7 4 3 7.9034 0.0060
-7 4 4 0.3146 -0.0045
-7 4 5 9.1925 0.0055
-7 4 6 -2.6299 0.0027
-7 4 7 8.3624 0.0021
-7 4 8 -2.8297 0.0024
-7 4 9 5.7298 0.0005
-7 4 10 -0.7232 -0.0008
-7 4 11 3.1527 -0.0021
-7 4 12 0.9247 0.0003
-7 4 13 2.0016 -0.0040
-7 4 14 2.0074 0.0002
-7 4 15 1.5058 -0.0009
-7 4 16 1.6556 -0.0011
-7 4 17 1.2064 0.0003
-7 4 18 1.4545 0.0010
-7 4 19 1.0502 -0.0008
-7 4 20 0.8940 0.0010
-7 4 21 0.5270 -0.0020
-7 4 22 -0.3036 -0.0020
-7 4 23 0.1044 -0.0011
-7 4 24 -0.3648 -0.0026
-7 4 25 0.0054 -0.0004
-7 4 26 -0.4076 -0.0040
-7 4 27 -0.0170 -0.0066
-7 4 28 -0.0242 -0.0058
-7 4 29 0.1811 -0.0097
-7 5 1 1.2415 0.0023
-7 5 2 -2.4255 0.0056
-7 5 3 4.3706 0.0035
-7 5 4 -2.7249 0.0072
-7 5 5 4.9936 0.0007
-7 5 6 -1.2153 0.0019
-7 5 7 3.0791 -0.0021
-7 5 8 0.6180 -0.0033
-7 5 9 1.1120 -0.0022
-7 5 10 1.0456 -0.0008
-7 5 11 0.9201 -0.0025
-7 5 12 1.0670 0.0026
-7 5 13 1.0507 -0.0019
-7 5 14 0.5806 0.0012
-7 5 15 0.5477 -0.0018
-7 5 16 0.3957 -0.0003
-7 5 17 0.3971 -0.0008
-7 5 18 0.6344 0.0003
-7 5 19 0.2997 0.0002
-7 5 20 0.1701 0.0009
-7 5 21 -0.0060 -0.0007
-7 5 22 0.3772 0.0005
-7 5 23 -0.0909 0.0020
-7 5 24 -0.0620 0.0008
-7 5 25 -0.1362 0.0034
-7 5 26 -0.7215 0.0035
-7 5 27 -0.0399 0.0014
-7 5 28 -0.0860 0.0045
-7 6 1 -3.1966 -0.0050
-7 6 2 2.1065 0.0028
-7 6 3 -3.5002 -0.0028
-7 6 4 3.8839 0.0031
-7 6 5 -2.5880 0.0005
-7 6 6 4.4457 -0.0040
-7 6 7 -0.4633 0.0009
-7 6 8 2.5597 -0.0044
-7 6 9 1.3845 -0.0009
-7 6 10 0.6239 0.0007
-7 6 11 1.9622 -0.0000
-7 6 12 -0.3286 -0.0002
-7 6 13 1.5410 0.0002
-7 6 14 -1.2610 -0.0013
-7 6 15 1.2881 -0.0020
-7 6 16 -1.6386 0.0022
-7 6 17 1.1301 0.0001
-7 6 18 -1.6838 0.0022
-7 6 19 0.6693 0.0039
-7 6 20 -0.8192 -0.0009
-7 6 21 0.2459 0.0057
-7 6 22 -0.0439 -0.0019
-7 6 23 -0.0302 0.0027
-7 6 24 -0.1879 -0.0020
-7 6 25 0.1525 -0.0048
-7 6 26 0.2742 0.0013
-7 6 27 0.2923 -0.0074
-7 6 28 0.2527 0.0051
-7 7 1 -1.5418 0.0008
-7 7 2 1.1034 0.0025
-7 7 3 -2.2748 0.0041
-7 7 4 0.8186 0.0048
-7 7 5 -1.9396 0.0037
-7 7 6 0.0612 0.0037
-7 7 7 -0.4101 -0.0008
-7 7 8 0.4827 0.0013
-7 7 9 0.9730 -0.0016
-7 7 10 1.4721 -0.0006
-7 7 11 1.0109 0.0010
-7 7 12 1.7325 -0.0037
-7 7 13 0.6137 -0.0009
-7 7 14 1.7233 -0.0055
-7 7 15 0.3850 -0.0024
-7 7 16 1.0462 -0.0023
-7 7 17 0.0055 -0.0003
-7 7 18 0.1800 0.0009
-7 7 19 -0.1188 0.0026
-7 7 20 -0.0306 -0.0006
-7 7 21 -0.1255 0.0044
-7 7 22 -0.2991 -0.0014
-7 7 23 0.0763 0.0004
-7 7 24 0.3127 -0.0009
-7 7 25 0.6281 -0.0013
-7 7 26 0.6674 -0.0085
-7 7 27 0.4805 0.0036
-7 8 1 -1.6156 -0.0026
-7 8 2 0.0986 0.0027
-7 8 3 -1.1753 0.0005
-7 8 4 -0.3535 0.0055
-7 8 5 -0.6885 0.0022
-7 8 6 0.1261 0.0024
-7 8 7 -0.8202 0.0013
-7 8 8 1.5898 -0.0020
-7 8 9 -1.6766 0.0015
-7 8 10 2.1752 -0.0010
-7 8 11 -2.4555 0.0009
-7 8 12 1.8911 0.0017
-7 8 13 -2.5980 -0.0017
-7 8 14 1.6920 0.0018
-7 8 15 -2.2397 -0.0008
-7 8 16 1.8832 0.0004
-7 8 17 -1.1684 0.0024
-7 8 18 2.3521 -0.0015
-7 8 19 -0.0900 0.0046
-7 8 20 1.5943 -0.0021
-7 8 21 0.3441 0.0037
-7 8 22 0.3469 -0.0000
-7 8 23 0.6225 0.0050
-7 8 24 -0.2026 0.0006
-7 8 25 0.4307 0.0126
-7 8 26 -0.5897 -0.0037
-7 8 27 0.0779 0.0153
-7 9 1 1.7597 -0.0034
-7 9 2 1.6044 0.0023
-7 9 3 1.0349 -0.0002
-7 9 4 1.4520 0.0040
-7 9 5 0.2136 0.0011
-7 9 6 1.5386 0.0018
-7 9 7 -0.7561 -0.0000
-7 9 8 0.8596 0.0009
-7 9 9 -1.3663 0.0011
-7 9 10 -0.1413 0.0008
-7 9 11 -1.2919 0.0006
-7 9 12 -0.8340 0.0004
-7 9 13 -0.7621 -0.0013
-7 9 14 -1.1530 0.0014
-7 9 15 0.3202 -0.0017
-7 9 16 -0.3777 0.0004
-7 9 17 1.0130 -0.0012
-7 9 18 0.5101 -0.0004
-7 9 19 0.2735 -0.0003
-7 9 20 0.4161 0.0032
-7 9 21 -0.3832 -0.0004
-7 9 22 0.2382 0.0045
-7 9 23 -0.1836 -0.0012
-7 9 24 0.0605 0.0000
-7 9 25 0.0307 -0.0052
-7 9 26 0.1188 -0.0021
-7 10 1 4.0729 -0.0048
-7 10 2 -0.1754 0.0001
-7 10 3 3.8877 -0.0004
-7 10 4 -1.1067 0.0000
-7 10 5 3.3359 0.0008
-7 10 6 -1.6150 -0.0007
-7 10 7 2.9392 -0.0014
-7 10 8 -1.8812 -0.0007
-7 10 9 2.8386 -0.0012
-7 10 10 -2.1375 -0.0008
-7 10 11 2.8058 -0.0001
-7 10 12 -2.6041 -0.0001
-7 10 13 2.6374 0.0006
-7 10 14 -2.4116 0.0004
-7 10 15 1.9823 0.0001
-7 10 16 -1.4007 -0.0005
-7 10 17 0.5385 0.0012
-7 10 18 -0.8342 -0.0013
-7 10 19 -0.4419 0.0023
-7 10 20 -0.4686 0.0002
-7 10 21 -0.3813 0.0008
-7 10 22 0.3141 0.0015
-7 10 23 -0.2856 -0.0000
-7 10 24 1.1951 -0.0003
-7 10 25 -0.2726 -0.0003
-7 10 26 1.2443 0.0001
-7 11 1 -1.6464 -0.0028
-7 11 2 -1.8670 -0.0022
-7 11 3 -0.7399 -0.0009
-7 11 4 -0.6819 0.0019
-7 11 5 0.3771 0.0014
-7 11 6 0.1508 0.0044
-7 11 7 1.0097 0.0020
-7 11 8 0.1690 0.0005
-7 11 9 0.9580 0.0016
-7 11 10 -0.0680 -0.0019
-7 11 11 0.7574 0.0023
-7 11 12 0.1188 -0.0014
-7 11 13 0.5517 0.0001
-7 11 14 0.7330 -0.0022
-7 11 15 0.0844 -0.0035
-7 11 16 0.6089 -0.0012
-7 11 17 0.1049 -0.0024
-7 11 18 -0.4890 0.0026
-7 11 19 0.6383 -0.0003
-7 11 20 -1.2901 0.0016
-7 11 21 0.3912 0.0025
-7 11 22 -1.0521 -0.0058
-7 11 23 -0.0107 0.0064
-7 11 24 -0.3661 -0.0085
-7 11 25 0.1296 0.0075
-7 12 1 -2.0240 -0.0013
-7 12 2 1.8219 -0.0002
-7 12 3 -1.8986 -0.0026
-7 12 4 1.4552 0.0020
-7 12 5 -1.9871 0.0003
-7 12 6 0.9566 -0.0015
-7 12 7 -1.9632 0.0014
-7 12 8 0.5117 -0.0034
-7 12 9 -1.2204 -0.0005
-7 12 10 0.2289 0.0010
-7 12 11 -0.3234 -0.0004
-7 12 12 0.6067 0.0036
-7 12 13 -0.1815 0.0001
-7 12 14 1.2587 0.0014
-7 12 15 -0.5752 0.0027
-7 12 16 1.0441 0.0010
-7 12 17 -0.6463 0.0044
-7 12 18 0.2317 0.0033
-7 12 19 -0.5657 0.0029
-7 12 20 -0.1534 0.0003
-7 12 21 -0.3431 0.0040
-7 12 22 -0.0506 -0.0058
-7 12 23 0.0840 0.0055
-7 12 24 0.0412 -0.0037
-7 13 1 1.5818 -0.0006
-7 13 2 0.7101 -0.0027
-7 13 3 0.5811 0.0034
-7 13 4 0.4505 -0.0017
-7 13 5 -0.5040 0.0022
-7 13 6 0.1397 -0.0002
-7 13 7 -0.4699 -0.0004
-7 13 8 -0.0261 -0.0010
-7 13 9 -0.3024 0.0019
-7 13 10 0.1336 -0.0014
-7 13 11 -0.9416 0.0007
-7 13 12 0.7072 -0.0005
-7 13 13 -1.5367 -0.0021
-7 13 14 0.6625 0.0004
-7 13 15 -1.2075 0.0027
-7 13 16 -0.0557 0.0020
-7 13 17 -0.6075 0.0054
-7 13 18 0.1300 0.0017
-7 13 19 -0.2681 0.0017
-7 13 20 0.9244 -0.0000
-7 13 21 0.0533 -0.0022
-7 13 22 0.7608 0.0051
-7 13 23 0.0371 -0.0041
-7 14 1 0.2514 -0.0018
-7 14 2 -0.1034 -0.0003
-7 14 3 0.1133 0.0006
-7 14 4 0.3375 -0.0012
-7 14 5 0.3553 0.0011
-7 14 6 0.4082 -0.0007
-7 14 7 0.2406 -0.0009
-7 14 8 -0.0239 0.0006
-7 14 9 -0.1056 -0.0024
-7 14 10 -0.0600 0.0003
-7 14 11 -0.0165 -0.0049
-7 14 12 0.1144 -0.0023
-7 14 13 0.1978 -0.0009
-7 14 14 -0.2137 -0.0016
-7 14 15 0.3880 0.0032
-7 14 16 -0.0432 0.0009
-7 14 17 0.4822 -0.0001
-7 14 18 0.6384 -0.0018
-7 14 19 0.1456 0.0006
-7 14 20 0.3862 -0.0000
-7 14 21 -0.3872 0.0041
-7 14 22 -0.2580 0.0079
-7 15 1 -0.7921 -0.0016
-7 15 2 0.0312 0.0017
-7 15 3 -0.2925 -0.0014
-7 15 4 0.1575 0.0026
-7 15 5 0.7437 0.0002
-7 15 6 0.0616 -0.0005
-7 15 7 1.0870 0.0023
-7 15 8 0.2669 0.0009
-7 15 9 1.0921 -0.0000
-7 15 10 0.7869 -0.0005
-7 15 11 1.0426 -0.0001
-7 15 12 0.1366 -0.0049
-7 15 13 0.6728 0.0045
-7 15 14 -0.5844 0.0005
-7 15 15 0.2365 0.0013
-7 15 16 0.1691 0.0061
-7 15 17 0.0689 -0.0033
-7 15 18 0.4831 0.0074
-7 15 19 0.0586 0.0006
-7 15 20 -0.1873 0.0137
-7 15 21 0.1467 0.0046
-7 16 1 0.0164 0.0009
-7 16 2 -0.0174 0.0011
-7 16 3 0.1822 0.0007
-7 16 4 -0.1874 0.0048
-7 16 5 0.0780 0.0000
-7 16 6 -0.3793 0.0004
-7 16 7 0.1439 -0.0020
-7 16 8 -0.1707 0.0016
-7 16 9 0.4306 -0.0028
-7 16 10 -0.4281 0.0036
-7 16 11 0.1308 0.0035
-7 16 12 -0.8619 -0.0014
-7 16 13 -0.1624 0.0052
-7 16 14 -0.4967 -0.0077
-7 16 15 0.1404 -0.0020
-7 16 16 -0.3904 -0.0057
-7 16 17 0.6031 -0.0062
-7 16 18 -0.7895 0.0058
-7 16 19 0.7748 -0.0079
-7 17 1 0.1898 0.0022
-7 17 2 -0.3275 -0.0034
-7 17 3 -0.2520 0.0035
-7 17 4 -0.6363 0.0003
-7 17 5 -0.7798 0.0013
-7 17 6 -0.5891 0.0047
-7 17 7 -0.3372 -0.0017
-7 17 8 -0.1145 -0.0010
-7 17 9 -0.0413 0.0017
-7 17 10 0.2473 -0.0064
-7 17 11 -0.1042 0.0064
-7 17 12 0.8308 -0.0028
-7 17 13 0.3056 0.0005
-7 17 14 0.9771 -0.0020
-7 17 15 0.7106 -0.0036
-7 17 16 0.2208 0.0004
-7 17 17 0.4875 0.0002
-7 18 1 0.1481 -0.0008
-7 18 2 -0.2751 0.0023
-7 18 3 0.2373 -0.0010
-7 18 4 -0.9338 -0.0019
-7 18 5 0.4364 0.0020
-7 18 6 -0.7156 0.0029
-7 18 7 0.0615 0.0017
-7 18 8 -0.1387 -0.0090
-7 18 9 -0.3303 0.0042
-7 18 10 0.3301 -0.0221
-7 18 11 0.5615 0.0024
-7 18 12 0.5316 -0.0121
-7 18 13 1.4012 -0.0021
-7 18 14 0.2832 0.0012
-7 18 15 0.9167 0.0009
-7 19 1 -0.2004 -0.0017
-7 19 2 0.1104 -0.0026
-7 19 3 -0.4975 0.0020
-7 19 4 0.6682 0.0021
-7 19 5 -0.4679 0.0004
-7 19 6 0.0071 -0.0031
-7 19 7 -0.5521 0.0036
-7 19 8 -0.9835 -0.0082
-7 19 9 -0.3073 0.0087
-7 19 10 -0.3652 0.0003
-7 19 11 -0.0255 0.0023
-7 19 12 0.7630 0.0120
-7 19 13 -0.2391 -0.0020
-7 20 1 0.5615 -0.0051
-7 20 2 -0.2575 0.0016
-7 20 3 0.6015 -0.0027
-7 20 4 -0.4177 0.0054
-7 20 5 -0.0512 -0.0005
-7 20 6 -0.0734 0.0036
-7 20 7 -0.6659 -0.0011
-7 20 8 0.5348 0.0332
-7 20 9 -0.2783 -0.0093
-6 0 2 -8.4640 -0.0813
-6 0 4 -2.8346 -0.0324
-6 0 6 -1.1067 -0.0030
-6 0 8 0.5852 -0.0041
-6 0 10 1.3650 -0.0053
-6 0 12 1.1280 -0.0022
-6 0 14 2.5375 -0.0001
-6 0 16 1.2134 0.0004
-6 0 18 -0.5376 0.0017
-6 0 20 -0.7099 0.0028
-6 0 22 -0.5688 -0.0009
-6 0 24 0.0592 -0.0042
-6 0 26 -0.4654 -0.0013
-6 0 28 -0.1424 0.0011
-6 1 1 -9.7386 -0.0207
-6 1 2 1.6528 0.0140
-6 1 3 -5.1093 -0.0108
-6 1 4 2.3802 0.0188
-6 1 5 1.0339 0.0060
-6 1 6 2.4207 -0.0003
-6 1 7 3.3454 0.0074
-6 1 8 3.5178 -0.0032
-6 1 9 1.6712 -0.0028
-6 1 10 2.8208 0.0011
-6 1 11 -0.0219 -0.0077
-6 1 12 2.7287 -0.0026
-6 1 13 0.0396 -0.0020
-6 1 14 1.4023 -0.0038
-6 1 15 0.5614 -0.0021
-6 1 16 -0.0262 -0.0001
-6 1 17 0.3043 -0.0045
-6 1 18 0.6150 0.0001
-6 1 19 -0.4053 -0.0007
-6 1 20 0.3926 -0.0022
-6 1 21 -0.6251 0.0011
-6 1 22 1.0684 -0.0010
-6 1 23 -0.5255 0.0001
-6 1 24 1.0131 0.0006
-6 1 25 -0.6443 -0.0025
-6 1 26 -0.1405 -0.0030
-6 1 27 -0.5090 -0.0047
-6 1 28 0.3300 -0.0074
-6 1 29 -0.0354 -0.0068
-6 2 1 4.2386 -0.0001
-6 2 2 2.2729 0.0196
-6 2 3 2.8009 0.0106
-6 2 4 1.6049 0.0041
-6 2 5 -0.5474 0.0033
-6 2 6 4.7812 -0.0044
-6 2 7 -4.1015 -0.0034
-6 2 8 5.2741 -0.0023
-6 2 9 -5.0036 -0.0027
-6 2 10 3.3287 0.0004
-6 2 11 -3.6976 0.0008
-6 2 12 1.8625 -0.0004
-6 2 13 -2.3981 -0.0015
-6 2 14 0.2073 -0.0033
-6 2 15 -1.8618 -0.0046
-6 2 16 0.3889 -0.0025
-6 2 17 -1.7819 -0.0006
-6 2 18 -0.1313 0.0004
-6 2 19 -1.2760 -0.0013
-6 2 20 -0.7223 0.0002
-6 2 21 -0.2799 -0.0022
-6 2 22 -0.1760 0.0005
-6 2 23 -0.0651 0.0025
-6 2 24 -0.3930 0.0029
-6 2 25 -0.4406 0.0016
-6 2 26 0.1818 0.0038
-6 2 27 -0.2763 -0.0030
-6 2 28 0.4214 0.0024
-6 2 29 0.1232 -0.0025
-6 3 1 9.9087 -0.0054
-6 3 2 5.3697 -0.0081
-6 3 3 7.4185 -0.0054
-6 3 4 5.4760 -0.0098
-6 3 5 3.9815 -0.0067
-6 3 6 3.9280 -0.0016
-6 3 7 3.2701 -0.0036
-6 3 8 0.9541 -0.0010
-6 3 9 3.8317 0.0009
-6 3 10 -0.4195 -0.0024
-6 3 11 2.6602 0.0003
-6 3 12 -1.4984 -0.0011
-6 3 13 1.5011 -0.0046
-6 3 14 -1.1850 -0.0014
-6 3 15 1.5998 -0.0008
-6 3 16 -0.7257 -0.0007
-6 3 17 1.3484 0.0020
-6 3 18 -0.8183 0.0006
-6 3 19 0.7239 -0.0032
-6 3 20 0.5351 -0.0008
-6 3 21 0.3191 -0.0025
-6 3 22 0.2812 -0.0003
-6 3 23 -0.0098 0.0024
-6 3 24 -0.2127 0.0021
-6 3 25 -0.1149 0.0039
-6 3 26 0.1419 -0.0009
-6 3 27 -0.1427 0.0023
-6 3 28 -0.2401 -0.0046
-6 3 29 -0.1648 0.0018
-6 4 1 2.4368 0.0023
-6 4 2 -0.9531 -0.0052
-6 4 3 7.3793 0.0065
-6 4 4 -0.5844 0.0012
-6 4 5 10.2719 0.0073
-6 4 6 -2.7187 0.0026
-6 4 7 10.0386 0.0022
-6 4 8 -3.1313 -0.0021
-6 4 9 7.2119 -0.0015
-6 4 10 -1.9826 -0.0050
-6 4 11 4.2916 -0.0045
-6 4 12 -0.9048 -0.0053
-6 4 13 2.7919 -0.0041
-6 4 14 0.7021 -0.0036
-6 4 15 1.8488 -0.0010
-6 4 16 1.1427 -0.0016
-6 4 17 1.2139 -0.0015
-6 4 18 1.4431 -0.0032
-6 4 19 0.7929 -0.0008
-6 4 20 0.7624 -0.0053
-6 4 21 0.3315 -0.0007
-6 4 22 -0.4777 -0.0046
-6 4 23 0.3470 -0.0019
-6 4 24 -0.5334 -0.0052
-6 4 25 0.4321 0.0002
-6 4 26 -0.9239 -0.0079
-6 4 27 0.2549 0.0014
-6 4 28 -0.6894 -0.0071
-6 4 29 0.2754 0.0023
-6 5 1 -0.6220 -0.0029
-6 5 2 1.8102 0.0080
-6 5 3 0.5949 -0.0037
-6 5 4 1.4935 0.0077
-6 5 5 0.3292 -0.0051
-6 5 6 1.6876 -0.0025
-6 5 7 -0.3533 -0.0044
-6 5 8 2.1512 -0.0038
-6 5 9 -0.4452 -0.0006
-6 5 10 1.6900 0.0006
-6 5 11 0.2747 0.0012
-6 5 12 1.1895 0.0010
-6 5 13 0.2508 0.0002
-6 5 14 0.0630 0.0001
-6 5 15 -0.3524 -0.0025
-6 5 16 -0.3840 -0.0019
-6 5 17 -0.2091 -0.0006
-6 5 18 -0.0125 -0.0037
-6 5 19 0.1232 0.0017
-6 5 20 -0.2728 -0.0013
-6 5 21 0.1333 -0.0000
-6 5 22 0.2596 -0.0007
-6 5 23 -0.0780 0.0029
-6 5 24 -0.0268 -0.0026
-6 5 25 -0.2131 0.0065
-6 5 26 -0.5781 0.0036
-6 5 27 0.1421 0.0065
-6 5 28 0.0184 0.0135
-6 6 1 -4.6965 -0.0030
-6 6 2 3.8176 0.0066
-6 6 3 -6.2612 -0.0047
-6 6 4 4.7501 0.0022
-6 6 5 -4.9118 -0.0026
-6 6 6 5.4888 -0.0017
-6 6 7 -1.8547 0.0016
-6 6 8 4.7015 -0.0001
-6 6 9 0.2790 0.0034
-6 6 10 2.8622 0.0008
-6 6 11 0.6143 0.0025
-6 6 12 1.2766 -0.0008
-6 6 13 0.3850 -0.0017
-6 6 14 0.1456 0.0001
-6 6 15 0.7170 -0.0041
-6 6 16 -0.3903 0.0029
-6 6 17 0.8823 -0.0011
-6 6 18 -1.1335 0.0031
-6 6 19 0.5778 0.0012
-6 6 20 -0.7913 0.0003
-6 6 21 0.1090 0.0040
-6 6 22 -0.2678 -0.0027
-6 6 23 -0.2458 0.0032
-6 6 24 -0.4127 -0.0027
-6 6 25 0.1763 -0.0053
-6 6 26 0.1216 -0.0007
-6 6 27 0.4297 -0.0088
-6 6 28 0.0714 -0.0010
-6 7 1 -0.5244 -0.0030
-6 7 2 -1.1112 0.0017
-6 7 3 -0.8550 0.0000
-6 7 4 -1.1198 0.0022
-6 7 5 -0.9108 -0.0013
-6 7 6 -0.7455 -0.0003
-6 7 7 -0.4921 -0.0028
-6 7 8 0.1328 -0.0034
-6 7 9 0.1213 -0.0014
-6 7 10 1.1185 -0.0014
-6 7 11 0.1042 -0.0007
-6 7 12 1.8824 0.0005
-6 7 13 -0.0872 -0.0022
-6 7 14 2.6085 -0.0017
-6 7 15 -0.3728 -0.0011
-6 7 16 2.1626 -0.0000
-6 7 17 -0.8041 -0.0017
-6 7 18 1.1730 0.0033
-6 7 19 -0.8348 -0.0024
-6 7 20 0.5947 -0.0007
-6 7 21 -0.6600 0.0012
-6 7 22 -0.0448 -0.0034
-6 7 23 -0.1794 0.0005
-6 7 24 0.5112 -0.0029
-6 7 25 0.2309 0.0005
-6 7 26 0.7868 -0.0121
-6 7 27 -0.1553 0.0054
-6 7 28 0.1273 -0.0222
-6 8 1 1.5627 0.0012
-6 8 2 0.3845 0.0013
-6 8 3 1.2067 0.0040
-6 8 4 0.2229 0.0028
-6 8 5 0.9394 0.0005
-6 8 6 0.0901 -0.0002
-6 8 7 0.6608 -0.0033
-6 8 8 0.4733 -0.0006
-6 8 9 -0.2388 -0.0012
-6 8 10 0.7389 0.0033
-6 8 11 -1.2145 0.0006
-6 8 12 0.4961 0.0025
-6 8 13 -1.6611 -0.0003
-6 8 14 0.3011 -0.0013
-6 8 15 -1.5832 -0.0006
-6 8 16 0.8602 -0.0012
-6 8 17 -0.8259 0.0005
-6 8 18 1.7318 -0.0006
-6 8 19 -0.1807 0.0031
-6 8 20 1.0673 -0.0004
-6 8 21 0.0752 0.0013
-6 8 22 0.1822 0.0003
-6 8 23 0.2206 -0.0034
-6 8 24 0.0396 -0.0028
-6 8 25 -0.2091 -0.0040
-6 8 26 -0.2008 -0.0057
-6 8 27 -0.3223 -0.0041
-6 9 1 2.8329 -0.0002
-6 9 2 1.7508 0.0018
-6 9 3 2.4950 0.0015
-6 9 4 1.4764 0.0018
-6 9 5 2.5222 0.0014
-6 9 6 1.2617 -0.0002
-6 9 7 1.7702 -0.0006
-6 9 8 0.2003 0.0006
-6 9 9 0.6591 0.0011
-6 9 10 -1.2021 0.0004
-6 9 11 0.3656 0.0031
-6 9 12 -1.9994 -0.0006
-6 9 13 0.7536 0.0018
-6 9 14 -2.0685 0.0024
-6 9 15 1.5216 -0.0024
-6 9 16 -1.3797 0.0021
-6 9 17 1.6583 -0.0034
-6 9 18 -0.8696 -0.0020
-6 9 19 0.6182 -0.0005
-6 9 20 -0.5066 0.0002
-6 9 21 -0.1307 -0.0007
-6 9 22 0.3541 0.0021
-6 9 23 -0.1805 -0.0030
-6 9 24 0.6933 -0.0016
-6 9 25 0.0655 -0.0061
-6 9 26 0.6716 0.0001
-6 10 1 2.1001 -0.0033
-6 10 2 -1.4386 0.0011
-6 10 3 2.8717 0.0018
-6 10 4 -1.6999 0.0015
-6 10 5 2.8079 0.0020
-6 10 6 -1.6995 0.0005
-6 10 7 2.1712 -0.0010
-6 10 8 -1.8021 -0.0004
-6 10 9 2.0288 -0.0021
-6 10 10 -1.7647 -0.0018
-6 10 11 2.2547 -0.0009
-6 10 12 -1.5730 -0.0012
-6 10 13 2.2285 0.0013
-6 10 14 -1.1934 0.0001
-6 10 15 1.6344 0.0028
-6 10 16 -0.9151 -0.0021
-6 10 17 0.4484 0.0044
-6 10 18 -0.9059 -0.0035
-6 10 19 -0.1910 0.0020
-6 10 20 -0.4439 -0.0012
-6 10 21 -0.0698 -0.0020
-6 10 22 0.2020 -0.0004
-6 10 23 0.1674 -0.0003
-6 10 24 0.6607 0.0008
-6 10 25 0.4130 0.0040
-6 10 26 0.5864 0.0058
-6 11 1 -3.3406 0.0020
-6 11 2 -0.3287 -0.0013
-6 11 3 -3.0885 -0.0002
-6 11 4 0.6742 0.0010
-6 11 5 -2.4859 -0.0023
-6 11 6 1.1482 0.0002
-6 11 7 -1.7540 -0.0003
-6 11 8 0.9918 -0.0010
-6 11 9 -1.2550 0.0004
-6 11 10 0.8329 0.0001
-6 11 11 -0.9475 -0.0001
-6 11 12 1.0240 0.0002
-6 11 13 -0.5504 -0.0015
-6 11 14 1.2706 -0.0027
-6 11 15 -0.4720 -0.0022
-6 11 16 0.9015 -0.0025
-6 11 17 -0.3430 -0.0026
-6 11 18 0.0553 0.0023
-6 11 19 0.0056 -0.0025
-6 11 20 -0.8104 0.0020
-6 11 21 -0.0292 0.0025
-6 11 22 -1.2664 -0.0026
-6 11 23 0.1655 0.0057
-6 11 24 -1.0422 -0.0018
-6 11 25 0.4032 0.0025
-6 12 1 -0.8745 -0.0034
-6 12 2 2.1099 -0.0005
-6 12 3 -1.3980 -0.0032
-6 12 4 1.6353 -0.0002
-6 12 5 -1.7839 -0.0003
-6 12 6 1.0922 0.0006
-6 12 7 -1.6301 -0.0000
-6 12 8 0.5192 0.0019
-6 12 9 -1.0394 0.0004
-6 12 10 0.0889 0.0015
-6 12 11 -0.4285 0.0020
-6 12 12 0.2663 -0.0006
-6 12 13 -0.4139 0.0014
-6 12 14 0.7597 -0.0015
-6 12 15 -0.9625 0.0021
-6 12 16 0.9602 0.0006
-6 12 17 -1.0404 0.0021
-6 12 18 0.7742 0.0036
-6 12 19 -0.4965 -0.0001
-6 12 20 0.3546 0.0058
-6 12 21 0.2356 -0.0022
-6 12 22 0.1212 0.0089
-6 12 23 0.4116 -0.0056
-6 12 24 0.2374 0.0096
-6 13 1 2.4318 -0.0004
-6 13 2 -0.8150 -0.0021
-6 13 3 1.5521 0.0047
-6 13 4 -0.7144 -0.0001
-6 13 5 0.7825 0.0037
-6 13 6 -0.5322 0.0016
-6 13 7 0.5619 0.0003
-6 13 8 -0.1584 -0.0015
-6 13 9 0.1617 0.0015
-6 13 10 0.3387 -0.0036
-6 13 11 -0.6611 -0.0009
-6 13 12 0.5626 -0.0013
-6 13 13 -1.3567 -0.0031
-6 13 14 0.2552 0.0012
-6 13 15 -1.0043 0.0018
-6 13 16 0.0710 0.0030
-6 13 17 -0.1380 0.0049
-6 13 18 0.6013 0.0027
-6 13 19 0.1384 0.0026
-6 13 20 1.1075 0.0012
-6 13 21 -0.1617 -0.0024
-6 13 22 0.8716 0.0007
-6 13 23 -0.5717 -0.0047
-6 14 1 0.0263 0.0011
-6 14 2 -0.1422 0.0003
-6 14 3 0.6718 0.0011
-6 14 4 0.1433 -0.0008
-6 14 5 1.5331 -0.0005
-6 14 6 0.3537 -0.0013
-6 14 7 1.2651 -0.0007
-6 14 8 0.4012 0.0002
-6 14 9 0.8395 0.0005
-6 14 10 0.2973 0.0010
-6 14 11 0.9555 0.0008
-6 14 12 -0.2181 -0.0023
-6 14 13 0.9130 0.0053
-6 14 14 -0.6980 -0.0028
-6 14 15 0.8203 0.0061
-6 14 16 -0.3393 0.0014
-6 14 17 0.7350 0.0005
-6 14 18 0.0167 0.0040
-6 14 19 0.1776 -0.0026
-6 14 20 -0.4667 0.0062
-6 14 21 -0.5111 -0.0044
-6 14 22 -0.7296 0.0050
-6 15 1 -0.9827 0.0010
-6 15 2 0.1888 -0.0011
-6 15 3 -0.6247 -0.0001
-6 15 4 0.2553 0.0030
-6 15 5 -0.0662 -0.0003
-6 15 6 0.1910 0.0013
-6 15 7 0.4283 0.0036
-6 15 8 0.3363 0.0020
-6 15 9 1.0405 0.0019
-6 15 10 0.5507 0.0006
-6 15 11 1.0770 -0.0020
-6 15 12 0.1206 -0.0045
-6 15 13 0.4653 -0.0015
-6 15 14 -0.2615 -0.0027
-6 15 15 -0.0042 -0.0020
-6 15 16 -0.0360 -0.0001
-6 15 17 0.1304 -0.0030
-6 15 18 -0.1865 0.0014
-6 15 19 0.4293 -0.0025
-6 15 20 -0.4297 0.0053
-6 15 21 0.4755 -0.0004
-6 16 1 0.3684 0.0011
-6 16 2 -0.8257 0.0029
-6 16 3 0.1137 0.0006
-6 16 4 -1.1082 0.0042
-6 16 5 -0.5457 -0.0003
-6 16 6 -0.9933 -0.0017
-6 16 7 -0.2429 -0.0021
-6 16 8 -0.6962 -0.0011
-6 16 9 0.3768 -0.0042
-6 16 10 -0.5866 0.0018
-6 16 11 0.1129 0.0003
-6 16 12 -0.2161 0.0011
-6 16 13 -0.0340 0.0046
-6 16 14 0.2051 -0.0005
-6 16 15 0.5662 0.0027
-6 16 16 -0.1614 0.0020
-6 16 17 1.0568 -0.0010
-6 16 18 -0.4277 0.0056
-6 16 19 0.9382 -0.0034
-6 16 20 0.0717 0.0003
-6 17 1 0.2703 0.0025
-6 17 2 -0.7191 -0.0009
-6 17 3 0.0782 -0.0005
-6 17 4 -0.6278 -0.0040
-6 17 5 -0.1049 -0.0009
-6 17 6 -0.4263 0.0023
-6 17 7 0.0643 -0.0014
-6 17 8 0.2421 0.0041
-6 17 9 -0.1263 0.0006
-6 17 10 1.1392 -0.0008
-6 17 11 -0.0765 0.0027
-6 17 12 1.6560 -0.0015
-6 17 13 0.5152 -0.0024
-6 17 14 1.2512 -0.0029
-6 17 15 0.6653 -0.0052
-6 17 16 0.5166 -0.0036
-6 17 17 0.0912 -0.0006
-6 17 18 0.5445 -0.0032
-6 18 1 -0.1323 0.0008
-6 18 2 0.3874 -0.0003
-6 18 3 -0.0762 -0.0003
-6 18 4 -0.0114 -0.0039
-6 18 5 0.0063 0.0010
-6 18 6 -0.5188 0.0047
-6 18 7 -0.4625 0.0002
-6 18 8 -0.6135 -0.0029
-6 18 9 -0.5690 0.0034
-6 18 10 -0.2030 -0.0167
-6 18 11 0.3829 0.0021
-6 18 12 -0.0382 -0.0113
-6 18 13 0.8402 -0.0011
-6 18 14 -0.2935 -0.0002
-6 18 15 0.2110 0.0018
-6 18 16 -0.1892 -0.0054
-6 19 1 -0.2284 -0.0008
-6 19 2 -0.0611 -0.0006
-6 19 3 -0.8688 0.0023
-6 19 4 -0.0668 0.0047
-6 19 5 -0.9140 0.0005
-6 19 6 -0.6016 -0.0001
-6 19 7 -0.5962 0.0017
-6 19 8 -0.8260 -0.0003
-6 19 9 -0.0521 0.0049
-6 19 10 -0.0934 0.0123
-6 19 11 0.0097 0.0022
-6 19 12 0.4503 0.0224
-6 19 13 -0.4230 0.0029
-6 19 14 0.2020 0.0285
-6 20 1 0.1724 -0.0034
-6 20 2 -0.4586 0.0005
-6 20 3 0.3786 -0.0039
-6 20 4 -0.6285 0.0006
-6 20 5 -0.0268 -0.0024
-6 20 6 0.3615 -0.0028
-6 20 7 -0.4152 0.0017
-6 20 8 1.4020 0.0208
-6 20 9 0.0671 -0.0018
-6 20 10 0.9814 0.0407
-5 0 2 -9.5768 0.0033
-5 0 4 1.3823 0.0176
-5 0 6 4.3101 -0.0057
-5 0 8 6.0988 -0.0101
-5 0 10 5.3581 0.0030
-5 0 12 3.2809 -0.0003
-5 0 14 3.2962 -0.0028
-5 0 16 0.7823 0.0048
-5 0 18 -0.7777 0.0047
-5 0 20 -0.2804 0.0000
-5 0 22 0.1919 -0.0000
-5 0 24 0.6373 -0.0003
-5 0 26 -0.0921 -0.0048
-5 0 28 0.3182 -0.0099
-5 1 1 -8.1538 -0.0079
-5 1 2 5.1708 0.0478
-5 1 3 -2.9020 0.0103
-5 1 4 2.8300 0.0169
-5 1 5 2.7147 0.0123
-5 1 6 2.3629 -0.0027
-5 1 7 3.0707 0.0065
-5 1 8 3.0438 0.0053
-5 1 9 -0.0208 -0.0006
-5 1 10 1.3306 0.0044
-5 1 11 -1.6439 -0.0055
-5 1 12 1.4387 -0.0043
-5 1 13 -0.9590 -0.0027
-5 1 14 0.2821 -0.0020
-5 1 15 -0.2537 -0.0001
-5 1 16 -0.4142 0.0008
-5 1 17 -0.6486 0.0005
-5 1 18 1.2091 -0.0017
-5 1 19 -1.2434 -0.0022
-5 1 20 0.7612 -0.0010
-5 1 21 -1.2186 -0.0039
-5 1 22 0.7646 0.0015
-5 1 23 -0.9975 0.0027
-5 1 24 0.4943 -0.0013
-5 1 25 -0.7765 0.0041
-5 1 26 -0.5638 -0.0067
-5 1 27 -0.1569 -0.0026
-5 1 28 -0.5144 -0.0060
-5 1 29 0.3580 -0.0057
-5 2 1 18.0466 0.0131
-5 2 2 10.1846 0.0011
-5 2 3 14.8935 0.0067
-5 2 4 4.4377 0.0015
-5 2 5 5.9562 -0.0078
-5 2 6 3.4504 0.0084
-5 2 7 -1.6630 -0.0059
-5 2 8 1.9532 0.0018
-5 2 9 -2.9738 0.0007
-5 2 10 1.0060 -0.0033
-5 2 11 -1.3218 0.0032
-5 2 12 0.7808 0.0028
-5 2 13 -0.8159 -0.0012
-5 2 14 -0.4342 0.0020
-5 2 15 -1.1430 -0.0039
-5 2 16 0.2420 -0.0024
-5 2 17 -1.0630 -0.0015
-5 2 18 -0.3274 0.0002
-5 2 19 -0.4511 -0.0034
-5 2 20 -1.0760 0.0010
-5 2 21 0.1506 -0.0009
-5 2 22 -0.7229 -0.0014
-5 2 23 0.2045 0.0046
-5 2 24 -0.8734 0.0005
-5 2 25 0.0631 0.0005
-5 2 26 -0.0586 0.0044
-5 2 27 0.0201 -0.0021
-5 2 28 0.1215 0.0063
-5 2 29 -0.0456 0.0038
-5 3 1 8.2450 0.0010
-5 3 2 6.4985 0.0037
-5 3 3 8.3241 -0.0017
-5 3 4 6.4699 0.0056
-5 3 5 6.7641 0.0012
-5 3 6 3.7787 0.0055
-5 3 7 8.0587 0.0026
-5 3 8 0.7791 -0.0004
-5 3 9 9.3315 0.0018
-5 3 10 -0.4133 -0.0010
-5 3 11 6.6753 -0.0001
-5 3 12 -2.6811 0.0000
-5 3 13 3.5747 -0.0030
-5 3 14 -2.6577 -0.0008
-5 3 15 2.9365 0.0003
-5 3 16 -1.3870 0.0023
-5 3 17 2.5639 0.0007
-5 3 18 -0.6746 0.0030
-5 3 19 1.2357 -0.0018
-5 3 20 0.9712 -0.0006
-5 3 21 0.1834 0.0009
-5 3 22 0.4885 0.0008
-5 3 23 0.1271 0.0011
-5 3 24 -0.1651 0.0039
-5 3 25 0.2719 0.0004
-5 3 26 0.0217 0.0023
-5 3 27 -0.1643 0.0029
-5 3 28 -0.3163 0.0019
-5 3 29 -0.4921 0.0042
-5 4 1 -4.1194 -0.0070
-5 4 2 -3.6973 0.0004
-5 4 3 1.5768 -0.0063
-5 4 4 -0.5131 0.0016
-5 4 5 5.8911 -0.0018
-5 4 6 -0.3741 -0.0027
-5 4 7 7.0182 -0.0006
-5 4 8 -0.5394 -0.0013
-5 4 9 4.8487 0.0005
-5 4 10 -1.0096 0.0000
-5 4 11 2.2962 -0.0020
-5 4 12 -1.2548 -0.0036
-5 4 13 1.1644 -0.0028
-5 4 14 0.1308 -0.0012
-5 4 15 0.6605 -0.0013
-5 4 16 0.6230 0.0025
-5 4 17 0.3787 -0.0010
-5 4 18 0.9525 -0.0017
-5 4 19 0.2091 0.0030
-5 4 20 0.1189 -0.0030
-5 4 21 0.1923 0.0037
-5 4 22 -0.7305 0.0011
-5 4 23 0.5344 0.0003
-5 4 24 -0.2765 0.0015
-5 4 25 0.5903 0.0019
-5 4 26 -0.5701 0.0004
-5 4 27 0.3805 0.0047
-5 4 28 -0.3941 0.0005
-5 4 29 0.3973 0.0037
-5 5 1 0.9563 -0.0019
-5 5 2 6.5794 -0.0013
-5 5 3 -0.6490 -0.0013
-5 5 4 6.1919 -0.0047
-5 5 5 -2.8602 -0.0001
-5 5 6 4.8334 -0.0039
-5 5 7 -3.7632 0.0021
-5 5 8 4.2060 0.0037
-5 5 9 -3.1257 0.0046
-5 5 10 3.3622 0.0039
-5 5 11 -1.7343 0.0030
-5 5 12 2.9149 -0.0005
-5 5 13 -1.2204 -0.0008
-5 5 14 1.3924 -0.0004
-5 5 15 -1.3845 -0.0038
-5 5 16 0.2855 -0.0015
-5 5 17 -1.0319 -0.0010
-5 5 18 0.0491 -0.0028
-5 5 19 -0.2728 0.0006
-5 5 20 -0.3693 -0.0002
-5 5 21 0.1405 -0.0017
-5 5 22 0.4089 -0.0016
-5 5 23 -0.2344 0.0010
-5 5 24 0.2256 -0.0056
-5 5 25 -0.4949 0.0035
-5 5 26 -0.3380 -0.0022
-5 5 27 0.0786 0.0016
-5 5 28 0.0303 0.0035
-5 6 1 -3.6163 0.0017
-5 6 2 2.1933 0.0014
-5 6 3 -5.8709 -0.0019
-5 6 4 2.0924 0.0005
-5 6 5 -5.0199 -0.0040
-5 6 6 3.7168 0.0020
-5 6 7 -2.3032 0.0006
-5 6 8 4.7093 0.0020
-5 6 9 -0.2771 0.0033
-5 6 10 3.5632 0.0005
-5 6 11 0.1473 0.0017
-5 6 12 2.1381 0.0004
-5 6 13 0.0851 -0.0016
-5 6 14 1.4629 0.0011
-5 6 15 0.2841 -0.0026
-5 6 16 1.0262 0.0013
-5 6 17 0.3325 -0.0021
-5 6 18 -0.2669 0.0000
-5 6 19 0.2495 -0.0036
-5 6 20 -0.3911 -0.0029
-5 6 21 -0.1049 -0.0007
-5 6 22 -0.2967 -0.0026
-5 6 23 -0.4175 0.0017
-5 6 24 -0.6266 0.0001
-5 6 25 0.0857 -0.0016
-5 6 26 -0.0859 -0.0026
-5 6 27 0.3533 -0.0008
-5 6 28 -0.0202 -0.0065
-5 7 1 1.5917 -0.0011
-5 7 2 -4.3912 -0.0013
-5 7 3 1.1305 -0.0012
-5 7 4 -3.8289 -0.0007
-5 7 5 0.6721 -0.0046
-5 7 6 -2.7325 -0.0037
-5 7 7 0.6187 -0.0043
-5 7 8 -2.3693 -0.0042
-5 7 9 0.8267 -0.0003
-5 7 10 -1.5201 0.0023
-5 7 11 0.5247 0.0009
-5 7 12 -0.0958 0.0053
-5 7 13 0.0721 0.0002
-5 7 14 1.2815 0.0004
-5 7 15 -0.3836 0.0021
-5 7 16 1.4172 -0.0006
-5 7 17 -0.7976 0.0001
-5 7 18 1.0882 0.0027
-5 7 19 -0.9693 -0.0022
-5 7 20 0.6184 0.0015
-5 7 21 -0.9239 0.0003
-5 7 22 -0.1552 0.0003
-5 7 23 -0.4283 0.0003
-5 7 24 0.6164 0.0006
-5 7 25 -0.2177 0.0013
-5 7 26 1.1236 -0.0013
-5 7 27 -0.5617 0.0036
-5 7 28 0.5358 -0.0003
-5 8 1 4.0016 0.0016
-5 8 2 2.1077 -0.0013
-5 8 3 3.5225 0.0027
-5 8 4 2.0184 -0.0009
-5 8 5 3.2726 -0.0012
-5 8 6 0.5319 -0.0015
-5 8 7 2.7666 -0.0048
-5 8 8 -0.4808 0.0010
-5 8 9 1.2880 -0.0020
-5 8 10 -0.7116 0.0030
-5 8 11 -0.0271 0.0010
-5 8 12 -1.2786 -0.0011
-5 8 13 -0.4291 0.0010
-5 8 14 -1.5950 -0.0049
-5 8 15 -0.3026 -0.0009
-5 8 16 -0.7135 -0.0030
-5 8 17 0.0499 -0.0022
-5 8 18 0.3378 0.0004
-5 8 19 0.0887 -0.0001
-5 8 20 -0.1756 0.0030
-5 8 21 0.0914 -0.0019
-5 8 22 -0.3242 0.0020
-5 8 23 0.1149 -0.0075
-5 8 24 0.2112 -0.0009
-5 8 25 -0.3258 -0.0112
-5 8 26 0.2498 0.0032
-5 8 27 -0.3083 -0.0128
-5 9 1 2.6340 -0.0005
-5 9 2 1.9675 0.0004
-5 9 3 3.2469 -0.0009
-5 9 4 1.5975 -0.0016
-5 9 5 3.6647 -0.0001
-5 9 6 1.4417 -0.0016
-5 9 7 2.4063 -0.0013
-5 9 8 0.5382 0.0006
-5 9 9 0.8251 -0.0014
-5 9 10 -0.9578 -0.0003
-5 9 11 0.6468 0.0010
-5 9 12 -1.5748 -0.0012
-5 9 13 1.1247 0.0026
-5 9 14 -1.4345 0.0021
-5 9 15 1.5034 -0.0007
-5 9 16 -1.3718 0.0001
-5 9 17 1.2983 -0.0025
-5 9 18 -1.5660 -0.0059
-5 9 19 0.6002 -0.0005
-5 9 20 -0.7873 -0.0046
-5 9 21 0.2997 0.0005
-5 9 22 0.6989 -0.0013
-5 9 23 0.3159 0.0012
-5 9 24 0.9725 -0.0003
-5 9 25 0.5532 0.0017
-5 9 26 0.6254 0.0036
-5 9 27 0.7231 0.0034
-5 10 1 -1.2198 -0.0004
-5 10 2 -1.9909 0.0006
-5 10 3 0.1898 0.0012
-5 10 4 -1.4537 0.0020
-5 10 5 0.4564 -0.0003
-5 10 6 -1.1355 0.0021
-5 10 7 -0.1525 -0.0004
-5 10 8 -1.1584 0.0012
-5 10 9 0.0501 -0.0007
-5 10 10 -0.5492 -0.0007
-5 10 11 0.5644 -0.0015
-5 10 12 0.3309 -0.0010
-5 10 13 0.4878 -0.0000
-5 10 14 0.4222 0.0003
-5 10 15 0.0761 0.0028
-5 10 16 -0.1090 0.0001
-5 10 17 -0.2940 0.0038
-5 10 18 -0.2126 0.0015
-5 10 19 -0.1842 0.0009
-5 10 20 0.2814 0.0035
-5 10 21 0.0867 -0.0013
-5 10 22 0.1658 0.0028
-5 10 23 0.4742 -0.0008
-5 10 24 -0.1683 0.0033
-5 10 25 0.8999 0.0011
-5 10 26 -0.2948 0.0042
-5 11 1 -3.2670 0.0030
-5 11 2 1.5806 -0.0001
-5 11 3 -3.7325 0.0005
-5 11 4 2.2678 -0.0005
-5 11 5 -3.8573 -0.0014
-5 11 6 2.0766 -0.0019
-5 11 7 -3.1973 -0.0001
-5 11 8 1.6438 0.0004
-5 11 9 -2.4680 -0.0006
-5 11 10 1.4154 0.0020
-5 11 11 -2.0565 -0.0010
-5 11 12 1.1559 0.0001
-5 11 13 -1.2927 0.0003
-5 11 14 0.9472 -0.0030
-5 11 15 -0.6342 0.0018
-5 11 16 0.9469 -0.0031
-5 11 17 -0.3287 0.0010
-5 11 18 0.7946 -0.0005
-5 11 19 -0.2883 0.0001
-5 11 20 -0.1780 0.0005
-5 11 21 -0.3680 0.0002
-5 11 22 -1.1528 0.0027
-5 11 23 0.1524 -0.0045
-5 11 24 -1.0081 0.0053
-5 11 25 0.5567 -0.0090
-5 12 1 1.0239 -0.0017
-5 12 2 0.4664 -0.0020
-5 12 3 0.2913 -0.0006
-5 12 4 -0.0992 -0.0022
-5 12 5 -0.1242 0.0009
-5 12 6 -0.1892 0.0022
-5 12 7 -0.0588 -0.0004
-5 12 8 -0.1710 0.0025
-5 12 9 -0.0337 0.0008
-5 12 10 -0.3278 -0.0026
-5 12 11 0.1343 0.0023
-5 12 12 -0.3105 -0.0049
-5 12 13 0.0913 -0.0003
-5 12 14 0.0638 -0.0037
-5 12 15 -0.4294 -0.0023
-5 12 16 0.6367 -0.0024
-5 12 17 -0.5557 -0.0025
-5 12 18 0.8241 -0.0009
-5 12 19 -0.0892 -0.0039
-5 12 20 0.4362 0.0033
-5 12 21 0.5228 -0.0075
-5 12 22 0.3482 0.0061
-5 12 23 0.4201 -0.0075
-5 12 24 0.7019 0.0007
-5 13 1 2.4762 -0.0001
-5 13 2 -2.0440 -0.0010
-5 13 3 2.3912 0.0004
-5 13 4 -1.8736 0.0015
-5 13 5 2.2846 0.0007
-5 13 6 -1.3482 0.0020
-5 13 7 1.7827 0.0000
-5 13 8 -0.3771 -0.0016
-5 13 9 1.1049 0.0008
-5 13 10 0.4541 -0.0020
-5 13 11 0.4156 -0.0005
-5 13 12 0.2692 -0.0004
-5 13 13 -0.4517 -0.0005
-5 13 14 -0.3152 -0.0010
-5 13 15 -0.4450 0.0020
-5 13 16 -0.1727 0.0005
-5 13 17 0.1580 0.0026
-5 13 18 0.4223 0.0035
-5 13 19 0.0994 0.0010
-5 13 20 0.6769 0.0021
-5 13 21 -0.4381 -0.0015
-5 13 22 0.5747 -0.0041
-5 13 23 -0.6997 -0.0005
-5 14 1 -0.2890 0.0013
-5 14 2 0.7661 -0.0003
-5 14 3 0.7515 0.0020
-5 14 4 0.7126 -0.0006
-5 14 5 1.5442 0.0010
-5 14 6 0.7330 -0.0002
-5 14 7 1.2874 0.0017
-5 14 8 0.8209 0.0015
-5 14 9 1.3115 0.0035
-5 14 10 0.4603 0.0020
-5 14 11 1.5169 0.0024
-5 14 12 -0.3093 -0.0009
-5 14 13 1.1620 0.0018
-5 14 14 -0.5857 -0.0012
-5 14 15 0.8245 0.0004
-5 14 16 -0.3394 0.0011
-5 14 17 0.7436 -0.0019
-5 14 18 -0.5355 0.0022
-5 14 19 0.4521 -0.0030
-5 14 20 -0.9754 0.0022
-5 14 21 -0.0755 -0.0032
-5 14 22 -0.6648 -0.0012
-5 15 1 -1.0226 0.0020
-5 15 2 0.0592 -0.0025
-5 15 3 -1.2152 0.0005
-5 15 4 0.1630 0.0006
-5 15 5 -1.3712 -0.0017
-5 15 6 0.0573 -0.0007
-5 15 7 -0.7727 0.0019
-5 15 8 -0.1560 0.0007
-5 15 9 0.1535 0.0002
-5 15 10 -0.1104 0.0003
-5 15 11 0.2723 -0.0062
-5 15 12 0.1350 -0.0025
-5 15 13 -0.0526 -0.0060
-5 15 14 0.1881 -0.0010
-5 15 15 -0.1039 -0.0008
-5 15 16 0.0366 -0.0023
-5 15 17 0.3589 0.0010
-5 15 18 -0.0302 -0.0072
-5 15 19 0.7099 -0.0009
-5 15 20 0.3429 -0.0092
-5 15 21 0.5064 0.0015
-5 16 1 0.4844 0.0004
-5 16 2 -0.9022 0.0020
-5 16 3 0.1574 -0.0013
-5 16 4 -1.1623 -0.0005
-5 16 5 -0.7167 -0.0008
-5 16 6 -0.9549 -0.0037
-5 16 7 -0.5366 0.0011
-5 16 8 -0.5694 -0.0016
-5 16 9 0.0556 -0.0019
-5 16 10 -0.0736 0.0013
-5 16 11 0.0187 -0.0014
-5 16 12 0.4313 0.0043
-5 16 13 0.0609 0.0033
-5 16 14 0.4758 0.0065
-5 16 15 0.5819 0.0035
-5 16 16 0.1625 0.0059
-5 16 17 0.7263 -0.0007
-5 16 18 0.2923 -0.0002
-5 16 19 0.2677 -0.0011
-5 16 20 0.5416 -0.0094
-5 17 1 -0.1105 0.0020
-5 17 2 -0.1228 -0.0010
-5 17 3 -0.2025 -0.0043
-5 17 4 0.0872 -0.0043
-5 17 5 -0.0034 -0.0003
-5 17 6 -0.0027 0.0034
-5 17 7 0.2255 0.0011
-5 17 8 0.5117 0.0068
-5 17 9 0.0223 -0.0009
-5 17 10 1.2742 0.0033
-5 17 11 -0.0159 0.0002
-5 17 12 1.2388 0.0013
-5 17 13 0.0851 -0.0006
-5 17 14 0.6444 -0.0053
-5 17 15 -0.1423 -0.0034
-5 17 16 0.2353 -0.0126
-5 17 17 -0.5768 -0.0025
-5 17 18 0.1909 -0.0121
-5 18 1 -0.2234 0.0007
-5 18 2 0.6742 -0.0024
-5 18 3 -0.3401 0.0011
-5 18 4 0.3269 -0.0024
-5 18 5 -0.2633 0.0019
-5 18 6 -0.4990 0.0070
-5 18 7 -0.3991 -0.0035
-5 18 8 -0.9988 0.0039
-5 18 9 -0.3187 -0.0011
-5 18 10 -0.9724 -0.0049
-5 18 11 0.0644 0.0031
-5 18 12 -0.9533 -0.0016
-5 18 13 -0.0009 0.0031
-5 18 14 -1.0022 0.0077
-5 18 15 -0.3432 0.0019
-5 18 16 -0.6193 0.0074
-5 19 1 -0.1173 -0.0037
-5 19 2 -0.5638 0.0005
-5 19 3 -0.7290 0.0005
-5 19 4 -0.7685 0.0037
-5 19 5 -0.8384 -0.0010
-5 19 6 -0.5814 -0.0041
-5 19 7 -0.4885 0.0010
-5 19 8 0.0496 -0.0053
-5 19 9 0.0234 0.0062
-5 19 10 0.5595 0.0040
-5 19 11 0.0211 0.0054
-5 19 12 0.3597 0.0085
-5 19 13 -0.2224 0.0033
-5 19 14 -0.1649 0.0128
-5 20 1 -0.6178 -0.0029
-5 20 2 -0.1514 0.0001
-5 20 3 -0.2171 -0.0013
-5 20 4 -0.1906 -0.0018
-5 20 5 -0.2766 0.0013
-5 20 6 0.8471 -0.0094
-5 20 7 -0.3291 0.0079
-5 20 8 1.6497 0.0031
-5 20 9 0.1238 0.0040
-5 20 10 1.0704 0.0194
-5 20 11 0.4562 -0.0030
-5 21 1 -0.7049 -0.0015
-5 21 2 -0.1687 -0.0027
-5 21 3 -0.4053 0.0040
-5 21 4 -0.1123 0.0036
-5 21 5 -0.0165 0.0110
-5 21 6 -0.0159 0.0142
-4 0 2 -8.5493 0.0859
-4 0 4 3.8372 0.0412
-4 0 6 4.6249 -0.0050
-4 0 8 5.7253 0.0007
-4 0 10 5.0120 0.0146
-4 0 12 2.6992 0.0035
-4 0 14 1.6671 0.0035
-4 0 16 -1.0220 0.0129
-4 0 18 -1.0038 0.0058
-4 0 20 0.1236 -0.0020
-4 0 22 0.1704 0.0018
-4 0 24 0.2625 0.0042
-4 0 26 -0.3968 0.0007
-4 0 28 -0.0109 -0.0003
-4 1 1 2.8708 0.0125
-4 1 2 14.6790 -0.0064
-4 1 3 8.2328 0.0087
-4 1 4 0.9436 -0.0187
-4 1 5 9.9100 -0.0044
-4 1 6 -4.0550 -0.0037
-4 1 7 6.1633 -0.0006
-4 1 8 -3.0148 0.0068
-4 1 9 1.3856 0.0035
-4 1 10 -3.4209 -0.0021
-4 1 11 -0.8095 -0.0019
-4 1 12 -2.1777 -0.0031
-4 1 13 -0.7995 -0.0022
-4 1 14 -2.5252 0.0045
-4 1 15 -0.6682 0.0021
-4 1 16 -1.3694 0.0012
-4 1 17 -1.1938 0.0037
-4 1 18 1.4298 -0.0022
-4 1 19 -1.6472 -0.0022
-4 1 20 0.4209 0.0018
-4 1 21 -1.5253 -0.0034
-4 1 22 -0.1905 0.0024
-4 1 23 -1.0563 0.0051
-4 1 24 -0.0935 -0.0018
-4 1 25 -0.4109 0.0048
-4 1 26 -0.5852 -0.0021
-4 1 27 0.2164 0.0013
-4 1 28 -0.9562 0.0034
-4 1 29 0.3680 0.0065
-4 2 1 33.8607 0.0090
-4 2 2 20.3324 -0.0187
-4 2 3 28.9480 -0.0048
-4 2 4 11.7431 -0.0012
-4 2 5 14.4123 -0.0023
-4 2 6 7.3884 0.0115
-4 2 7 4.1112 0.0066
-4 2 8 3.3099 0.0011
-4 2 9 2.6083 0.0031
-4 2 10 1.3988 -0.0036
-4 2 11 3.3275 0.0015
-4 2 12 0.2887 0.0055
-4 2 13 2.0984 0.0012
-4 2 14 -1.0811 0.0047
-4 2 15 0.8955 -0.0010
-4 2 16 0.0190 -0.0007
-4 2 17 1.0247 -0.0008
-4 2 18 -0.7762 0.0010
-4 2 19 1.2736 -0.0003
-4 2 20 -1.4440 0.0002
-4 2 21 1.1280 0.0022
-4 2 22 -0.7885 -0.0034
-4 2 23 1.0064 0.0005
-4 2 24 -0.6856 -0.0038
-4 2 25 0.7445 -0.0040
-4 2 26 -0.0364 -0.0025
-4 2 27 0.0496 0.0010
-4 2 28 -0.1674 -0.0017
-4 2 29 -0.3858 0.0051
-4 3 1 -1.2635 0.0061
-4 3 2 4.9890 0.0063
-4 3 3 0.4203 0.0053
-4 3 4 8.9680 0.0098
-4 3 5 2.2108 0.0099
-4 3 6 7.3142 0.0068
-4 3 7 6.8248 0.0039
-4 3 8 4.4369 0.0036
-4 3 9 9.4627 0.0004
-4 3 10 2.4793 0.0034
-4 3 11 6.6588 0.0017
-4 3 12 -1.6002 0.0011
-4 3 13 3.1783 0.0000
-4 3 14 -2.2246 0.0011
-4 3 15 2.6532 0.0014
-4 3 16 -0.9124 0.0050
-4 3 17 2.4456 0.0010
-4 3 18 -0.2603 0.0031
-4 3 19 0.9460 -0.0001
-4 3 20 1.1491 -0.0009
-4 3 21 0.0379 0.0011
-4 3 22 0.6147 0.0003
-4 3 23 0.3717 -0.0006
-4 3 24 0.0401 0.0016
-4 3 25 0.4929 -0.0012
-4 3 26 0.0488 0.0028
-4 3 27 -0.0542 -0.0023
-4 3 28 -0.1160 0.0059
-4 3 29 -0.2727 -0.0073
-4 4 1 -6.8091 -0.0063
-4 4 2 -3.2618 0.0044
-4 4 3 -3.0366 -0.0084
-4 4 4 0.6353 -0.0013
-4 4 5 0.2624 -0.0047
-4 4 6 1.9751 -0.0028
-4 4 7 1.1117 -0.0002
-4 4 8 2.6136 0.0044
-4 4 9 -0.3909 0.0048
-4 4 10 1.3926 0.0061
-4 4 11 -1.8713 0.0008
-4 4 12 0.5139 0.0008
-4 4 13 -2.0685 -0.0020
-4 4 14 1.6104 0.0024
-4 4 15 -1.7220 -0.0004
-4 4 16 1.3379 0.0047
-4 4 17 -1.2948 -0.0005
-4 4 18 0.8660 0.0012
-4 4 19 -0.6849 0.0023
-4 4 20 -0.2575 0.0017
-4 4 21 -0.0408 0.0039
-4 4 22 -0.4824 0.0051
-4 4 23 0.3238 0.0021
-4 4 24 0.4865 0.0065
-4 4 25 0.2977 0.0009
-4 4 26 0.3178 0.0067
-4 4 27 0.3248 -0.0014
-4 4 28 0.3878 0.0019
-4 4 29 0.4814 -0.0052
-4 5 1 5.6551 0.0001
-4 5 2 8.3864 -0.0088
-4 5 3 2.5274 0.0032
-4 5 4 6.8125 -0.0083
-4 5 5 -1.2396 0.0042
-4 5 6 4.8503 0.0011
-4 5 7 -2.9384 0.0053
-4 5 8 4.5053 0.0072
-4 5 9 -2.9495 0.0028
-4 5 10 3.8855 0.0030
-4 5 11 -2.2792 -0.0017
-4 5 12 4.0179 -0.0019
-4 5 13 -1.6868 -0.0025
-4 5 14 2.7508 -0.0018
-4 5 15 -1.5430 -0.0022
-4 5 16 1.4071 -0.0017
-4 5 17 -1.3128 -0.0003
-4 5 18 0.7276 -0.0013
-4 5 19 -0.5545 0.0002
-4 5 20 0.1309 0.0003
-4 5 21 -0.0566 -0.0010
-4 5 22 0.6877 0.0002
-4 5 23 -0.4477 0.0006
-4 5 24 0.1689 -0.0011
-4 5 25 -0.6690 0.0004
-4 5 26 -0.4837 -0.0051
-4 5 27 -0.1164 -0.0025
-4 5 28 -0.2300 -0.0109
-4 6 1 -1.0070 0.0017
-4 6 2 -3.5411 -0.0033
-4 6 3 -3.5325 -0.0008
-4 6 4 -3.5086 0.0003
-4 6 5 -3.9780 -0.0039
-4 6 6 -0.1168 0.0005
-4 6 7 -2.1576 -0.0012
-4 6 8 1.8784 0.0002
-4 6 9 -0.1772 -0.0004
-4 6 10 1.0174 0.0015
-4 6 11 0.8953 0.0010
-4 6 12 0.2609 0.0014
-4 6 13 1.2985 0.0026
-4 6 14 0.6753 0.0000
-4 6 15 1.1287 0.0025
-4 6 16 1.0219 -0.0012
-4 6 17 0.6563 0.0004
-4 6 18 -0.0453 -0.0038
-4 6 19 0.3273 -0.0031
-4 6 20 -0.2395 -0.0049
-4 6 21 -0.0914 -0.0023
-4 6 22 -0.4338 0.0007
-4 6 23 -0.3994 0.0001
-4 6 24 -0.6891 0.0028
-4 6 25 -0.1616 0.0018
-4 6 26 0.0278 -0.0041
-4 6 27 -0.0144 0.0057
-4 6 28 0.1689 -0.0055
-4 7 1 3.1399 0.0036
-4 7 2 -4.4394 0.0005
-4 7 3 1.4886 0.0017
-4 7 4 -3.5779 0.0006
-4 7 5 1.1172 -0.0018
-4 7 6 -3.4725 -0.0007
-4 7 7 1.7327 -0.0014
-4 7 8 -4.8628 0.0004
-4 7 9 2.1142 0.0034
-4 7 10 -4.2910 0.0032
-4 7 11 1.6083 0.0045
-4 7 12 -2.6323 0.0035
-4 7 13 0.8909 0.0015
-4 7 14 -1.1994 -0.0008
-4 7 15 0.3536 0.0017
-4 7 16 -0.4735 -0.0033
-4 7 17 -0.1193 0.0011
-4 7 18 0.2437 -0.0000
-4 7 19 -0.5618 0.0001
-4 7 20 0.2383 0.0031
-4 7 21 -0.7165 0.0009
-4 7 22 -0.3877 0.0009
-4 7 23 -0.3964 -0.0001
-4 7 24 0.6039 0.0004
-4 7 25 -0.2712 -0.0014
-4 7 26 1.2751 0.0118
-4 7 27 -0.3528 -0.0034
-4 7 28 0.7780 0.0239
-4 8 1 3.2812 -0.0025
-4 8 2 5.3658 -0.0019
-4 8 3 4.2482 -0.0008
-4 8 4 4.8148 -0.0016
-4 8 5 5.2782 -0.0002
-4 8 6 2.0044 0.0006
-4 8 7 4.5246 -0.0021
-4 8 8 0.2627 0.0007
-4 8 9 2.0507 -0.0018
-4 8 10 -0.4255 -0.0012
-4 8 11 0.1659 -0.0006
-4 8 12 -1.5197 -0.0029
-4 8 13 -0.2806 0.0008
-4 8 14 -2.0120 -0.0037
-4 8 15 -0.0425 0.0003
-4 8 16 -1.2351 -0.0023
-4 8 17 0.3135 -0.0008
-4 8 18 -0.5316 0.0015
-4 8 19 0.3569 0.0012
-4 8 20 -1.0417 0.0042
-4 8 21 0.3732 0.0014
-4 8 22 -0.7219 0.0020
-4 8 23 0.4672 -0.0001
-4 8 24 -0.0188 0.0030
-4 8 25 0.3283 -0.0009
-4 8 26 0.0707 0.0098
-4 8 27 0.2414 -0.0004
-4 9 1 1.2377 -0.0004
-4 9 2 1.8908 -0.0003
-4 9 3 3.1024 -0.0013
-4 9 4 1.1857 -0.0015
-4 9 5 3.2346 -0.0004
-4 9 6 1.1000 -0.0004
-4 9 7 1.0108 -0.0014
-4 9 8 0.8498 0.0017
-4 9 9 -0.8139 -0.0036
-4 9 10 0.1435 0.0020
-4 9 11 -0.6116 -0.0020
-4 9 12 0.3661 0.0009
-4 9 13 0.0582 0.0027
-4 9 14 0.4826 0.0010
-4 9 15 0.3018 0.0029
-4 9 16 -0.4631 -0.0015
-4 9 17 0.2336 0.0000
-4 9 18 -1.2971 -0.0047
-4 9 19 0.1700 -0.0016
-4 9 20 -0.3616 -0.0026
-4 9 21 0.4573 -0.0012
-4 9 22 0.9500 0.0013
-4 9 23 0.7906 0.0001
-4 9 24 0.7159 0.0016
-4 9 25 0.9641 0.0018
-4 9 26 0.1446 -0.0021
-4 10 1 -2.9590 0.0018
-4 10 2 -2.0426 -0.0015
-4 10 3 -1.9987 0.0001
-4 10 4 -1.2365 0.0007
-4 10 5 -2.1013 -0.0020
-4 10 6 -0.8715 0.0011
-4 10 7 -2.5450 0.0007
-4 10 8 -0.5636 0.0018
-4 10 9 -1.6795 0.0011
-4 10 10 0.7714 0.0006
-4 10 11 -0.7371 -0.0013
-4 10 12 1.7429 -0.0018
-4 10 13 -0.7633 -0.0015
-4 10 14 1.1006 -0.0010
-4 10 15 -0.9709 -0.0010
-4 10 16 0.2709 0.0017
-4 10 17 -0.7792 -0.0014
-4 10 18 0.5904 0.0044
-4 10 19 -0.3375 -0.0011
-4 10 20 1.0711 0.0045
-4 10 21 -0.1584 -0.0008
-4 10 22 0.3670 0.0020
-4 10 23 0.1709 -0.0047
-4 10 24 -0.2103 -0.0012
-4 10 25 0.6355 -0.0060
-4 10 26 -0.2204 -0.0047
-4 11 1 -1.4677 0.0003
-4 11 2 2.4986 0.0014
-4 11 3 -2.5661 0.0018
-4 11 4 2.9348 -0.0000
-4 11 5 -3.3324 0.0029
-4 11 6 2.3841 -0.0003
-4 11 7 -2.7378 0.0014
-4 11 8 1.8515 0.0019
-4 11 9 -1.9627 -0.0012
-4 11 10 1.2321 0.0002
-4 11 11 -1.7204 0.0000
-4 11 12 0.2691 -0.0014
-4 11 13 -1.0351 0.0018
-4 11 14 0.0530 -0.0012
-4 11 15 -0.2397 0.0018
-4 11 16 0.8656 -0.0015
-4 11 17 0.0968 0.0025
-4 11 18 1.2485 -0.0021
-4 11 19 -0.1758 0.0035
-4 11 20 0.2269 -0.0010
-4 11 21 -0.5939 -0.0002
-4 11 22 -0.5630 0.0022
-4 11 23 -0.1862 -0.0057
-4 11 24 -0.1513 0.0035
-4 11 25 0.3995 -0.0035
-4 12 1 2.3130 -0.0004
-4 12 2 -1.4912 -0.0026
-4 12 3 2.0437 0.0006
-4 12 4 -2.4473 -0.0015
-4 12 5 1.9669 0.0011
-4 12 6 -2.1206 0.0022
-4 12 7 1.8587 0.0001
-4 12 8 -1.3669 -0.0005
-4 12 9 1.2624 0.0014
-4 12 10 -1.0293 -0.0034
-4 12 11 0.9101 0.0012
-4 12 12 -0.8776 -0.0012
-4 12 13 0.6549 -0.0035
-4 12 14 -0.5600 -0.0008
-4 12 15 0.3002 -0.0055
-4 12 16 -0.0231 -0.0029
-4 12 17 0.2341 -0.0018
-4 12 18 0.2128 -0.0035
-4 12 19 0.2397 0.0005
-4 12 20 0.0975 -0.0029
-4 12 21 0.4036 -0.0006
-4 12 22 0.3688 -0.0064
-4 12 23 0.3236 0.0039
-4 12 24 0.7326 -0.0112
-4 13 1 1.7519 -0.0019
-4 13 2 -1.3757 -0.0004
-4 13 3 2.3664 -0.0034
-4 13 4 -1.4961 0.0007
-4 13 5 2.6199 -0.0008
-4 13 6 -1.2201 0.0001
-4 13 7 1.9967 0.0006
-4 13 8 -0.2708 -0.0007
-4 13 9 1.5703 0.0009
-4 13 10 0.5762 0.0015
-4 13 11 1.2888 0.0001
-4 13 12 0.0852 -0.0001
-4 13 13 0.4767 0.0002
-4 13 14 -0.7424 -0.0047
-4 13 15 0.2947 0.0007
-4 13 16 -0.6340 -0.0035
-4 13 17 0.4857 -0.0002
-4 13 18 -0.2355 0.0015
-4 13 19 0.1814 -0.0015
-4 13 20 -0.1439 0.0015
-4 13 21 -0.0662 -0.0016
-4 13 22 -0.0697 -0.0012
-4 13 23 -0.0076 -0.0001
-4 14 1 -1.1516 -0.0009
-4 14 2 1.6061 -0.0033
-4 14 3 -0.5312 0.0020
-4 14 4 1.5619 -0.0017
-4 14 5 -0.2574 0.0016
-4 14 6 1.4370 -0.0001
-4 14 7 -0.0610 0.0023
-4 14 8 1.2345 0.0012
-4 14 9 0.7875 0.0026
-4 14 10 0.4872 0.0008
-4 14 11 1.3063 -0.0018
-4 14 12 -0.2310 0.0002
-4 14 13 1.1061 -0.0043
-4 14 14 -0.1370 0.0013
-4 14 15 0.7570 -0.0024
-4 14 16 0.0453 -0.0009
-4 14 17 0.6416 -0.0002
-4 14 18 -0.3010 -0.0045
-4 14 19 0.7180 0.0007
-4 14 20 -0.3805 -0.0048
-4 14 21 0.3714 0.0041
-4 14 22 0.2141 -0.0037
-4 15 1 -0.9617 0.0013
-4 15 2 -0.2974 -0.0023
-4 15 3 -1.5058 0.0006
-4 15 4 -0.0256 -0.0020
-4 15 5 -1.8156 -0.0016
-4 15 6 -0.0204 -0.0023
-4 15 7 -1.1641 0.0012
-4 15 8 -0.4325 0.0003
-4 15 9 -0.5199 0.0009
-4 15 10 -0.4811 -0.0003
-4 15 11 -0.5406 -0.0017
-4 15 12 0.0591 -0.0009
-4 15 13 -0.5749 0.0007
-4 15 14 0.2351 0.0035
-4 15 15 -0.3924 0.0039
-4 15 16 0.1832 0.0033
-4 15 17 0.1232 0.0011
-4 15 18 0.6175 -0.0039
-4 15 19 0.3518 -0.0024
-4 15 20 1.1707 -0.0076
-4 15 21 0.0294 -0.0005
-4 16 1 0.3059 0.0009
-4 16 2 -0.5508 -0.0003
-4 16 3 0.2641 -0.0022
-4 16 4 -0.7456 -0.0010
-4 16 5 -0.4252 -0.0001
-4 16 6 -0.5953 -0.0002
-4 16 7 -0.5101 0.0048
-4 16 8 -0.1253 -0.0009
-4 16 9 -0.1686 0.0018
-4 16 10 0.4453 -0.0012
-4 16 11 -0.2545 -0.0013
-4 16 12 0.5362 0.0023
-4 16 13 -0.4968 -0.0005
-4 16 14 0.3388 0.0036
-4 16 15 -0.1968 -0.0022
-4 16 16 0.3516 0.0002
-4 16 17 -0.0439 -0.0046
-4 16 18 0.3486 -0.0055
-4 16 19 -0.4291 -0.0015
-4 16 20 -0.0246 -0.0084
-4 17 1 -0.3200 -0.0007
-4 17 2 0.5635 0.0007
-4 17 3 -0.6410 -0.0058
-4 17 4 0.5480 -0.0009
-4 17 5 -0.3326 0.0018
-4 17 6 0.1409 0.0017
-4 17 7 0.1269 0.0014
-4 17 8 0.4278 0.0016
-4 17 9 0.0651 -0.0036
-4 17 10 0.7267 0.0020
-4 17 11 -0.2595 -0.0006
-4 17 12 0.3641 0.0041
-4 17 13 -0.5339 0.0024
-4 17 14 0.0924 -0.0008
-4 17 15 -0.5837 -0.0014
-4 17 16 -0.1745 -0.0048
-4 17 17 -0.5276 -0.0044
-4 17 18 -0.5580 0.0030
-4 18 1 0.2487 -0.0034
-4 18 2 0.2008 -0.0014
-4 18 3 -0.1882 0.0018
-4 18 4 0.0312 -0.0016
-4 18 5 -0.1953 0.0013
-4 18 6 -0.2994 0.0030
-4 18 7 -0.1163 -0.0064
-4 18 8 -0.6941 0.0031
-4 18 9 -0.0476 -0.0024
-4 18 10 -1.0020 0.0007
-4 18 11 -0.0171 0.0037
-4 18 12 -1.0626 0.0023
-4 18 13 -0.1123 0.0022
-4 18 14 -1.0627 0.0083
-4 18 15 -0.2031 -0.0008
-4 18 16 -0.7370 0.0115
-4 19 1 -0.1915 -0.0055
-4 19 2 -0.8302 0.0010
-4 19 3 -0.3445 0.0010
-4 19 4 -0.7847 0.0016
-4 19 5 -0.4608 -0.0004
-4 19 6 -0.0216 -0.0076
-4 19 7 -0.4106 0.0027
-4 19 8 0.7900 -0.0087
-4 19 9 -0.1438 0.0058
-4 19 10 0.9620 -0.0045
-4 19 11 -0.1865 0.0011
-4 19 12 0.4366 -0.0093
-4 19 13 -0.2822 -0.0033
-4 19 14 -0.2474 -0.0127
-4 20 1 -0.6137 0.0008
-4 20 2 0.3543 0.0021
-4 20 3 -0.0226 0.0035
-4 20 4 0.3176 0.0025
-4 20 5 0.1882 0.0032
-4 20 6 0.6404 -0.0040
-4 20 7 0.2722 0.0054
-4 20 8 0.7944 0.0000
-4 20 9 0.1997 0.0006
-4 20 10 0.4875 0.0082
-4 20 11 0.0035 -0.0036
-4 20 12 0.0854 0.0079
-4 21 1 -0.5549 0.0009
-4 21 2 -0.7571 -0.0005
-4 21 3 -0.4788 0.0022
-4 21 4 -0.6370 0.0055
-4 21 5 0.0704 0.0035
-4 21 6 -0.3251 0.0177
-4 21 7 0.3706 0.0041
-3 0 2 4.5997 0.0049
-3 0 4 7.3414 -0.0020
-3 0 6 -1.7347 0.0001
-3 0 8 -2.5710 0.0095
-3 0 10 -1.2996 0.0092
-3 0 12 -1.8193 0.0016
-3 0 14 -1.9165 0.0075
-3 0 16 -2.7160 0.0106
-3 0 18 -0.7913 -0.0001
-3 0 20 0.0633 -0.0056
-3 0 22 -0.4606 -0.0022
-3 0 24 -0.1648 0.0013
-3 0 26 -0.5537 0.0052
-3 0 28 -0.4485 0.0109
-3 1 1 25.5975 -0.0003
-3 1 2 41.9146 -0.0512
-3 1 3 27.9945 -0.0165
-3 1 4 10.6427 -0.0177
-3 1 5 20.3213 -0.0175
-3 1 6 -3.4205 0.0049
-3 1 7 11.3457 0.0001
-3 1 8 -4.1921 0.0005
-3 1 9 5.8178 0.0048
-3 1 10 -4.3597 -0.0068
-3 1 11 2.2969 -0.0003
-3 1 12 -2.7600 0.0026
-3 1 13 0.1392 -0.0002
-3 1 14 -2.8071 0.0070
-3 1 15 -0.5734 0.0008
-3 1 16 -1.0675 -0.0015
-3 1 17 -0.7149 0.0016
-3 1 18 1.3439 -0.0019
-3 1 19 -0.9767 -0.0004
-3 1 20 -0.2199 0.0030
-3 1 21 -1.0450 -0.0007
-3 1 22 -0.7104 0.0015
-3 1 23 -0.4550 0.0011
-3 1 24 -0.0226 -0.0008
-3 1 25 0.2554 -0.0019
-3 1 26 -0.0242 0.0018
-3 1 27 0.3146 0.0013
-3 1 28 -0.6607 0.0050
-3 1 29 0.0189 0.0102
-3 2 1 39.4043 -0.0083
-3 2 2 23.4493 -0.0064
-3 2 3 28.5052 -0.0069
-3 2 4 18.0833 -0.0057
-3 2 5 11.3130 0.0116
-3 2 6 15.3643 -0.0012
-3 2 7 3.7105 0.0113
-3 2 8 10.5082 -0.0003
-3 2 9 3.9196 -0.0029
-3 2 10 6.4194 0.0008
-3 2 11 3.9178 -0.0006
-3 2 12 2.2734 0.0041
-3 2 13 2.3223 0.0025
-3 2 14 -0.6741 0.0024
-3 2 15 1.9450 -0.0010
-3 2 16 0.0171 -0.0004
-3 2 17 2.5952 0.0009
-3 2 18 -1.1367 -0.0013
-3 2 19 2.2458 0.0040
-3 2 20 -1.5107 -0.0016
-3 2 21 1.5461 0.0018
-3 2 22 -0.4833 -0.0005
-3 2 23 1.4429 -0.0041
-3 2 24 -0.2615 -0.0020
-3 2 25 0.9112 -0.0022
-3 2 26 0.0086 -0.0061
-3 2 27 -0.1711 0.0060
-3 2 28 -0.3454 -0.0097
-3 2 29 -0.4859 0.0020
-3 3 1 -16.1196 -0.0010
-3 3 2 -3.7516 -0.0081
-3 3 3 -12.8429 0.0040
-3 3 4 6.1547 -0.0048
-3 3 5 -6.1169 0.0060
-3 3 6 8.2933 -0.0002
-3 3 7 0.4068 -0.0032
-3 3 8 7.3038 0.0020
-3 3 9 2.9146 -0.0008
-3 3 10 5.0331 0.0015
-3 3 11 1.4289 0.0023
-3 3 12 -0.2642 -0.0003
-3 3 13 0.1028 -0.0009
-3 3 14 -0.7829 0.0006
-3 3 15 0.7272 0.0019
-3 3 16 0.6105 0.0014
-3 3 17 0.5436 0.0017
-3 3 18 0.5470 -0.0015
-3 3 19 -0.6359 -0.0022
-3 3 20 1.1324 -0.0024
-3 3 21 -0.4766 -0.0013
-3 3 22 0.7202 -0.0028
-3 3 23 0.3394 0.0011
-3 3 24 0.4784 -0.0050
-3 3 25 0.2591 -0.0003
-3 3 26 0.3263 -0.0035
-3 3 27 -0.0928 -0.0108
-3 3 28 0.2788 -0.0018
-3 3 29 0.0592 -0.0207
-3 4 1 0.8404 0.0032
-3 4 2 2.1920 0.0017
-3 4 3 2.3178 0.0049
-3 4 4 2.9053 0.0015
-3 4 5 1.7846 0.0006
-3 4 6 2.5459 0.0021
-3 4 7 -0.1813 -0.0001
-3 4 8 2.9687 0.0039
-3 4 9 -1.8070 0.0040
-3 4 10 1.2294 0.0043
-3 4 11 -2.7373 0.0004
-3 4 12 1.1568 0.0015
-3 4 13 -2.8633 0.0011
-3 4 14 3.2217 0.0011
-3 4 15 -2.7183 0.0040
-3 4 16 2.4538 0.0013
-3 4 17 -2.3397 0.0002
-3 4 18 1.2169 -0.0001
-3 4 19 -1.1291 -0.0011
-3 4 20 0.1641 -0.0004
-3 4 21 -0.0476 0.0014
-3 4 22 0.3690 0.0003
-3 4 23 0.0486 0.0011
-3 4 24 1.0076 0.0026
-3 4 25 -0.0818 -0.0029
-3 4 26 0.5242 0.0013
-3 4 27 0.1422 -0.0063
-3 4 28 0.5322 -0.0050
-3 5 1 9.2518 -0.0017
-3 5 2 5.2280 -0.0025
-3 5 3 5.5983 -0.0002
-3 5 4 1.4343 0.0011
-3 5 5 1.7387 -0.0008
-3 5 6 0.3787 0.0020
-3 5 7 0.8591 0.0007
-3 5 8 1.3183 0.0014
-3 5 9 0.2219 -0.0038
-3 5 10 1.3841 0.0009
-3 5 11 -0.6404 -0.0059
-3 5 12 2.7833 -0.0007
-3 5 13 -0.3956 -0.0006
-3 5 14 2.4055 -0.0013
-3 5 15 -0.1924 0.0016
-3 5 16 1.4836 -0.0002
-3 5 17 -0.2989 0.0023
-3 5 18 1.1191 0.0002
-3 5 19 0.0023 0.0031
-3 5 20 0.6165 0.0002
-3 5 21 0.0432 0.0023
-3 5 22 0.5485 0.0043
-3 5 23 -0.4958 0.0014
-3 5 24 -0.4085 0.0076
-3 5 25 -0.7564 0.0008
-3 5 26 -0.8137 0.0018
-3 5 27 -0.3989 0.0008
-3 5 28 -0.4240 -0.0051
-3 6 1 -0.2744 0.0022
-3 6 2 -9.4682 0.0005
-3 6 3 -3.1089 0.0011
-3 6 4 -7.8254 0.0001
-3 6 5 -4.1768 0.0000
-3 6 6 -2.8273 -0.0032
-3 6 7 -2.8481 -0.0002
-3 6 8 -1.3531 0.0004
-3 6 9 -0.9654 -0.0022
-3 6 10 -2.2973 0.0029
-3 6 11 1.1350 0.0007
-3 6 12 -2.4870 0.0002
-3 6 13 2.5777 0.0029
-3 6 14 -1.5149 -0.0008
-3 6 15 2.5530 0.0021
-3 6 16 -0.5341 -0.0009
-3 6 17 1.7097 0.0014
-3 6 18 -0.9627 -0.0032
-3 6 19 0.7883 -0.0005
-3 6 20 -0.7913 -0.0017
-3 6 21 0.0726 -0.0016
-3 6 22 -0.7680 0.0034
-3 6 23 -0.2846 -0.0009
-3 6 24 -0.4789 0.0017
-3 6 25 -0.2932 0.0006
-3 6 26 0.4825 -0.0022
-3 6 27 -0.1546 0.0015
-3 6 28 0.4989 0.0007
-3 7 1 3.2113 0.0019
-3 7 2 0.4849 0.0025
-3 7 3 1.1940 0.0017
-3 7 4 1.3140 0.0015
-3 7 5 1.8529 0.0009
-3 7 6 -0.6349 0.0041
-3 7 7 2.9974 0.0002
-3 7 8 -3.7131 0.0028
-3 7 9 3.1524 0.0033
-3 7 10 -3.5606 -0.0017
-3 7 11 2.3642 0.0025
-3 7 12 -2.8140 -0.0006
-3 7 13 1.4236 -0.0020
-3 7 14 -2.3818 -0.0005
-3 7 15 0.7174 -0.0013
-3 7 16 -1.7127 -0.0038
-3 7 17 0.0201 0.0000
-3 7 18 -0.3328 -0.0011
-3 7 19 -0.4903 0.0003
-3 7 20 0.0822 0.0019
-3 7 21 -0.5238 0.0007
-3 7 22 -0.4710 -0.0044
-3 7 23 -0.1763 -0.0016
-3 7 24 0.2339 -0.0051
-3 7 25 0.2072 -0.0058
-3 7 26 0.7264 0.0116
-3 7 27 0.3210 -0.0077
-3 8 1 0.9280 -0.0034
-3 8 2 7.9402 -0.0015
-3 8 3 3.8461 -0.0005
-3 8 4 6.9705 0.0008
-3 8 5 5.8113 0.0021
-3 8 6 3.8260 0.0038
-3 8 7 4.6265 0.0001
-3 8 8 2.2834 0.0000
-3 8 9 1.7028 -0.0020
-3 8 10 1.3391 -0.0018
-3 8 11 -0.4376 -0.0011
-3 8 12 0.1354 0.0005
-3 8 13 -1.2475 0.0027
-3 8 14 -0.4028 0.0007
-3 8 15 -1.1757 0.0033
-3 8 16 -0.2744 0.0005
-3 8 17 -0.3782 0.0017
-3 8 18 -0.3387 0.0025
-3 8 19 0.3201 0.0030
-3 8 20 -1.0942 0.0024
-3 8 21 0.5258 0.0039
-3 8 22 -0.8973 -0.0002
-3 8 23 0.7653 0.0054
-3 8 24 -0.5184 0.0011
-3 8 25 0.9521 0.0122
-3 8 26 -0.4249 0.0017
-3 8 27 0.6270 0.0196
-3 9 1 -0.3984 0.0020
-3 9 2 1.3586 0.0003
-3 9 3 1.6665 0.0018
-3 9 4 -0.1773 0.0008
-3 9 5 1.0662 0.0010
-3 9 6 -0.7632 -0.0001
-3 9 7 -1.4053 0.0007
-3 9 8 -0.2690 0.0014
-3 9 9 -2.7047 -0.0007
-3 9 10 0.7015 0.0034
-3 9 11 -2.0170 -0.0009
-3 9 12 2.1243 0.0003
-3 9 13 -1.1955 0.0016
-3 9 14 1.9404 -0.0024
-3 9 15 -0.7975 0.0018
-3 9 16 0.3374 -0.0024
-3 9 17 -0.5412 -0.0006
-3 9 18 -0.6038 -0.0012
-3 9 19 -0.3681 -0.0031
-3 9 20 0.2138 0.0017
-3 9 21 0.0732 -0.0041
-3 9 22 0.9985 0.0040
-3 9 23 0.5988 -0.0044
-3 9 24 0.5889 -0.0004
-3 9 25 0.6564 -0.0024
-3 9 26 0.1499 -0.0084
-3 10 1 -2.0312 0.0016
-3 10 2 -1.7971 -0.0012
-3 10 3 -2.3010 -0.0003
-3 10 4 -1.4215 -0.0007
-3 10 5 -2.9936 -0.0022
-3 10 6 -1.0917 -0.0027
-3 10 7 -3.1877 0.0005
-3 10 8 -0.2424 -0.0005
-3 10 9 -1.9020 0.0010
-3 10 10 1.3195 -0.0004
-3 10 11 -0.7558 -0.0006
-3 10 12 1.5185 -0.0025
-3 10 13 -0.6298 -0.0019
-3 10 14 0.3789 -0.0013
-3 10 15 -0.6813 -0.0034
-3 10 16 0.0368 0.0007
-3 10 17 -0.4990 -0.0026
-3 10 18 0.8024 0.0007
-3 10 19 -0.3557 0.0013
-3 10 20 1.1858 -0.0013
-3 10 21 -0.6032 0.0017
-3 10 22 0.6314 -0.0035
-3 10 23 -0.6101 -0.0038
-3 10 24 0.4875 -0.0042
-3 10 25 -0.1497 -0.0050
-3 10 26 0.3841 -0.0020
-3 11 1 0.5906 -0.0023
-3 11 2 2.0894 0.0027
-3 11 3 -0.6286 0.0014
-3 11 4 2.1499 0.0006
-3 11 5 -1.5964 0.0039
-3 11 6 1.7238 0.0011
-3 11 7 -1.1356 0.0011
-3 11 8 1.2981 0.0014
-3 11 9 -0.4968 -0.0008
-3 11 10 0.1851 -0.0009
-3 11 11 -0.4690 0.0019
-3 11 12 -1.0594 0.0008
-3 11 13 -0.1705 0.0017
-3 11 14 -0.7440 0.0029
-3 11 15 0.3204 -0.0005
-3 11 16 0.5592 0.0019
-3 11 17 0.6248 0.0011
-3 11 18 0.9205 0.0007
-3 11 19 0.2392 0.0025
-3 11 20 0.0785 -0.0002
-3 11 21 -0.5380 -0.0006
-3 11 22 -0.0602 -0.0012
-3 11 23 -0.4283 0.0012
-3 11 24 0.4285 0.0004
-3 11 25 0.2024 0.0089
-3 12 1 2.2195 -0.0017
-3 12 2 -2.4438 -0.0023
-3 12 3 2.7501 -0.0007
-3 12 4 -3.6824 -0.0005
-3 12 5 3.1258 0.0007
-3 12 6 -3.1183 0.0008
-3 12 7 3.0479 0.0015
-3 12 8 -2.0461 -0.0019
-3 12 9 2.2903 0.0025
-3 12 10 -1.2979 0.0003
-3 12 11 1.5044 0.0005
-3 12 12 -0.8760 0.0035
-3 12 13 0.8483 -0.0037
-3 12 14 -0.8746 0.0005
-3 12 15 0.7644 -0.0033
-3 12 16 -0.8145 -0.0019
-3 12 17 0.9251 0.0026
-3 12 18 -0.5570 -0.0016
-3 12 19 0.4856 0.0064
-3 12 20 -0.2537 -0.0036
-3 12 21 0.3790 0.0061
-3 12 22 0.0989 -0.0070
-3 12 23 0.5506 0.0073
-3 12 24 0.1987 -0.0043
-3 13 1 0.5186 -0.0016
-3 13 2 0.4910 -0.0004
-3 13 3 1.2762 -0.0013
-3 13 4 0.6247 -0.0005
-3 13 5 1.6040 0.0004
-3 13 6 0.5407 -0.0016
-3 13 7 1.1960 0.0010
-3 13 8 0.8849 -0.0009
-3 13 9 1.1363 0.0014
-3 13 10 1.2627 0.0009
-3 13 11 1.1392 0.0004
-3 13 12 0.4254 -0.0012
-3 13 13 0.7731 -0.0005
-3 13 14 -0.5224 -0.0035
-3 13 15 0.8591 -0.0007
-3 13 16 -0.5336 -0.0018
-3 13 17 0.7408 -0.0019
-3 13 18 -0.4718 0.0011
-3 13 19 0.3835 -0.0030
-3 13 20 -0.6122 0.0003
-3 13 21 0.5749 -0.0018
-3 13 22 -0.5047 0.0014
-3 13 23 0.6967 -0.0012
-3 14 1 -1.9500 -0.0016
-3 14 2 1.7141 -0.0027
-3 14 3 -2.0229 -0.0004
-3 14 4 2.0585 -0.0009
-3 14 5 -2.1297 -0.0010
-3 14 6 2.0577 -0.0010
-3 14 7 -1.5334 0.0012
-3 14 8 1.6007 -0.0010
-3 14 9 -0.3492 0.0015
-3 14 10 0.4956 -0.0015
-3 14 11 0.4470 -0.0020
-3 14 12 -0.1081 0.0010
-3 14 13 0.7733 -0.0015
-3 14 14 0.3260 0.0037
-3 14 15 0.4041 0.0024
-3 14 16 0.5954 -0.0002
-3 14 17 -0.0306 0.0028
-3 14 18 0.4146 -0.0056
-3 14 19 0.2545 0.0008
-3 14 20 0.5783 -0.0045
-3 14 21 0.1875 0.0030
-3 14 22 0.9788 -0.0003
-3 15 1 -0.7235 0.0004
-3 15 2 -1.0977 0.0001
-3 15 3 -1.0922 0.0016
-3 15 4 -0.7816 -0.0019
-3 15 5 -1.1020 0.0004
-3 15 6 -0.5083 -0.0004
-3 15 7 -0.6899 0.0014
-3 15 8 -0.6703 0.0015
-3 15 9 -0.6703 0.0020
-3 15 10 -0.6056 -0.0020
-3 15 11 -0.9384 0.0036
-3 15 12 -0.1341 -0.0031
-3 15 13 -1.0447 0.0047
-3 15 14 -0.0639 0.0030
-3 15 15 -0.9832 0.0013
-3 15 16 0.1037 0.0065
-3 15 17 -0.4286 -0.0034
-3 15 18 0.7129 0.0024
-3 15 19 -0.1014 -0.0032
-3 15 20 0.9163 0.0023
-3 15 21 -0.2101 -0.0019
-3 16 1 -0.0368 0.0006
-3 16 2 -0.7866 -0.0004
-3 16 3 0.2816 -0.0025
-3 16 4 -0.8559 0.0021
-3 16 5 0.0068 0.0000
-3 16 6 -0.6985 0.0024
-3 16 7 -0.0602 0.0043
-3 16 8 -0.1038 -0.0024
-3 16 9 0.1526 0.0010
-3 16 10 0.4956 -0.0033
-3 16 11 -0.2957 -0.0029
-3 16 12 0.4507 -0.0010
-3 16 13 -1.1004 -0.0032
-3 16 14 0.4880 -0.0025
-3 16 15 -0.7988 -0.0032
-3 16 16 0.6149 -0.0034
-3 16 17 -0.1833 -0.0018
-3 16 18 -0.0172 0.0010
-3 16 19 -0.2425 0.0017
-3 16 20 -0.7178 0.0047
-3 17 1 0.3611 -0.0039
-3 17 2 0.9142 0.0034
-3 17 3 -0.2917 -0.0037
-3 17 4 0.7936 0.0003
-3 17 5 -0.1445 0.0029
-3 17 6 0.3532 -0.0030
-3 17 7 0.2398 -0.0011
-3 17 8 0.4466 -0.0037
-3 17 9 0.0138 -0.0044
-3 17 10 0.3225 0.0004
-3 17 11 -0.4255 0.0013
-3 17 12 -0.0004 0.0061
-3 17 13 -0.4339 0.0041
-3 17 14 0.0864 0.0071
-3 17 15 -0.1625 -0.0001
-3 17 16 -0.3083 0.0098
-3 17 17 -0.1224 -0.0034
-3 17 18 -0.8216 0.0188
-3 18 1 0.9522 -0.0044
-3 18 2 -0.3709 -0.0009
-3 18 3 0.2700 0.0027
-3 18 4 -0.2978 -0.0014
-3 18 5 -0.1000 -0.0003
-3 18 6 -0.0270 -0.0001
-3 18 7 -0.3126 -0.0045
-3 18 8 -0.2881 0.0021
-3 18 9 -0.2175 -0.0005
-3 18 10 -0.7157 0.0014
-3 18 11 0.1199 -0.0010
-3 18 12 -0.6627 -0.0025
-3 18 13 0.2492 -0.0059
-3 18 14 -0.7637 -0.0056
-3 18 15 -0.0920 -0.0042
-3 18 16 -0.6791 -0.0073
-3 18 17 -0.3128 0.0025
-3 19 1 -0.1828 -0.0010
-3 19 2 -0.4775 0.0023
-3 19 3 0.2966 0.0027
-3 19 4 -0.2505 0.0029
-3 19 5 0.2030 -0.0006
-3 19 6 0.3275 -0.0019
-3 19 7 0.0189 0.0004
-3 19 8 0.6053 -0.0003
-3 19 9 0.0781 -0.0013
-3 19 10 0.6257 0.0005
-3 19 11 -0.2616 -0.0054
-3 19 12 0.3563 -0.0084
-3 19 13 -0.5873 -0.0040
-3 19 14 -0.1835 -0.0142
-3 20 1 -0.3666 0.0047
-3 20 2 0.6005 0.0039
-3 20 3 0.3282 0.0023
-3 20 4 0.4896 0.0058
-3 20 5 0.9422 -0.0018
-3 20 6 0.0273 0.0028
-3 20 7 1.2669 -0.0016
-3 20 8 -0.2404 0.0011
-3 20 9 0.5692 -0.0008
-3 20 10 -0.1528 0.0023
-3 20 11 -0.2088 0.0024
-3 20 12 -0.0889 0.0062
-3 21 1 -0.7661 0.0035
-3 21 2 -1.0524 -0.0017
-3 21 3 -0.9858 -0.0021
-3 21 4 -1.0079 -0.0011
-3 21 5 -0.3003 -0.0031
-3 21 6 -0.3727 0.0097
-3 21 7 0.1131 0.0021
-3 21 8 0.5380 0.0124
-2 0 2 50.3870 -0.1223
-2 0 4 30.1425 -0.0320
-2 0 6 3.5590 0.0077
-2 0 8 -3.2919 0.0028
-2 0 10 -4.4605 -0.0032
-2 0 12 -5.5992 -0.0019
-2 0 14 -4.0189 0.0002
-2 0 16 -2.4253 -0.0047
-2 0 18 -0.0983 -0.0088
-2 0 20 -0.3620 -0.0078
-2 0 22 -0.8266 -0.0080
-2 0 24 0.0403 -0.0062
-2 0 26 -0.4351 -0.0007
-2 0 28 -0.8482 0.0021
-2 1 1 50.1213 -0.0273
-2 1 2 72.9564 -0.0024
-2 1 3 41.6398 -0.0211
-2 1 4 30.5643 0.0171
-2 1 5 21.0141 -0.0059
-2 1 6 9.7351 0.0069
-2 1 7 9.9115 0.0027
-2 1 8 3.5896 -0.0016
-2 1 9 6.9563 -0.0019
-2 1 10 -0.2380 -0.0001
-2 1 11 3.2133 0.0000
-2 1 12 0.7297 0.0061
-2 1 13 -0.2179 0.0022
-2 1 14 0.5402 0.0028
-2 1 15 -0.5543 -0.0024
-2 1 16 0.8006 -0.0032
-2 1 17 0.1989 0.0004
-2 1 18 1.2575 0.0002
-2 1 19 -0.0553 0.0035
-2 1 20 -0.4086 0.0030
-2 1 21 -0.3916 0.0002
-2 1 22 -0.4307 0.0015
-2 1 23 0.2112 -0.0023
-2 1 24 0.1760 0.0010
-2 1 25 0.5783 -0.0035
-2 1 26 0.2135 0.0009
-2 1 27 0.0288 -0.0026
-2 1 28 -0.3275 0.0002
-2 1 29 -0.2796 -0.0013
-2 2 1 24.4653 -0.0091
-2 2 2 4.0553 0.0144
-2 2 3 5.0211 -0.0012
-2 2 4 7.3764 -0.0134
-2 2 5 -6.7726 0.0057
-2 2 6 13.0412 -0.0117
-2 2 7 -5.2267 -0.0047
-2 2 8 12.7729 0.0007
-2 2 9 -1.7820 -0.0093
-2 2 10 9.8445 0.0017
-2 2 11 -1.0022 0.0005
-2 2 12 4.1133 -0.0008
-2 2 13 -0.3962 -0.0000
-2 2 14 -0.1074 -0.0005
-2 2 15 1.2631 -0.0025
-2 2 16 0.1701 -0.0015
-2 2 17 2.1112 0.0027
-2 2 18 -1.0932 -0.0057
-2 2 19 1.3079 0.0034
-2 2 20 -1.2118 -0.0036
-2 2 21 0.8965 -0.0013
-2 2 22 -0.1257 0.0037
-2 2 23 1.0812 -0.0027
-2 2 24 0.0245 0.0037
-2 2 25 0.3932 0.0026
-2 2 26 0.0239 -0.0008
-2 2 27 -0.3667 0.0062
-2 2 28 -0.2435 -0.0046
-2 2 29 -0.1420 0.0010
-2 3 1 -25.2883 -0.0149
-2 3 2 -16.6060 -0.0174
-2 3 3 -16.0855 -0.0046
-2 3 4 -3.4004 -0.0119
-2 3 5 -3.5293 -0.0040
-2 3 6 2.9909 -0.0065
-2 3 7 0.5261 -0.0069
-2 3 8 5.1031 -0.0064
-2 3 9 -0.9989 0.0015
-2 3 10 3.4198 -0.0028
-2 3 11 -2.2783 0.0000
-2 3 12 -1.5555 0.0002
-2 3 13 -1.6149 -0.0038
-2 3 14 -0.4646 -0.0009
-2 3 15 -0.6180 0.0026
-2 3 16 1.5807 -0.0041
-2 3 17 -1.5402 0.0005
-2 3 18 0.9883 -0.0049
-2 3 19 -2.2429 -0.0049
-2 3 20 1.0726 -0.0022
-2 3 21 -0.8276 -0.0001
-2 3 22 1.0204 -0.0031
-2 3 23 0.1746 0.0054
-2 3 24 0.9215 -0.0053
-2 3 25 -0.2406 0.0010
-2 3 26 0.4699 -0.0041
-2 3 27 -0.4356 -0.0115
-2 3 28 0.4730 -0.0055
-2 4 1 14.9152 0.0087
-2 4 2 9.3628 -0.0018
-2 4 3 15.5135 0.0147
-2 4 4 4.8261 0.0058
-2 4 5 9.9563 0.0028
-2 4 6 0.5899 0.0001
-2 4 7 4.3851 -0.0026
-2 4 8 -0.9153 -0.0036
-2 4 9 2.0275 -0.0007
-2 4 10 -3.2672 -0.0005
-2 4 11 0.7056 -0.0008
-2 4 12 -1.0130 -0.0003
-2 4 13 -0.0884 0.0049
-2 4 14 3.0669 -0.0009
-2 4 15 -0.9540 0.0068
-2 4 16 2.3234 -0.0001
-2 4 17 -1.3728 0.0006
-2 4 18 1.2418 -0.0009
-2 4 19 -0.1842 -0.0020
-2 4 20 0.9442 -0.0036
-2 4 21 0.6367 -0.0018
-2 4 22 1.0163 -0.0042
-2 4 23 0.1015 -0.0038
-2 4 24 0.5137 -0.0034
-2 4 25 -0.2361 -0.0053
-2 4 26 -0.3159 -0.0083
-2 4 27 -0.0141 -0.0010
-2 4 28 -0.0711 -0.0115
-2 5 1 7.2130 -0.0004
-2 5 2 -1.6112 0.0082
-2 5 3 2.1736 -0.0036
-2 5 4 -6.6650 0.0045
-2 5 5 -0.6775 -0.0036
-2 5 6 -5.3001 -0.0045
-2 5 7 0.9625 -0.0003
-2 5 8 -2.7915 -0.0037
-2 5 9 0.7288 -0.0047
-2 5 10 -1.5136 0.0003
-2 5 11 -0.2698 -0.0049
-2 5 12 1.2500 0.0006
-2 5 13 0.7024 0.0006
-2 5 14 1.0712 0.0012
-2 5 15 1.2740 0.0018
-2 5 16 0.3502 0.0028
-2 5 17 1.1365 0.0028
-2 5 18 0.6352 0.0014
-2 5 19 1.0738 0.0038
-2 5 20 0.3643 -0.0005
-2 5 21 0.4377 0.0024
-2 5 22 -0.1855 0.0027
-2 5 23 -0.4109 0.0015
-2 5 24 -0.9202 0.0064
-2 5 25 -0.6804 0.0024
-2 5 26 -0.5773 0.0082
-2 5 27 -0.3568 0.0040
-2 5 28 -0.1234 0.0123
-2 6 1 -2.3339 0.0044
-2 6 2 -8.6022 0.0044
-2 6 3 -5.0473 0.0022
-2 6 4 -4.8165 -0.0010
-2 6 5 -5.1117 0.0028
-2 6 6 -0.0431 -0.0013
-2 6 7 -4.0757 0.0018
-2 6 8 -0.5599 0.0032
-2 6 9 -2.6453 -0.0008
-2 6 10 -1.8459 0.0014
-2 6 11 0.2227 -0.0008
-2 6 12 -2.5400 -0.0016
-2 6 13 2.3152 -0.0021
-2 6 14 -2.6281 -0.0000
-2 6 15 2.6465 -0.0024
-2 6 16 -2.0959 0.0004
-2 6 17 2.0131 -0.0005
-2 6 18 -2.2500 -0.0002
-2 6 19 0.7953 0.0000
-2 6 20 -1.6257 0.0013
-2 6 21 -0.0877 0.0010
-2 6 22 -1.0994 0.0008
-2 6 23 -0.2313 0.0021
-2 6 24 -0.2703 -0.0007
-2 6 25 0.0266 0.0002
-2 6 26 0.6875 0.0041
-2 6 27 0.2768 -0.0034
-2 6 28 0.5314 0.0062
-2 7 1 2.1490 -0.0062
-2 7 2 6.7634 -0.0003
-2 7 3 1.9972 -0.0032
-2 7 4 7.4339 -0.0006
-2 7 5 3.9117 -0.0015
-2 7 6 4.0441 0.0040
-2 7 7 4.4798 -0.0022
-2 7 8 0.6222 0.0003
-2 7 9 3.8405 -0.0007
-2 7 10 0.1918 -0.0047
-2 7 11 2.4310 -0.0018
-2 7 12 -0.7274 -0.0004
-2 7 13 0.9360 -0.0025
-2 7 14 -1.6022 0.0012
-2 7 15 -0.1214 -0.0003
-2 7 16 -1.4375 -0.0017
-2 7 17 -0.9664 -0.0007
-2 7 18 0.0130 -0.0001
-2 7 19 -1.1782 -0.0006
-2 7 20 0.4426 0.0001
-2 7 21 -0.8137 -0.0000
-2 7 22 -0.4099 -0.0060
-2 7 23 -0.2009 -0.0036
-2 7 24 -0.3820 -0.0054
-2 7 25 0.5902 -0.0066
-2 7 26 -0.1463 0.0024
-2 7 27 0.6957 -0.0033
-2 8 1 -0.5637 0.0008
-2 8 2 6.9593 0.0006
-2 8 3 2.7982 0.0019
-2 8 4 5.9035 0.0030
-2 8 5 3.9265 0.0018
-2 8 6 3.3330 0.0036
-2 8 7 2.4270 -0.0004
-2 8 8 2.3595 0.0001
-2 8 9 0.2427 -0.0011
-2 8 10 1.6637 0.0006
-2 8 11 -1.3905 0.0017
-2 8 12 1.4016 0.0017
-2 8 13 -2.4271 0.0044
-2 8 14 1.2680 0.0009
-2 8 15 -2.5590 0.0019
-2 8 16 0.8629 0.0014
-2 8 17 -1.2223 -0.0003
-2 8 18 0.2801 0.0015
-2 8 19 0.0436 0.0006
-2 8 20 -0.7139 0.0002
-2 8 21 0.1738 -0.0011
-2 8 22 -0.7506 -0.0011
-2 8 23 0.3666 0.0002
-2 8 24 -0.4562 -0.0040
-2 8 25 0.6495 0.0139
-2 8 26 -0.2200 -0.0097
-2 8 27 0.2966 0.0268
-2 9 1 -0.9123 0.0004
-2 9 2 0.6078 0.0002
-2 9 3 -0.0187 0.0011
-2 9 4 -2.0362 0.0001
-2 9 5 -1.0608 -0.0003
-2 9 6 -3.6472 -0.0026
-2 9 7 -2.6231 0.0017
-2 9 8 -2.6650 -0.0003
-2 9 9 -2.8974 0.0040
-2 9 10 -0.0196 0.0017
-2 9 11 -1.9288 0.0023
-2 9 12 2.0555 -0.0023
-2 9 13 -1.2212 -0.0010
-2 9 14 1.5793 -0.0042
-2 9 15 -0.7376 -0.0021
-2 9 16 0.3745 -0.0022
-2 9 17 -0.4368 -0.0005
-2 9 18 -0.0908 0.0002
-2 9 19 -0.6454 -0.0003
-2 9 20 0.4604 0.0024
-2 9 21 -0.5280 -0.0019
-2 9 22 0.8970 0.0025
-2 9 23 -0.0705 -0.0010
-2 9 24 0.7565 -0.0008
-2 9 25 -0.0838 0.0024
-2 9 26 0.4596 -0.0013
-2 10 1 0.0907 0.0011
-2 10 2 -1.2557 0.0023
-2 10 3 -1.0124 0.0001
-2 10 4 -1.5545 -0.0000
-2 10 5 -1.6643 -0.0017
-2 10 6 -1.1316 -0.0038
-2 10 7 -1.5680 -0.0004
-2 10 8 0.0697 -0.0015
-2 10 9 -0.5077 0.0004
-2 10 10 0.9431 0.0000
-2 10 11 0.2513 0.0010
-2 10 12 0.0502 0.0007
-2 10 13 0.3778 0.0008
-2 10 14 -0.7746 0.0013
-2 10 15 0.4247 0.0003
-2 10 16 -0.3707 -0.0006
-2 10 17 0.3781 0.0024
-2 10 18 0.2387 -0.0031
-2 10 19 0.1243 0.0040
-2 10 20 0.3992 -0.0051
-2 10 21 -0.5246 0.0021
-2 10 22 0.4676 -0.0037
-2 10 23 -0.8980 0.0004
-2 10 24 0.8385 0.0046
-2 10 25 -0.4555 -0.0001
-2 10 26 0.3852 0.0142
-2 11 1 1.2111 -0.0003
-2 11 2 0.6506 0.0018
-2 11 3 0.6030 -0.0003
-2 11 4 0.3558 -0.0012
-2 11 5 -0.0617 0.0008
-2 11 6 0.4433 -0.0005
-2 11 7 0.1716 -0.0004
-2 11 8 0.2494 -0.0008
-2 11 9 0.6058 -0.0000
-2 11 10 -0.9162 -0.0004
-2 11 11 0.5590 0.0023
-2 11 12 -1.5651 0.0024
-2 11 13 0.4644 0.0009
-2 11 14 -0.7530 0.0022
-2 11 15 0.5386 -0.0014
-2 11 16 0.1286 0.0022
-2 11 17 0.8828 -0.0020
-2 11 18 0.0774 0.0033
-2 11 19 0.6831 -0.0036
-2 11 20 -0.3961 0.0009
-2 11 21 -0.0724 -0.0036
-2 11 22 -0.0327 -0.0022
-2 11 23 -0.0781 0.0032
-2 11 24 0.2036 0.0009
-2 11 25 0.2809 0.0093
-2 12 1 1.2410 -0.0015
-2 12 2 -2.1671 -0.0018
-2 12 3 2.4548 -0.0014
-2 12 4 -2.7544 -0.0008
-2 12 5 3.1195 -0.0000
-2 12 6 -2.0118 -0.0010
-2 12 7 3.2604 0.0013
-2 12 8 -1.1419 -0.0018
-2 12 9 2.6564 0.0022
-2 12 10 -0.2083 0.0016
-2 12 11 1.4627 0.0009
-2 12 12 0.2026 0.0016
-2 12 13 0.3849 -0.0005
-2 12 14 -0.5485 -0.0007
-2 12 15 0.5927 0.0010
-2 12 16 -1.0781 0.0008
-2 12 17 0.9756 0.0036
-2 12 18 -0.7551 0.0028
-2 12 19 0.3711 0.0048
-2 12 20 -0.2702 0.0019
-2 12 21 0.3955 0.0031
-2 12 22 -0.2326 0.0028
-2 12 23 0.7309 -0.0013
-2 12 24 -0.3838 0.0082
-2 13 1 -0.4283 0.0010
-2 13 2 2.2696 0.0008
-2 13 3 0.0650 0.0017
-2 13 4 3.1788 0.0010
-2 13 5 0.3630 -0.0001
-2 13 6 2.9708 -0.0008
-2 13 7 0.1088 0.0004
-2 13 8 2.6970 -0.0019
-2 13 9 -0.0646 0.0028
-2 13 10 2.3212 -0.0020
-2 13 11 -0.0509 0.0019
-2 13 12 1.0573 0.0003
-2 13 13 0.2740 -0.0002
-2 13 14 0.3004 0.0034
-2 13 15 0.7739 -0.0014
-2 13 16 0.3308 0.0036
-2 13 17 0.4301 -0.0023
-2 13 18 -0.0335 0.0017
-2 13 19 0.1793 -0.0016
-2 13 20 -0.4809 -0.0035
-2 13 21 0.6274 0.0019
-2 13 22 -0.4352 -0.0067
-2 13 23 0.6124 0.0041
-2 14 1 -1.9051 -0.0008
-2 14 2 0.6823 0.0029
-2 14 3 -2.2701 -0.0029
-2 14 4 1.2466 0.0017
-2 14 5 -2.5886 -0.0023
-2 14 6 1.5084 -0.0010
-2 14 7 -2.2223 0.0010
-2 14 8 1.0962 -0.0018
-2 14 9 -1.3958 0.0008
-2 14 10 -0.0316 -0.0025
-2 14 11 -0.4415 -0.0000
-2 14 12 -0.3321 -0.0004
-2 14 13 0.3697 0.0023
-2 14 14 0.3853 0.0023
-2 14 15 -0.1181 0.0039
-2 14 16 0.7329 0.0014
-2 14 17 -0.8759 0.0017
-2 14 18 0.7515 -0.0011
-2 14 19 -0.4723 -0.0024
-2 14 20 0.9401 0.0027
-2 14 21 -0.1508 -0.0039
-2 14 22 1.0105 0.0097
-2 15 1 -0.1609 0.0002
-2 15 2 -2.2422 0.0010
-2 15 3 -0.1560 0.0026
-2 15 4 -2.0239 -0.0015
-2 15 5 -0.0781 0.0013
-2 15 6 -1.5949 0.0017
-2 15 7 -0.0778 -0.0012
-2 15 8 -1.3393 0.0022
-2 15 9 -0.2796 -0.0015
-2 15 10 -0.8706 -0.0020
-2 15 11 -0.4972 0.0001
-2 15 12 -0.3160 -0.0042
-2 15 13 -0.8511 -0.0010
-2 15 14 -0.3153 -0.0002
-2 15 15 -1.0093 -0.0033
-2 15 16 -0.1419 0.0027
-2 15 17 -0.3715 -0.0011
-2 15 18 0.2320 -0.0003
-2 15 19 0.0926 0.0045
-2 15 20 0.1425 0.0031
-2 15 21 0.1476 0.0058
-2 16 1 -0.0053 -0.0007
-2 16 2 -0.7794 -0.0002
-2 16 3 0.3395 -0.0021
-2 16 4 -0.7547 0.0019
-2 16 5 0.5130 -0.0002
-2 16 6 -0.7637 -0.0001
-2 16 7 0.9230 0.0011
-2 16 8 -0.2897 -0.0021
-2 16 9 1.2666 -0.0014
-2 16 10 0.3481 0.0011
-2 16 11 0.4361 -0.0016
-2 16 12 0.4883 0.0005
-2 16 13 -0.8906 0.0021
-2 16 14 0.7988 -0.0036
-2 16 15 -0.7531 0.0040
-2 16 16 0.8009 0.0003
-2 16 17 0.0015 0.0027
-2 16 18 -0.1123 0.0131
-2 16 19 0.1534 0.0007
-2 16 20 -0.5170 0.0160
-2 17 1 0.9684 -0.0026
-2 17 2 1.2628 0.0031
-2 17 3 0.2918 0.0012
-2 17 4 1.2392 -0.0003
-2 17 5 0.3432 0.0025
-2 17 6 0.8005 -0.0024
-2 17 7 0.3257 -0.0020
-2 17 8 0.5848 -0.0015
-2 17 9 -0.2301 -0.0012
-2 17 10 0.0409 -0.0011
-2 17 11 -0.3965 0.0027
-2 17 12 -0.3424 0.0020
-2 17 13 0.0929 0.0010
-2 17 14 -0.1788 0.0041
-2 17 15 0.2240 -0.0021
-2 17 16 -0.4813 0.0050
-2 17 17 -0.2275 -0.0008
-2 17 18 -0.6071 0.0080
-2 18 1 1.2495 0.0008
-2 18 2 -0.3856 -0.0005
-2 18 3 0.8124 0.0022
-2 18 4 -0.3701 0.0004
-2 18 5 -0.0509 -0.0015
-2 18 6 -0.0576 0.0014
-2 18 7 -0.7944 -0.0004
-2 18 8 -0.3760 0.0028
-2 18 9 -0.5029 0.0005
-2 18 10 -0.6394 0.0013
-2 18 11 0.2797 -0.0054
-2 18 12 -0.2145 -0.0037
-2 18 13 0.4351 -0.0080
-2 18 14 -0.2629 -0.0100
-2 18 15 -0.1557 -0.0011
-2 18 16 -0.3702 -0.0143
-2 19 1 0.0413 0.0039
-2 19 2 0.2492 0.0017
-2 19 3 0.8359 0.0010
-2 19 4 0.4168 0.0024
-2 19 5 0.7501 -0.0034
-2 19 6 0.4956 0.0029
-2 19 7 0.7119 -0.0039
-2 19 8 0.2609 0.0047
-2 19 9 0.7437 -0.0045
-2 19 10 0.3176 0.0066
-2 19 11 -0.0018 -0.0019
-2 19 12 0.3857 0.0062
-2 19 13 -0.5949 0.0037
-2 19 14 0.0416 0.0097
-2 20 1 -1.0678 0.0029
-2 20 2 0.6173 0.0004
-2 20 3 -0.6016 -0.0029
-2 20 4 0.5492 0.0011
-2 20 5 0.5965 -0.0030
-2 20 6 -0.0760 -0.0005
-2 20 7 1.4877 0.0016
-2 20 8 -0.2862 -0.0028
-2 20 9 0.6476 0.0050
-2 20 10 -0.1130 -0.0025
-2 20 11 -0.2715 0.0053
-2 20 12 -0.2077 0.0004
-2 21 1 -1.0400 0.0041
-2 21 2 -0.6109 -0.0043
-2 21 3 -1.2984 -0.0002
-2 21 4 -0.7168 -0.0072
-2 21 5 -0.5186 0.0009
-2 21 6 -0.0484 0.0026
-2 21 7 -0.1051 0.0060
-2 21 8 0.8559 0.0107
-1 0 2 115.6058 -0.0946
-1 0 4 68.1093 -0.0061
-1 0 6 25.3781 0.0009
-1 0 8 8.9427 -0.0079
-1 0 10 -1.9373 -0.0037
-1 0 12 -6.7699 -0.0026
-1 0 14 -3.4799 -0.0095
-1 0 16 -0.7609 -0.0150
-1 0 18 0.3183 -0.0096
-1 0 20 -0.7886 -0.0040
-1 0 22 -0.6751 -0.0050
-1 0 24 0.2015 -0.0049
-1 0 26 -0.7678 -0.0051
-1 0 28 -1.3602 -0.0098
-1 1 1 61.6641 -0.0142
-1 1 2 59.0303 0.0598
-1 1 3 36.3832 0.0090
-1 1 4 26.9753 0.0143
-1 1 5 7.2529 0.0104
-1 1 6 14.0915 -0.0073
-1 1 7 0.3959 -0.0031
-1 1 8 6.4940 0.0016
-1 1 9 2.5871 -0.0080
-1 1 10 0.7883 0.0036
-1 1 11 0.4294 0.0032
-1 1 12 3.5713 0.0009
-1 1 13 -1.7321 0.0032
-1 1 14 4.0985 -0.0016
-1 1 15 -0.5488 -0.0025
-1 1 16 2.4418 -0.0006
-1 1 17 0.5741 0.0041
-1 1 18 1.1643 0.0023
-1 1 19 0.0810 0.0049
-1 1 20 -0.0020 0.0017
-1 1 21 -0.0876 -0.0012
-1 1 22 0.1549 0.0014
-1 1 23 0.5058 0.0017
-1 1 24 0.0373 0.0002
-1 1 25 0.3252 0.0027
-1 1 26 0.0672 -0.0034
-1 1 27 -0.3149 -0.0079
-1 1 28 0.0060 -0.0025
-1 2 1 0.4101 0.0057
-1 2 2 -33.3889 0.0117
-1 2 3 -20.2520 -0.0035
-1 2 4 -19.4789 -0.0079
-1 2 5 -18.6798 -0.0131
-1 2 6 -2.3166 -0.0028
-1 2 7 -8.9592 -0.0136
-1 2 8 5.9310 0.0017
-1 2 9 -5.6320 -0.0013
-1 2 10 8.1996 -0.0005
-1 2 11 -4.4791 0.0033
-1 2 12 3.7252 -0.0022
-1 2 13 -1.7259 -0.0034
-1 2 14 -0.1883 -0.0006
-1 2 15 0.3507 -0.0008
-1 2 16 0.3477 -0.0008
-1 2 17 0.2368 0.0026
-1 2 18 -0.7388 -0.0054
-1 2 19 -0.3770 -0.0018
-1 2 20 -0.6870 -0.0025
-1 2 21 0.1976 -0.0021
-1 2 22 0.2323 0.0054
-1 2 23 0.4353 0.0005
-1 2 24 0.1941 0.0058
-1 2 25 -0.3699 0.0003
-1 2 26 0.0875 0.0052
-1 2 27 -0.4357 0.0006
-1 2 28 0.0997 0.0082
-1 3 1 -20.8431 -0.0159
-1 3 2 -17.8213 -0.0018
-1 3 3 -2.6349 -0.0039
-1 3 4 -7.2809 0.0028
-1 3 5 12.2504 -0.0036
-1 3 6 -2.0850 -0.0060
-1 3 7 9.4750 -0.0010
-1 3 8 0.0379 -0.0091
-1 3 9 1.8775 0.0043
-1 3 10 -1.2013 0.0007
-1 3 11 -0.8961 -0.0032
-1 3 12 -4.1165 0.0040
-1 3 13 -0.2191 -0.0038
-1 3 14 -0.8248 0.0008
-1 3 15 -0.1388 0.0023
-1 3 16 1.4288 -0.0020
-1 3 17 -1.9346 -0.0023
-1 3 18 0.8428 -0.0020
-1 3 19 -2.2398 -0.0032
-1 3 20 1.2592 0.0011
-1 3 21 -0.5172 0.0040
-1 3 22 1.3394 0.0015
-1 3 23 -0.0087 0.0053
-1 3 24 0.8356 0.0024
-1 3 25 -0.6726 0.0017
-1 3 26 0.1945 0.0075
-1 3 27 -0.8286 -0.0004
-1 3 28 0.3912 0.0075
-1 4 1 18.6546 0.0043
-1 4 2 13.6003 0.0016
-1 4 3 19.2069 0.0066
-1 4 4 4.1821 0.0017
-1 4 5 11.0868 -0.0023
-1 4 6 -3.6783 -0.0078
-1 4 7 5.2719 -0.0031
-1 4 8 -6.6134 -0.0057
-1 4 9 3.6884 -0.0022
-1 4 10 -8.0912 -0.0026
-1 4 11 2.8594 -0.0007
-1 4 12 -2.9942 -0.0027
-1 4 13 2.5883 0.0032
-1 4 14 1.7384 0.0006
-1 4 15 1.5351 0.0015
-1 4 16 0.5508 0.0022
-1 4 17 0.6937 -0.0007
-1 4 18 0.4502 -0.0003
-1 4 19 1.5289 -0.0009
-1 4 20 1.1338 -0.0027
-1 4 21 1.4961 -0.0043
-1 4 22 0.7198 -0.0032
-1 4 23 0.3301 -0.0066
-1 4 24 -0.5068 -0.0051
-1 4 25 0.0450 -0.0021
-1 4 26 -0.9972 -0.0128
-1 4 27 0.3125 0.0074
-1 4 28 -0.4472 -0.0159
-1 5 1 0.3339 0.0018
-1 5 2 -6.6271 0.0053
-1 5 3 -6.0830 -0.0023
-1 5 4 -10.1917 -0.0038
-1 5 5 -7.1768 0.0014
-1 5 6 -5.8201 -0.0046
-1 5 7 -3.6118 0.0047
-1 5 8 -2.4805 -0.0008
-1 5 9 -3.2587 0.0002
-1 5 10 -0.5333 -0.0020
-1 5 11 -2.6317 -0.0012
-1 5 12 1.8102 -0.0017
-1 5 13 -0.1377 -0.0000
-1 5 14 0.0072 0.0009
-1 5 15 0.8771 0.0007
-1 5 16 -1.0779 0.0016
-1 5 17 1.2753 0.0016
-1 5 18 -0.4085 0.0010
-1 5 19 1.4541 0.0006
-1 5 20 -0.5974 -0.0013
-1 5 21 0.5347 0.0009
-1 5 22 -1.0632 -0.0044
-1 5 23 -0.3068 0.0023
-1 5 24 -0.8590 -0.0033
-1 5 25 -0.2367 0.0003
-1 5 26 0.1673 0.0068
-1 5 27 0.1742 -0.0012
-1 5 28 0.2657 0.0187
-1 6 1 -3.5539 0.0024
-1 6 2 0.0940 0.0007
-1 6 3 -4.9616 -0.0011
-1 6 4 5.0294 0.0004
-1 6 5 -3.6466 -0.0002
-1 6 6 7.0276 0.0034
-1 6 7 -3.6346 0.0015
-1 6 8 3.6737 0.0021
-1 6 9 -2.7872 0.0015
-1 6 10 1.6865 -0.0012
-1 6 11 -0.1030 -0.0010
-1 6 12 -0.3418 -0.0002
-1 6 13 1.0290 -0.0024
-1 6 14 -1.9228 0.0008
-1 6 15 1.2704 -0.0009
-1 6 16 -2.2022 0.0002
-1 6 17 1.2843 -0.0010
-1 6 18 -2.4956 0.0012
-1 6 19 0.1709 -0.0003
-1 6 20 -1.7146 0.0006
-1 6 21 -0.7162 0.0036
-1 6 22 -1.0482 -0.0027
-1 6 23 -0.4226 0.0052
-1 6 24 -0.2759 0.0005
-1 6 25 0.3928 0.0036
-1 6 26 0.3336 0.0094
-1 6 27 0.6448 0.0029
-1 7 1 0.8829 -0.0077
-1 7 2 7.3856 -0.0031
-1 7 3 3.2817 -0.0042
-1 7 4 7.7693 -0.0031
-1 7 5 5.2918 -0.0033
-1 7 6 4.6464 -0.0004
-1 7 7 5.0389 -0.0029
-1 7 8 2.6153 -0.0013
-1 7 9 4.1480 -0.0020
-1 7 10 2.0901 -0.0012
-1 7 11 2.0330 -0.0013
-1 7 12 0.5227 0.0009
-1 7 13 -0.2065 0.0016
-1 7 14 -0.3903 0.0006
-1 7 15 -1.5263 0.0015
-1 7 16 -0.2351 0.0003
-1 7 17 -2.2758 -0.0019
-1 7 18 1.0699 0.0005
-1 7 19 -2.0781 -0.0010
-1 7 20 1.0492 -0.0002
-1 7 21 -1.4373 -0.0007
-1 7 22 -0.1870 0.0010
-1 7 23 -0.6548 -0.0036
-1 7 24 -0.4773 0.0027
-1 7 25 0.3181 0.0001
-1 7 26 -0.3103 -0.0016
-1 7 27 0.4107 0.0059
-1 8 1 -0.3573 0.0031
-1 8 2 2.5182 0.0030
-1 8 3 1.5715 0.0000
-1 8 4 1.4496 0.0019
-1 8 5 0.9049 -0.0019
-1 8 6 -0.2888 0.0007
-1 8 7 -0.4334 -0.0021
-1 8 8 -0.7515 0.0011
-1 8 9 -1.4656 -0.0003
-1 8 10 -0.5791 0.0015
-1 8 11 -2.2390 0.0024
-1 8 12 0.7620 -0.0012
-1 8 13 -2.9887 0.0010
-1 8 14 1.3058 -0.0014
-1 8 15 -3.0164 -0.0031
-1 8 16 1.0337 0.0001
-1 8 17 -1.3871 -0.0020
-1 8 18 0.5361 -0.0005
-1 8 19 -0.2021 -0.0006
-1 8 20 -0.4232 0.0008
-1 8 21 -0.4754 -0.0056
-1 8 22 -0.2929 0.0018
-1 8 23 -0.4154 -0.0058
-1 8 24 0.3032 -0.0037
-1 8 25 -0.1754 0.0066
-1 8 26 0.5557 -0.0084
-1 9 1 0.2135 -0.0040
-1 9 2 0.3959 -0.0015
-1 9 3 -0.1941 -0.0031
-1 9 4 -2.6542 -0.0018
-1 9 5 -1.0061 -0.0041
-1 9 6 -4.9356 -0.0019
-1 9 7 -1.5006 -0.0012
-1 9 8 -3.8045 0.0011
-1 9 9 -1.1693 0.0036
-1 9 10 -0.6770 0.0011
-1 9 11 -0.3210 0.0030
-1 9 12 0.7357 -0.0012
-1 9 13 0.0109 -0.0013
-1 9 14 0.1192 -0.0012
-1 9 15 0.3661 -0.0014
-1 9 16 -0.0195 -0.0003
-1 9 17 0.4071 0.0029
-1 9 18 -0.0550 0.0013
-1 9 19 -0.3166 0.0030
-1 9 20 0.1448 0.0014
-1 9 21 -0.4428 0.0013
-1 9 22 0.4328 0.0000
-1 9 23 -0.0929 0.0055
-1 9 24 0.5336 0.0027
-1 9 25 -0.2155 0.0086
-1 9 26 0.2368 0.0098
-1 10 1 0.7582 0.0026
-1 10 2 -0.5272 0.0044
-1 10 3 -0.3754 0.0006
-1 10 4 -1.0927 0.0015
-1 10 5 -0.4416 -0.0008
-1 10 6 -0.4510 -0.0013
-1 10 7 0.0452 -0.0001
-1 10 8 0.6196 -0.0004
-1 10 9 0.8349 0.0004
-1 10 10 0.3014 0.0012
-1 10 11 1.1384 0.0022
-1 10 12 -1.1355 0.0028
-1 10 13 1.2467 0.0033
-1 10 14 -1.0991 0.0008
-1 10 15 1.3933 0.0032
-1 10 16 -0.5203 -0.0019
-1 10 17 1.2509 0.0025
-1 10 18 -0.6427 -0.0021
-1 10 19 1.0109 -0.0012
-1 10 20 -0.6962 -0.0021
-1 10 21 0.3697 -0.0028
-1 10 22 -0.0345 0.0025
-1 10 23 -0.2190 0.0007
-1 10 24 0.6606 0.0147
-1 10 25 0.0069 0.0001
-1 11 1 0.1021 0.0031
-1 11 2 -0.8280 -0.0008
-1 11 3 0.3535 -0.0021
-1 11 4 -1.0160 -0.0029
-1 11 5 0.2782 -0.0027
-1 11 6 -0.4206 -0.0022
-1 11 7 0.5301 -0.0010
-1 11 8 -0.4990 -0.0028
-1 11 9 0.9140 0.0008
-1 11 10 -1.0965 -0.0011
-1 11 11 0.8143 0.0010
-1 11 12 -0.6648 -0.0006
-1 11 13 0.3408 -0.0006
-1 11 14 0.0052 -0.0021
-1 11 15 0.0390 -0.0010
-1 11 16 -0.1041 0.0003
-1 11 17 0.4363 -0.0027
-1 11 18 -0.4263 0.0016
-1 11 19 0.5790 -0.0041
-1 11 20 -0.5618 -0.0007
-1 11 21 0.2605 -0.0014
-1 11 22 -0.1660 -0.0023
-1 11 23 0.3695 0.0027
-1 11 24 -0.3045 -0.0009
-1 11 25 0.2740 0.0046
-1 12 1 0.7450 0.0013
-1 12 2 -0.7426 0.0000
-1 12 3 2.3614 0.0008
-1 12 4 -0.2108 -0.0003
-1 12 5 3.0887 0.0005
-1 12 6 0.3325 -0.0015
-1 12 7 3.1824 0.0004
-1 12 8 0.7109 -0.0011
-1 12 9 2.3481 0.0012
-1 12 10 1.5987 -0.0000
-1 12 11 0.6764 0.0009
-1 12 12 1.5651 -0.0008
-1 12 13 -0.5555 0.0014
-1 12 14 0.1352 0.0011
-1 12 15 -0.0968 0.0020
-1 12 16 -0.5829 0.0036
-1 12 17 0.3128 0.0002
-1 12 18 -0.3328 0.0039
-1 12 19 -0.2429 -0.0010
-1 12 20 -0.0499 0.0036
-1 12 21 0.0706 -0.0025
-1 12 22 -0.3910 0.0043
-1 12 23 0.3657 -0.0062
-1 12 24 -0.6618 0.0063
-1 13 1 -0.6432 0.0017
-1 13 2 2.7237 0.0011
-1 13 3 -0.5577 0.0005
-1 13 4 3.8181 0.0013
-1 13 5 -0.5875 -0.0020
-1 13 6 3.6912 -0.0003
-1 13 7 -1.1081 0.0004
-1 13 8 3.3592 -0.0024
-1 13 9 -1.5316 0.0029
-1 13 10 2.4195 -0.0029
-1 13 11 -1.2560 0.0015
-1 13 12 1.0030 0.0019
-1 13 13 -0.2411 -0.0007
-1 13 14 0.8984 0.0041
-1 13 15 0.3956 -0.0022
-1 13 16 1.1284 0.0013
-1 13 17 -0.1005 -0.0012
-1 13 18 0.4827 -0.0007
-1 13 19 -0.1674 0.0029
-1 13 20 0.0135 -0.0061
-1 13 21 0.2406 0.0090
-1 13 22 0.0578 -0.0109
-1 13 23 0.1059 0.0126
-1 14 1 -1.0659 -0.0004
-1 14 2 -1.3956 0.0048
-1 14 3 -1.3884 -0.0023
-1 14 4 -0.8803 0.0005
-1 14 5 -2.0111 0.0004
-1 14 6 -0.3253 -0.0002
-1 14 7 -2.1320 0.0015
-1 14 8 -0.4154 0.0006
-1 14 9 -1.5904 -0.0007
-1 14 10 -1.0997 -0.0012
-1 14 11 -0.5472 0.0003
-1 14 12 -0.8496 -0.0030
-1 14 13 0.3514 0.0008
-1 14 14 -0.0608 -0.0013
-1 14 15 -0.1934 -0.0005
-1 14 16 0.2271 0.0030
-1 14 17 -0.9563 -0.0007
-1 14 18 0.5281 0.0040
-1 14 19 -0.5829 -0.0022
-1 14 20 0.7487 0.0108
-1 14 21 -0.1192 -0.0047
-1 14 22 0.6431 0.0225
-1 15 1 0.7842 0.0007
-1 15 2 -2.0410 -0.0017
-1 15 3 0.8898 0.0023
-1 15 4 -2.0357 -0.0016
-1 15 5 0.6869 0.0002
-1 15 6 -1.9782 0.0016
-1 15 7 0.4887 -0.0028
-1 15 8 -1.8034 0.0016
-1 15 9 0.6036 -0.0029
-1 15 10 -1.0745 0.0016
-1 15 11 0.6329 -0.0033
-1 15 12 -0.3759 -0.0004
-1 15 13 0.0566 -0.0042
-1 15 14 -0.4280 -0.0005
-1 15 15 -0.3450 -0.0012
-1 15 16 -0.3475 -0.0014
-1 15 17 0.0777 0.0035
-1 15 18 -0.1579 -0.0061
-1 15 19 0.3648 0.0076
-1 15 20 -0.1867 -0.0035
-1 15 21 0.3697 0.0092
-1 16 1 0.0770 -0.0002
-1 16 2 0.4875 -0.0006
-1 16 3 0.0766 0.0003
-1 16 4 0.4119 -0.0010
-1 16 5 0.6014 0.0010
-1 16 6 -0.1293 -0.0029
-1 16 7 1.5346 -0.0003
-1 16 8 -0.1402 0.0016
-1 16 9 1.9795 -0.0017
-1 16 10 0.2867 0.0054
-1 16 11 1.0475 0.0014
-1 16 12 0.2631 0.0009
-1 16 13 -0.4561 0.0064
-1 16 14 0.4018 -0.0025
-1 16 15 -0.7998 0.0044
-1 16 16 0.3989 0.0038
-1 16 17 -0.3471 -0.0032
-1 16 18 -0.0458 0.0174
-1 16 19 0.0741 -0.0075
-1 17 1 0.3868 0.0011
-1 17 2 1.4384 0.0016
-1 17 3 0.0542 0.0023
-1 17 4 1.5020 0.0003
-1 17 5 0.1424 0.0001
-1 17 6 1.0215 0.0021
-1 17 7 -0.1884 -0.0004
-1 17 8 0.5904 0.0015
-1 17 9 -0.6897 0.0017
-1 17 10 -0.2860 -0.0037
-1 17 11 -0.3430 0.0002
-1 17 12 -0.9045 -0.0014
-1 17 13 0.3884 -0.0042
-1 17 14 -0.6924 -0.0025
-1 17 15 0.3055 -0.0018
-1 17 16 -0.5145 -0.0113
-1 17 17 -0.2308 0.0060
-1 17 18 -0.2144 -0.0143
-1 18 1 1.1277 0.0029
-1 18 2 0.0634 0.0000
-1 18 3 1.2974 -0.0004
-1 18 4 -0.2648 0.0006
-1 18 5 0.1766 -0.0011
-1 18 6 -0.1527 0.0019
-1 18 7 -0.7323 0.0010
-1 18 8 -0.3568 0.0011
-1 18 9 -0.2872 0.0001
-1 18 10 -0.2622 0.0017
-1 18 11 0.3383 -0.0007
-1 18 12 0.5847 0.0038
-1 18 13 0.3098 0.0029
[truncated: 430,940 more chars]
